# Supplementary material for: Elk and Deer Habituate to Stationary Deterrents in an Agricultural Landscape
Source: Ecol Evol. 2025 Jul 10;15(7):e71752. doi: 10.1002/ece3.71752 (PMC12243069; doi:10.1002/ece3.71752)
Supplement: Supplementary file 1 — Appendix S1 [file ECE3-15-e71752-s001.csv]

Event_date	Observation_id	Total_duration	Event_time	Audio	Audio_specific	Lights_activated	Species	Sex	Age	Group_size	Left_FOV_before_playback	Repeat_focal_individual	Ran	Period_duration	sec_Feeding	sec_Running	sec_Vigilant	sec_Walking	sec_Standing	sec_Investigating	sec_Out_of_frame	sec_in_frame	Period	Site_true	Trial_day_true	Feeding	Investigating	Running	Standing	Vigilant	Walking	Out_of_frame	Relaxed	Alert	radtime	day_night
2023-08-04	BB14_08_09_2023_0013	20.49	22:02	Bird	crow	no	Elk	Female	Adult	1	no	no	yes	6.489	0	0	0	0	0	0	6.489	0	after	BB14	1	0	0	0	0	0	0	1	0	1	5.76831317784126	night
2023-08-04	BB7_08_09_2023_0013	20.49	22:21	Human	talk	no	Elk	Unknown	Adult	1	no	unknown	no	5.998	0	0	5.7	0	0.298	0	0	5.998	during	BB07	1	0	0	0	0.0496832277425809	0.950316772257419	0	0	0.0496832277425809	0.950316772257419	5.85121631731099	night
2023-08-04	BB7_08_09_2023_0013	20.49	22:21	Human	talk	no	Elk	Unknown	Adult	1	no	unknown	no	7.998	0	0	4.199	2.199	1.6	0	0	7.998	before	BB07	1	0	0	0	0.200050012503126	0.525006251562891	0.274943735933983	0	0.474993748437109	0.525006251562891	5.85121631731099	night
2023-08-04	BB14_08_09_2023_0013	20.49	22:02	Bird	crow	no	Elk	Female	Adult	1	no	no	yes	5.995	0	0.699	2.532	0	0.999	0.198	1.567	4.428	during	BB14	1	0	0.0330275229357798	0.116597164303586	0.166638865721435	0.422351959966639	0	0.26138448707256	0.199666388657214	0.800333611342786	5.76831317784126	night
2023-08-04	BB7_08_09_2023_0013	20.49	22:21	Human	talk	no	Elk	Unknown	Adult	1	no	unknown	no	6.489	0	0	6.489	0	0	0	0	6.489	after	BB07	1	0	0	0	0	1	0	0	0	1	5.85121631731099	night
2023-08-04	BB14_08_09_2023_0013	20.49	22:02	Bird	crow	no	Elk	Female	Adult	1	no	no	yes	8	0	0	0	0	0	8	0	8	before	BB14	1	0	1	0	0	0	0	0	1	0	5.76831317784126	night
2023-08-05	BB3_08_09_2023_0021	20.49	23:21	Human	shout	no	Deer	Female	Adult	1	no	no	yes	6.489	0	0	0	0	0	0	6.489	0	after	BB03	1	0	0	0	0	0	0	1	0	1	6.11301570511014	night
2023-08-05	BB3_08_09_2023_0022	20.49	23:25	Human	talk	no	Deer	Female	Adult	1	no	unknown	yes	6.488	0	1.265	0	0	0	0	5.223	1.265	after	BB03	1	0	0	0.194975339087546	0	0	0	0.805024660912454	0	1	6.13046899763008	night
2023-08-05	BB14_08_09_2023_0016	20.49	19:10	Human	talk	no	Elk	Female	Adult	1	no	no	no	5.998	0.898	0	5.1	0	0	0	0	5.998	during	BB14	2	0.14971657219073	0	0	0	0.85028342780927	0	0	0.14971657219073	0.85028342780927	5.0178215994837	day
2023-08-05	BB3_08_09_2023_0021	20.49	23:21	Human	shout	no	Deer	Female	Adult	1	no	no	yes	8	0	0	0	0	0	8	0	8	before	BB03	1	0	1	0	0	0	0	0	1	0	6.11301570511014	night
2023-08-05	BB3_08_09_2023_0023	20.49	23:33	NP	wolf	no	Deer	Female	Adult	1	no	unknown	no	8	0	0	0	8	0	0	0	8	before	BB03	1	0	0	0	0	0	1	0	1	0	6.16537558266997	night
2023-08-05	BB14_08_09_2023_0016	20.49	19:10	Human	talk	no	Elk	Female	Adult	1	no	no	no	7.999	5.133	0	0	2.866	0	0	0	7.999	before	BB14	2	0.641705213151644	0	0	0	0	0.358294786848356	0	1	0	5.0178215994837	day
2023-08-05	BB14_08_09_2023_0016	20.49	19:10	Human	talk	no	Elk	Female	Adult	1	no	no	no	6.487	0	0	0.298	5.066	0	0	1.123	5.364	after	BB14	2	0	0	0	0	0.0459380299059658	0.780946508401418	0.173115461692616	0.780946508401418	0.219053491598582	5.0178215994837	day
2023-08-05	BB5_08_10_2023_0022	20.49	14:02	Human	shout	yes	Elk	Male	Adult	1	no	no	no	6.488	0	0	4.398	2.09	0	0	0	6.488	after	BB05	1	0	0	0	0	0.67786683107275	0.32213316892725	0	0.32213316892725	0.67786683107275	3.67391807544806	day
2023-08-05	BB7_08_09_2023_0014	20.49	2:46	Dog	dogsmall	no	Deer	Male	Adult	1	no	no	yes	6.489	0	0	0	0	0	0	6.489	0	after	BB07	2	0	0	0	0	0	0	1	0	1	0.724311639577647	night
2023-08-05	BB3_08_09_2023_0023	20.49	23:33	NP	wolf	no	Deer	Female	Adult	1	no	unknown	no	5.998	0	0	5.067	0.931	0	0	0	5.998	during	BB03	1	0	0	0	0	0.844781593864621	0.155218406135378	0	0.155218406135378	0.844781593864621	6.16537558266997	night
2023-08-05	BB3_08_09_2023_0023	20.49	23:33	NP	wolf	no	Deer	Female	Adult	1	no	unknown	no	6.489	0	0	6.489	0	0	0	0	6.489	after	BB03	1	0	0	0	0	1	0	0	0	1	6.16537558266997	night
2023-08-05	BB7_08_09_2023_0014	20.49	2:46	Dog	dogsmall	no	Deer	Male	Adult	1	no	no	yes	7.998	0	0	0	3.799	0	4.199	0	7.998	before	BB07	2	0	0.525006251562891	0	0	0	0.474993748437109	0	1	0	0.724311639577647	night
2023-08-05	BB3_08_09_2023_0021	20.49	23:21	Human	shout	no	Deer	Female	Adult	1	no	no	yes	5.996	0	2.032	1.932	0	0	0.765	1.267	4.729	during	BB03	1	0	0.12758505670447	0.338892595063376	0	0.322214809873249	0	0.211307538358906	0.12758505670447	0.87241494329553	6.11301570511014	night
2023-08-05	BB5_08_10_2023_0022	20.49	14:02	Human	shout	yes	Elk	Male	Adult	1	no	no	no	7.999	0	0	6.067	1.932	0	0	0	7.999	before	BB05	1	0	0	0	0	0.758469808726091	0.241530191273909	0	0.241530191273909	0.758469808726091	3.67391807544806	day
2023-08-05	BB7_08_09_2023_0014	20.49	2:46	Dog	dogsmall	no	Deer	Male	Adult	1	no	no	yes	5.996	0	1.166	1.199	0	0	0.498	3.133	2.863	during	BB07	2	0	0.0830553702468312	0.194462975316878	0	0.19996664442962	0	0.522515010006671	0.0830553702468312	0.916944629753169	0.724311639577647	night
2023-08-05	BB5_08_10_2023_0022	20.49	14:02	Human	shout	yes	Elk	Male	Adult	1	no	no	no	5.999	0	0	5.999	0	0	0	0	5.999	during	BB05	1	0	0	0	0	1	0	0	0	1	3.67391807544806	day
2023-08-05	BB3_08_09_2023_0022	20.49	23:25	Human	talk	no	Deer	Female	Adult	1	no	unknown	yes	7.998	0.666	0	5.6	1.732	0	0	0	7.998	before	BB03	1	0.0832708177044261	0	0	0	0.70017504376094	0.216554138534634	0	0.29982495623906	0.70017504376094	6.13046899763008	night
2023-08-05	BB3_08_09_2023_0022	20.49	23:25	Human	talk	no	Deer	Female	Adult	1	no	unknown	yes	5.998	0	1.867	4.131	0	0	0	0	5.998	during	BB03	1	0	0	0.311270423474491	0	0.688729576525508	0	0	0	1	6.13046899763008	night
2023-08-06	BB7_08_09_2023_0017	20.49	4:26	NP	wolf	no	Deer	Unknown	Adult	1	no	unknown	yes	6.489	0	0	0	0	0	0	6.489	0	after	BB07	3	0	0	0	0	0	0	1	0	1	1.16064395257623	night
2023-08-06	BB1_08_09_2023_0019	20.478	21:31	Human	talk	yes	Elk	Female	Adult	1	no	no	yes	7.999	0	0	0	0	4.266	3.733	0	7.999	before	BB01	3	0	0.466683335416927	0	0.533316664583073	0	0	0	1	0	5.6330501608117	night
2023-08-06	BB7_08_09_2023_0017	20.49	4:26	NP	wolf	no	Deer	Unknown	Adult	1	no	unknown	yes	7.998	0	0	4.132	3.866	0	0	0	7.998	before	BB07	3	0	0	0	0	0.516629157289322	0.483370842710678	0	0.483370842710678	0.516629157289322	1.16064395257623	night
2023-08-06	BB18_08_10_2023_0014	20.49	19:31	Bird	crow	no	Deer	Female	Adult	1	no	no	yes	7.997	0	0	3.298	0	4.699	0	0	7.997	before	BB18	1	0	0	0	0.587595348255596	0.412404651744404	0	0	0.587595348255596	0.412404651744404	5.1094513852134	day
2023-08-06	BB18_08_10_2023_0014	20.49	19:31	Bird	crow	no	Deer	Female	Adult	1	no	no	yes	6.489	0	0	0	0	0	0	6.489	0	after	BB18	1	0	0	0	0	0	0	1	0	1	5.1094513852134	day
2023-08-06	BB7_08_09_2023_0016	20.49	4:23	NP	wolf	no	Deer	Unknown	Adult	1	no	no	yes	7.999	0	0	6.7	1.299	0	0	0	7.999	before	BB07	3	0	0	0	0	0.837604700587574	0.162395299412427	0	0.162395299412427	0.837604700587574	1.14755398318627	night
2023-08-06	BB7_08_09_2023_0017	20.49	4:26	NP	wolf	no	Deer	Unknown	Adult	1	no	unknown	yes	5.996	0	1.199	2.865	0.565	0	0	1.367	4.629	during	BB07	3	0	0	0.19996664442962	0	0.477818545697131	0.0942294863242161	0.227985323549033	0.0942294863242161	0.905770513675784	1.16064395257623	night
2023-08-06	BB5_08_10_2023_0024	20.49	4:48	Human	shout	yes	Deer	Unknown	Adult	1	no	no	yes	5.997	0.498	2.366	0	0	0	0	3.133	2.864	during	BB05	2	0.0830415207603802	0	0.39453059863265	0	0	0	0.52242788060697	0.0830415207603802	0.91695847923962	1.25663706143592	night
2023-08-06	BB1_08_09_2023_0019	20.478	21:31	Human	talk	yes	Elk	Female	Adult	1	no	no	yes	5.997	0	0.966	0	0	0	0.398	4.633	1.364	during	BB01	3	0	0.0663665165916291	0.161080540270135	0	0	0	0.772552943138236	0.0663665165916291	0.933633483408371	5.6330501608117	night
2023-08-06	BB7_08_09_2023_0016	20.49	4:23	NP	wolf	no	Deer	Unknown	Adult	1	no	no	yes	5.998	0	2.833	3.165	0	0	0	0	5.998	during	BB07	3	0	0	0.472324108036012	0	0.527675891963988	0	0	0	1	1.14755398318627	night
2023-08-06	BB18_08_10_2023_0014	20.49	19:31	Bird	crow	no	Deer	Female	Adult	1	no	no	yes	5.996	0	0.565	2.766	0	0.098	0	2.567	3.429	during	BB18	1	0	0	0.0942294863242161	0.0163442294863242	0.461307538358906	0	0.428118745830554	0.0163442294863242	0.983655770513676	5.1094513852134	day
2023-08-06	BB7_08_09_2023_0016	20.49	4:23	NP	wolf	no	Deer	Unknown	Adult	1	no	no	yes	6.488	0	0.231	0	0	0	0	6.257	0.231000000000001	after	BB07	3	0	0	0.0356041923551171	0	0	0	0.964395807644883	0	1	1.14755398318627	night
2023-08-06	BB5_08_10_2023_0024	20.49	4:48	Human	shout	yes	Deer	Unknown	Adult	1	no	no	yes	6.489	0	0	0	0	0	0	6.489	0	after	BB05	2	0	0	0	0	0	0	1	0	1	1.25663706143592	night
2023-08-06	BB5_08_10_2023_0024	20.49	4:48	Human	shout	yes	Deer	Unknown	Adult	1	no	no	yes	7.999	6.733	0	0	1.266	0	0	0	7.999	before	BB05	2	0.841730216277035	0	0	0	0	0.158269783722965	0	1	0	1.25663706143592	night
2023-08-06	BB1_08_09_2023_0019	20.478	21:31	Human	talk	yes	Elk	Female	Adult	1	no	no	yes	6.477	0	0	0	0	0	0	6.477	0	after	BB01	3	0	0	0	0	0	0	1	0	1	5.6330501608117	night
2023-08-07	BB14_08_09_2023_0018	20.49	7:35	NP	cougar	no	Elk	Female	Adult	1	no	unknown	no	8	8	0	0	0	0	0	0	8	before	BB14	4	1	0	0	0	0	0	0	1	0	1.98531202414355	day
2023-08-07	BB14_08_09_2023_0019	20.49	7:37	Human	talk	no	Elk	Female	Adult	1	no	yes	no	8	8	0	0	0	0	0	0	8	before	BB14	4	1	0	0	0	0	0	0	1	0	1.99403867040352	day
2023-08-07	BB14_08_09_2023_0018	20.49	7:35	NP	cougar	no	Elk	Female	Adult	1	no	unknown	no	6.489	0	0	6.489	0	0	0	0	6.489	after	BB14	4	0	0	0	0	1	0	0	0	1	1.98531202414355	day
2023-08-07	BB2_08_10_2023_0013	19.978	21:59	NP	cougar	no	Deer	Female	Adult	3	no	no	yes	5.998	0	0	5.267	0.731	0	0	0	5.998	during	BB02	2	0	0	0	0	0.878126042014005	0.121873957985995	0	0.121873957985995	0.878126042014005	5.7552232084513	night
2023-08-07	BB18_08_10_2023_0015	20.49	6:15	Bird	crow	no	Elk	Female	Adult	1	no	no	no	7.998	0	0	0.1	0	0	6.466	1.432	6.566	before	BB18	2	0	0.808452113028257	0	0	0.0125031257814454	0	0.179044761190298	0.808452113028257	0.191547886971743	1.63624617374468	day
2023-08-07	BB14_08_09_2023_0019	20.49	7:37	Human	talk	no	Elk	Female	Adult	1	no	yes	no	5.998	1.231	0	4.767	0	0	0	0	5.998	during	BB14	4	0.205235078359453	0	0	0	0.794764921640547	0	0	0.205235078359453	0.794764921640547	1.99403867040352	day
2023-08-07	BB18_08_10_2023_0015	20.49	6:15	Bird	crow	no	Elk	Female	Adult	1	no	no	no	6.489	0	0	6.489	0	0	0	0	6.489	after	BB18	2	0	0	0	0	1	0	0	0	1	1.63624617374468	day
2023-08-07	BB3_08_09_2023_0037	20.49	1:24	Dog	doglarge	no	Deer	Female	Adult	1	no	unknown	no	5.998	0	0	5.033	0	0	0.965	0	5.998	during	BB03	3	0	0.160886962320774	0	0	0.839113037679226	0	0	0.160886962320774	0.839113037679226	0.366519142918809	night
2023-08-07	BB14_08_09_2023_0019	20.49	7:37	Human	talk	no	Elk	Female	Adult	1	no	yes	no	6.489	0	0	6.489	0	0	0	0	6.489	after	BB14	4	0	0	0	0	1	0	0	0	1	1.99403867040352	day
2023-08-07	BB14_08_09_2023_0017	20.49	2:50	Human	shout	no	Elk	Female	Adult	2	no	unknown	yes	7.999	0	0	0	0	2.099	5.9	0	7.999	before	BB14	4	0	0.737592199024878	0	0.262407800975122	0	0	0	1	0	0.74176493209759	night
2023-08-07	BB5_08_10_2023_0026	20.49	20:58	NP	cougar	yes	Deer	Male	Adult	1	no	no	yes	6.489	0	0	6.489	0	0	0	0	6.489	after	BB05	3	0	0	0	0	1	0	0	0	1	5.48906049752217	day
2023-08-07	BB7_08_09_2023_0018	20.49	7:00	NP	wolf	no	Deer	Female	Adult	2	no	unknown	yes	6.486	0	2.697	0	1.866	0	0	1.923	4.563	after	BB07	4	0	0	0.41581868640148	0	0	0.287696577243293	0.296484736355227	0.287696577243293	0.712303422756707	1.83259571459405	day
2023-08-07	BB2_08_10_2023_0013	19.978	21:59	NP	cougar	no	Deer	Female	Adult	3	no	no	yes	5.975	0	2.499	0.798	0	0	0	2.678	3.297	after	BB02	2	0	0	0.418242677824268	0	0.133556485355649	0	0.448200836820084	0	1	5.7552232084513	night
2023-08-07	BB18_08_10_2023_0015	20.49	6:15	Bird	crow	no	Elk	Female	Adult	1	no	no	no	5.999	0	0	5.999	0	0	0	0	5.999	during	BB18	2	0	0	0	0	1	0	0	0	1	1.63624617374468	day
2023-08-07	BB14_08_09_2023_0017	20.49	2:50	Human	shout	no	Elk	Female	Adult	2	no	unknown	yes	5.997	0	1.1	4.166	0	0	0.731	0	5.997	during	BB14	4	0	0.12189428047357	0.183425045856261	0	0.694680673670169	0	0	0.12189428047357	0.87810571952643	0.74176493209759	night
2023-08-07	BB3_08_09_2023_0037	20.49	1:24	Dog	doglarge	no	Deer	Female	Adult	1	no	unknown	no	8	0	0	0	0	0	8	0	8	before	BB03	3	0	1	0	0	0	0	0	1	0	0.366519142918809	night
2023-08-07	BB5_08_10_2023_0026	20.49	20:58	NP	cougar	yes	Deer	Male	Adult	1	no	no	yes	5.997	0.431	5.499	0.067	0	0	0	0	5.997	during	BB05	3	0.071869267967317	0	0.91695847923962	0	0.0111722527930632	0	0	0.071869267967317	0.928130732032683	5.48906049752217	day
2023-08-07	BB14_08_09_2023_0018	20.49	7:35	NP	cougar	no	Elk	Female	Adult	1	no	unknown	no	5.998	2.398	0	3.6	0	0	0	0	5.998	during	BB14	4	0.399799933311104	0	0	0	0.600200066688896	0	0	0.399799933311104	0.600200066688896	1.98531202414355	day
2023-08-07	BB14_08_09_2023_0017	20.49	2:50	Human	shout	no	Elk	Female	Adult	2	no	unknown	yes	6.488	0	0.865	0	0	0	0	5.623	0.865	after	BB14	4	0	0	0.133323057953144	0	0	0	0.866676942046856	0	1	0.74176493209759	night
2023-08-07	BB7_08_09_2023_0018	20.49	7:00	NP	wolf	no	Deer	Female	Adult	2	no	unknown	yes	7.999	0	0	0.4	7.599	0	0	0	7.999	before	BB07	4	0	0	0	0	0.0500062507813477	0.949993749218652	0	0.949993749218652	0.0500062507813477	1.83259571459405	day
2023-08-07	BB5_08_10_2023_0026	20.49	20:58	NP	cougar	yes	Deer	Male	Adult	1	no	no	yes	7.998	2.967	0	0	2.999	2.032	0	0	7.998	before	BB05	3	0.370967741935484	0	0	0.25406351587897	0	0.374968742185546	0	1	0	5.48906049752217	day
2023-08-07	BB7_08_09_2023_0018	20.49	7:00	NP	wolf	no	Deer	Female	Adult	2	no	unknown	yes	5.996	0	2.899	3.097	0	0	0	0	5.996	during	BB07	4	0	0	0.483488992661774	0	0.516511007338225	0	0	0	1	1.83259571459405	day
2023-08-07	BB2_08_10_2023_0013	19.978	21:59	NP	cougar	no	Deer	Female	Adult	3	no	no	yes	7.999	3.832	0	0	4.167	0	0	0	7.999	before	BB02	2	0.479059882485311	0	0	0	0	0.520940117514689	0	1	0	5.7552232084513	night
2023-08-07	BB2_08_10_2023_0014	19.991	22:03	Dog	doglarge	no	Deer	Female	Adult	1	no	unknown	yes	5.99	0	0	0	0	0	0	5.99	0	after	BB02	2	0	0	0	0	0	0	1	0	1	5.77267650097124	night
2023-08-07	BB2_08_10_2023_0014	19.991	22:03	Dog	doglarge	no	Deer	Female	Adult	1	no	unknown	yes	7.997	2.866	0.133	0	4.998	0	0	0	7.997	before	BB02	2	0.358384394147805	0	0.0166312367137677	0	0	0.624984369138427	0	0.983368763286232	0.0166312367137677	5.77267650097124	night
2023-08-07	BB2_08_10_2023_0014	19.991	22:03	Dog	doglarge	no	Deer	Female	Adult	1	no	unknown	yes	5.996	0	1.796	3.233	0	0	0	0.967	5.029	during	BB02	2	0	0	0.299533022014676	0	0.539192795196798	0	0.161274182788526	0	1	5.77267650097124	night
2023-08-07	BB3_08_09_2023_0036	20.49	1:19	Dog	dogsmall	no	Deer	Female	Adult	1	no	no	no	5.999	0	0	0	0	0	0	5.999	0	during	BB03	3	0	0	0	0	0	0	1	0	1	0.34470252726888	night
2023-08-07	BB3_08_09_2023_0037	20.49	1:24	Dog	doglarge	no	Deer	Female	Adult	1	no	unknown	no	6.489	0	0	6.489	0	0	0	0	6.489	after	BB03	3	0	0	0	0	1	0	0	0	1	0.366519142918809	night
2023-08-07	BB3_08_09_2023_0036	20.49	1:19	Dog	dogsmall	no	Deer	Female	Adult	1	no	no	no	7.997	0	0	0.766	5.598	0	0	1.633	6.364	before	BB03	3	0	0	0	0	0.095785919719895	0.700012504689258	0.204201575590847	0.700012504689258	0.299987495310742	0.34470252726888	night
2023-08-07	BB3_08_09_2023_0036	20.49	1:19	Dog	dogsmall	no	Deer	Female	Adult	1	no	no	no	6.488	0	0	0	1.257	0	0	5.231	1.257	after	BB03	3	0	0	0	0	0	0.193742293464858	0.806257706535142	0.193742293464858	0.806257706535142	0.34470252726888	night
2023-08-08	BB14_08_09_2023_0022	20.49	16:34	NP	wolf	no	Deer	Female	Adult	1	no	no	yes	5.998	0	0.233	0	0	0	0	5.765	0.233000000000001	during	BB14	5	0	0	0.0388462820940313	0	0	0	0.961153717905969	0	1	4.33714319120591	day
2023-08-08	BB14_08_09_2023_0020	20.49	15:02	Dog	doglarge	no	Elk	Female	Adult	2	no	no	no	5.998	0	0	5.233	0	0	0.765	0	5.998	during	BB14	5	0	0.12754251417139	0	0	0.872457485828609	0	0	0.12754251417139	0.872457485828609	3.93571746324721	day
2023-08-08	BB15_08_14_2023_0011	20.49	7:41	NP	cougar	no	Elk	Unknown	Adult	1	no	no	no	5.998	1.498	0	4.5	0	0	0	0	5.998	during	BB15	2	0.24974991663888	0	0	0	0.75025008336112	0	0	0.24974991663888	0.75025008336112	2.01149196292346	day
2023-08-08	BB15_08_14_2023_0011	20.49	7:41	NP	cougar	no	Elk	Unknown	Adult	1	no	no	no	7.999	6.5	0	0	1.499	0	0	0	7.999	before	BB15	2	0.8126015751969	0	0	0	0	0.1873984248031	0	1	0	2.01149196292346	day
2023-08-08	BB14_08_09_2023_0021	20.49	15:04	Dog	doglarge	no	Elk	Female	Adult	2	no	yes	no	8	0	0	8	0	0	0	0	8	before	BB14	5	0	0	0	0	1	0	0	0	1	3.94444410950718	day
2023-08-08	BB15_08_14_2023_0010	20.49	19:51	NP	wolf	no	Deer	Female	Adult	3	no	no	yes	6.487	0	3.866	1.798	0.823	0	0	0	6.487	after	BB15	2	0	0	0.595961153075382	0	0.277169724063512	0.126869122861107	0	0.126869122861107	0.873130877138893	5.19671784781312	day
2023-08-08	BB15_08_14_2023_0010	20.49	19:51	NP	wolf	no	Deer	Female	Adult	3	no	no	yes	7.999	0	0	1.132	0	6.867	0	0	7.999	before	BB15	2	0	0	0	0.858482310288786	0.141517689711214	0	0	0.858482310288786	0.141517689711214	5.19671784781312	day
2023-08-08	BB14_08_09_2023_0022	20.49	16:34	NP	wolf	no	Deer	Female	Adult	1	no	no	yes	6.489	0	6.489	0	0	0	0	0	6.489	after	BB14	5	0	0	1	0	0	0	0	0	1	4.33714319120591	day
2023-08-08	BB14_08_09_2023_0020	20.49	15:02	Dog	doglarge	no	Elk	Female	Adult	2	no	no	no	6.489	0	0	6.489	0	0	0	0	6.489	after	BB14	5	0	0	0	0	1	0	0	0	1	3.93571746324721	day
2023-08-08	BB14_08_09_2023_0021	20.49	15:04	Dog	doglarge	no	Elk	Female	Adult	2	no	yes	no	6.489	0	0	6.489	0	0	0	0	6.489	after	BB14	5	0	0	0	0	1	0	0	0	1	3.94444410950718	day
2023-08-08	BB18_08_10_2023_0021	20.49	20:45	NP	cougar	no	Deer	Unknown	Juvenile	1	no	no	no	5.998	0	0	4.767	1.231	0	0	0	5.998	during	BB18	3	0	0	0	0	0.794764921640547	0.205235078359453	0	0.205235078359453	0.794764921640547	5.43233729683235	day
2023-08-08	BB18_08_10_2023_0021	20.49	20:45	NP	cougar	no	Deer	Unknown	Juvenile	1	no	no	no	7.998	0	0	0	7.266	0.732	0	0	7.998	before	BB18	3	0	0	0	0.09152288072018	0	0.90847711927982	0	1	0	5.43233729683235	day
2023-08-08	BB7_08_09_2023_0020	20.49	14:35	Human	talk	no	Elk	Female	Adult	1	no	no	no	6.489	0	0	6.489	0	0	0	0	6.489	after	BB07	5	0	0	0	0	1	0	0	0	1	3.8179077387376	day
2023-08-08	BB7_08_09_2023_0025	20.49	18:30	Human	talk	no	Elk	Male	Adult	5	no	unknown	no	7.998	0	0	0	3.066	0	4.932	0	7.998	before	BB07	5	0	0.616654163540885	0	0	0	0.383345836459115	0	1	0	4.84328867428426	day
2023-08-08	BB2_08_10_2023_0018	20.491	20:45	Human	shout	no	Deer	Male	Adult	1	no	no	no	6.49	0	0	6.49	0	0	0	0	6.49	after	BB02	3	0	0	0	0	1	0	0	0	1	5.43233729683235	day
2023-08-08	BB7_08_09_2023_0019	20.49	7:45	Bird	crow	no	Elk	Female	Adult	3	no	no	no	6.489	0	0	6.489	0	0	0	0	6.489	after	BB07	5	0	0	0	0	1	0	0	0	1	2.02894525544341	day
2023-08-08	BB2_08_10_2023_0017	20.49	11:52	Human	talk	no	Deer	Unknown	Juvenile	2	no	no	yes	7.998	4.466	0	0	2.132	0	1.4	0	7.998	before	BB02	3	0.55838959739935	0.175043760940235	0	0	0	0.266566641660415	0	1	0	3.10668606854991	day
2023-08-08	BB2_08_10_2023_0017	20.49	11:52	Human	talk	no	Deer	Unknown	Juvenile	2	no	no	yes	6.489	0	0	0	0	0	0	6.489	0	after	BB02	3	0	0	0	0	0	0	1	0	1	3.10668606854991	day
2023-08-08	BB15_08_14_2023_0011	20.49	7:41	NP	cougar	no	Elk	Unknown	Adult	1	no	no	no	6.488	0	0	3.498	0	2.99	0	0	6.488	after	BB15	2	0	0	0	0.460850801479655	0.539149198520345	0	0	0.460850801479655	0.539149198520345	2.01149196292346	day
2023-08-08	BB14_08_09_2023_0022	20.49	16:34	NP	wolf	no	Deer	Female	Adult	1	no	no	yes	7.999	0	0	0	5.399	0	0	2.6	5.399	before	BB14	5	0	0	0	0	0	0.67495936992124	0.32504063007876	0.67495936992124	0.32504063007876	4.33714319120591	day
2023-08-08	BB14_08_09_2023_0021	20.49	15:04	Dog	doglarge	no	Elk	Female	Adult	2	no	yes	no	5.999	0	0	5.999	0	0	0	0	5.999	during	BB14	5	0	0	0	0	1	0	0	0	1	3.94444410950718	day
2023-08-08	BB7_08_09_2023_0022	20.49	17:21	Bird	robin	no	Elk	Female	Adult	1	no	yes	no	8	0	0	0	0	0	8	0	8	before	BB07	5	0	1	0	0	0	0	0	1	0	4.54221937831524	day
2023-08-08	BB7_08_09_2023_0022	20.49	17:21	Bird	robin	no	Elk	Female	Adult	1	no	yes	no	6.488	0	0	4.965	0	1.523	0	0	6.488	after	BB07	5	0	0	0	0.234741060419235	0.765258939580764	0	0	0.234741060419235	0.765258939580764	4.54221937831524	day
2023-08-08	BB2_08_10_2023_0018	20.491	20:45	Human	shout	no	Deer	Male	Adult	1	no	no	no	5.998	0	0	5.367	0	0	0.631	0	5.998	during	BB02	3	0	0.105201733911304	0	0	0.894798266088696	0	0	0.105201733911304	0.894798266088696	5.43233729683235	day
2023-08-08	BB7_08_09_2023_0020	20.49	14:35	Human	talk	no	Elk	Female	Adult	1	no	no	no	8	0	0	0	0	8	0	0	8	before	BB07	5	0	0	0	1	0	0	0	1	0	3.8179077387376	day
2023-08-08	BB2_08_10_2023_0019	20.49	20:46	Dog	dogsmall	no	Deer	Male	Adult	1	no	yes	yes	7.999	0	0.2	0	7.799	0	0	0	7.999	before	BB02	3	0	0	0.0250031253906738	0	0	0.974996874609326	0	0.974996874609326	0.0250031253906738	5.43670061996234	day
2023-08-08	BB14_08_09_2023_0020	20.49	15:02	Dog	doglarge	no	Elk	Female	Adult	2	no	no	no	8	0	0	0	0	0	8	0	8	before	BB14	5	0	1	0	0	0	0	0	1	0	3.93571746324721	day
2023-08-08	BB7_08_09_2023_0025	20.49	18:30	Human	talk	no	Elk	Male	Adult	5	no	unknown	no	6.489	0	0	6.489	0	0	0	0	6.489	after	BB07	5	0	0	0	0	1	0	0	0	1	4.84328867428426	day
2023-08-08	BB7_08_09_2023_0021	20.49	17:14	Dog	doglarge	no	Elk	Female	Adult	1	no	unknown	no	6.489	0	0	6.489	0	0	0	0	6.489	after	BB07	5	0	0	0	0	1	0	0	0	1	4.51167611640534	day
2023-08-08	BB7_08_09_2023_0021	20.49	17:14	Dog	doglarge	no	Elk	Female	Adult	1	no	unknown	no	5.999	0	0	5.999	0	0	0	0	5.999	during	BB07	5	0	0	0	0	1	0	0	0	1	4.51167611640534	day
2023-08-08	BB7_08_09_2023_0020	20.49	14:35	Human	talk	no	Elk	Female	Adult	1	no	no	no	5.998	0	0	5	0	0.998	0	0	5.998	during	BB07	5	0	0	0	0.166388796265422	0.833611203734578	0	0	0.166388796265422	0.833611203734578	3.8179077387376	day
2023-08-08	BB15_08_14_2023_0010	20.49	19:51	NP	wolf	no	Deer	Female	Adult	3	no	no	yes	5.998	0	0	5.3	0	0.698	0	0	5.998	during	BB15	2	0	0	0	0.116372124041347	0.883627875958653	0	0	0.116372124041347	0.883627875958653	5.19671784781312	day
2023-08-08	BB2_08_10_2023_0017	20.49	11:52	Human	talk	no	Deer	Unknown	Juvenile	2	no	no	yes	5.996	0	0.866	3.765	0	0	0.965	0.4	5.596	during	BB02	3	0	0.160940627084723	0.144429619746498	0	0.627918612408272	0	0.066711140760507	0.160940627084723	0.839059372915277	3.10668606854991	day
2023-08-08	BB2_08_10_2023_0019	20.49	20:46	Dog	dogsmall	no	Deer	Male	Adult	1	no	yes	yes	5.998	0	1.098	4.9	0	0	0	0	5.998	during	BB02	3	0	0	0.183061020340113	0	0.816938979659887	0	0	0	1	5.43670061996234	day
2023-08-08	BB7_08_09_2023_0026	20.49	19:01	Dog	doglarge	no	Deer	Female	Adult	2	no	no	yes	5.999	0	0	5.999	0	0	0	0	5.999	during	BB07	5	0	0	0	0	1	0	0	0	1	4.97855169131382	day
2023-08-08	BB7_08_09_2023_0019	20.49	7:45	Bird	crow	no	Elk	Female	Adult	3	no	no	no	8	8	0	0	0	0	0	0	8	before	BB07	5	1	0	0	0	0	0	0	1	0	2.02894525544341	day
2023-08-08	BB2_08_10_2023_0019	20.49	20:46	Dog	dogsmall	no	Deer	Male	Adult	1	no	yes	yes	6.487	0.823	0	2.798	2.866	0	0	0	6.487	after	BB02	3	0.126869122861107	0	0	0	0.431324186835209	0.441806690303684	0	0.568675813164791	0.431324186835209	5.43670061996234	day
2023-08-08	BB7_08_09_2023_0025	20.49	18:30	Human	talk	no	Elk	Male	Adult	5	no	unknown	no	5.998	0	0	4.7	0	0	1.298	0	5.998	during	BB07	5	0	0.216405468489496	0	0	0.783594531510504	0	0	0.216405468489496	0.783594531510504	4.84328867428426	day
2023-08-08	BB18_08_10_2023_0021	20.49	20:45	NP	cougar	no	Deer	Unknown	Juvenile	1	no	no	no	6.489	0	0	6.489	0	0	0	0	6.489	after	BB18	3	0	0	0	0	1	0	0	0	1	5.43233729683235	day
2023-08-08	BB7_08_09_2023_0022	20.49	17:21	Bird	robin	no	Elk	Female	Adult	1	no	yes	no	5.998	0	0	5.2	0	0	0.798	0	5.998	during	BB07	5	0	0.133044348116039	0	0	0.866955651883961	0	0	0.133044348116039	0.866955651883961	4.54221937831524	day
2023-08-08	BB7_08_09_2023_0019	20.49	7:45	Bird	crow	no	Elk	Female	Adult	3	no	no	no	5.998	1.198	0	4.8	0	0	0	0	5.998	during	BB07	5	0.199733244414805	0	0	0	0.800266755585195	0	0	0.199733244414805	0.800266755585195	2.02894525544341	day
2023-08-08	BB2_08_10_2023_0018	20.491	20:45	Human	shout	no	Deer	Male	Adult	1	no	no	no	8	0	0	0	0	0	8	0	8	before	BB02	3	0	1	0	0	0	0	0	1	0	5.43233729683235	day
2023-08-08	BB7_08_09_2023_0026	20.49	19:01	Dog	doglarge	no	Deer	Female	Adult	2	no	no	yes	6.487	0	3.166	0.431	0	0	0	2.89	3.597	after	BB07	5	0	0	0.488053029135193	0	0.0664405734546015	0	0.445506397410205	0	1	4.97855169131382	day
2023-08-08	BB7_08_09_2023_0026	20.49	19:01	Dog	doglarge	no	Deer	Female	Adult	2	no	no	yes	7.999	0	0	0.7	7.299	0	0	0	7.999	before	BB07	5	0	0	0	0	0.0875109388673584	0.912489061132642	0	0.912489061132642	0.0875109388673584	4.97855169131382	day
2023-08-08	BB7_08_09_2023_0021	20.49	17:14	Dog	doglarge	no	Elk	Female	Adult	1	no	unknown	no	7.998	0	0	0.5	3.666	0	0	3.832	4.166	before	BB07	5	0	0	0	0	0.0625156289072268	0.458364591147787	0.479119779944986	0.458364591147787	0.541635408852213	4.51167611640534	day
2023-08-09	BB13_08_10_2023_0019	20.49	5:34	Dog	doglarge	yes	Deer	Female	Adult	2	no	no	no	6.488	0	0	3.265	3.223	0	0	0	6.488	after	BB13	5	0	0	0	0	0.503236744759556	0.496763255240444	0	0.496763255240444	0.503236744759556	1.45734992541527	day
2023-08-09	BB1_08_09_2023_0021	23.475	18:47	Bird	robin	yes	Elk	Female	Adult	1	no	unknown	yes	5.997	1.431	2.1	2.466	0	0	0	0	5.997	during	BB01	6	0.238619309654827	0	0.350175087543772	0	0.411205602801401	0	0	0.238619309654827	0.761380690345173	4.91746516749402	day
2023-08-09	BB3_08_09_2023_0075	19.991	3:43	Human	shout	no	Deer	Female	Adult	1	no	no	no	5.998	0	0	4.8	1.198	0	0	0	5.998	during	BB03	5	0	0	0	0	0.800266755585195	0.199733244414805	0	0.199733244414805	0.800266755585195	0.973021057986839	night
2023-08-09	BB17_08_14_2023_0014	20.49	5:32	Human	shout	yes	Elk	Male	Adult	2	no	no	yes	5.997	0	1.865	0	0	0	0.665	3.467	2.53	during	BB17	3	0	0.110888777722194	0.310988827747207	0	0	0	0.578122394530599	0.110888777722194	0.889111222277806	1.44862327915529	day
2023-08-09	BB17_08_14_2023_0014	20.49	5:32	Human	shout	yes	Elk	Male	Adult	2	no	no	yes	6.489	0	0	0	0	0	0	6.489	0	after	BB17	3	0	0	0	0	0	0	1	0	1	1.44862327915529	day
2023-08-09	BB1_08_09_2023_0021	23.475	18:47	Bird	robin	yes	Elk	Female	Adult	1	no	unknown	yes	7.999	3.833	0	0	4.166	0	0	0	7.999	before	BB01	6	0.479184898112264	0	0	0	0	0.520815101887736	0	1	0	4.91746516749402	day
2023-08-09	BB18_08_10_2023_0038	20.49	19:58	Human	shout	no	Elk	Female	Adult	1	no	no	yes	7.999	0	0	0	0.9	0	7.099	0	7.999	before	BB18	4	0	0.887485935741968	0	0	0	0.112514064258032	0	1	0	5.22726110972302	day
2023-08-09	BB13_08_10_2023_0016	19.991	2:30	NP	wolf	yes	Deer	Unknown	Adult	1	no	no	no	8	0	0	0	8	0	0	0	8	before	BB13	4	0	0	0	0	0	1	0	1	0	0.654498469497874	night
2023-08-09	BB13_08_10_2023_0015	20.49	2:07	Human	shout	yes	Elk	Female	Adult	1	no	no	yes	7.997	0	0	0.467	6.331	0	1.199	0	7.997	before	BB13	4	0	0.149931224209078	0	0	0.0583968988370639	0.791671876953858	0	0.941603101162936	0.0583968988370639	0.5541420375082	night
2023-08-09	BB17_08_14_2023_0014	20.49	5:32	Human	shout	yes	Elk	Male	Adult	2	no	no	yes	7.999	0	0	0	5.499	0	2.5	0	7.999	before	BB17	3	0	0.312539067383423	0	0	0	0.687460932616577	0	1	0	1.44862327915529	day
2023-08-09	BB13_08_10_2023_0017	19.991	2:45	Human	talk	yes	Elk	Female	Adult	1	no	no	no	7.999	1.9	0	0	6.099	0	0	0	7.999	before	BB13	4	0.237529691211401	0	0	0	0	0.762470308788599	0	1	0	0.719948316447661	night
2023-08-09	BB18_08_10_2023_0038	20.49	19:58	Human	shout	no	Elk	Female	Adult	1	no	no	yes	5.997	0	3.599	0	0.598	0	0	1.8	4.197	during	BB18	4	0	0	0.60013340003335	0	0	0.0997165249291312	0.300150075037519	0.0997165249291312	0.900283475070869	5.22726110972302	day
2023-08-09	BB3_08_09_2023_0075	19.991	3:43	Human	shout	no	Deer	Female	Adult	1	no	no	no	5.99	0	0	5.99	0	0	0	0	5.99	after	BB03	5	0	0	0	0	1	0	0	0	1	0.973021057986839	night
2023-08-09	BB13_08_10_2023_0019	20.49	5:34	Dog	doglarge	yes	Deer	Female	Adult	2	no	no	no	7.999	0	0	1.5	6.499	0	0	0	7.999	before	BB13	5	0	0	0	0	0.187523440430054	0.812476559569946	0	0.812476559569946	0.187523440430054	1.45734992541527	day
2023-08-09	BB1_08_09_2023_0021	23.475	18:47	Bird	robin	yes	Elk	Female	Adult	1	no	unknown	yes	6.498	0	0.031	0	0	0	0	6.467	0.0310000000000006	after	BB01	6	0	0	0.00477069867651585	0	0	0	0.995229301323484	0	1	4.91746516749402	day
2023-08-09	BB13_08_10_2023_0019	20.49	5:34	Dog	doglarge	yes	Deer	Female	Adult	2	no	no	no	5.999	0	0	5.999	0	0	0	0	5.999	during	BB13	5	0	0	0	0	1	0	0	0	1	1.45734992541527	day
2023-08-09	BB18_08_10_2023_0039	20.49	21:05	Dog	doglarge	no	Deer	Female	Adult	1	no	no	yes	7.998	0	0	0	3.333	4.665	0	0	7.998	before	BB18	4	0	0	0	0.583270817704426	0	0.416729182295574	0	1	0	5.51960375943207	day
2023-08-09	BB3_08_09_2023_0073	20.49	2:16	NP	cougar	no	Elk	Female	Adult	1	no	yes	no	6.489	0	0	6.489	0	0	0	0	6.489	after	BB03	5	0	0	0	0	1	0	0	0	1	0.593411945678072	night
2023-08-09	BB3_08_09_2023_0074	19.991	3:24	Human	talk	no	Elk	Unknown	Adult	1	no	unknown	no	5.99	0	0	5.99	0	0	0	0	5.99	after	BB03	5	0	0	0	0	1	0	0	0	1	0.890117918517108	night
2023-08-09	BB18_08_10_2023_0039	20.49	21:05	Dog	doglarge	no	Deer	Female	Adult	1	no	no	yes	6.489	0	0	0	0	0	0	6.489	0	after	BB18	4	0	0	0	0	0	0	1	0	1	5.51960375943207	day
2023-08-09	BB3_08_09_2023_0073	20.49	2:16	NP	cougar	no	Elk	Female	Adult	1	no	yes	no	5.998	0	0	5	0.998	0	0	0	5.998	during	BB03	5	0	0	0	0	0.833611203734578	0.166388796265422	0	0.166388796265422	0.833611203734578	0.593411945678072	night
2023-08-09	BB7_08_20_2023_0007	20.49	20:04	Bird	robin	no	Deer	Female	Adult	2	no	no	yes	6.488	0	2.565	0	0	0	0	3.923	2.565	after	BB07	6	0	0	0.395345252774353	0	0	0	0.604654747225647	0	1	5.25344104850293	day
2023-08-09	BB13_08_10_2023_0018	19.991	2:47	Dog	doglarge	yes	Elk	Female	Adult	2	no	unknown	no	5.999	0	0	5.999	0	0	0	0	5.999	during	BB13	4	0	0	0	0	1	0	0	0	1	0.728674962707633	night
2023-08-09	BB13_08_10_2023_0018	19.991	2:47	Dog	doglarge	yes	Elk	Female	Adult	2	no	unknown	no	5.99	0	0	5.99	0	0	0	0	5.99	after	BB13	4	0	0	0	0	1	0	0	0	1	0.728674962707633	night
2023-08-09	BB13_08_10_2023_0018	19.991	2:47	Dog	doglarge	yes	Elk	Female	Adult	2	no	unknown	no	7.999	0	0	2.9	5.099	0	0	0	7.999	before	BB13	4	0	0	0	0	0.362545318164771	0.637454681835229	0	0.637454681835229	0.362545318164771	0.728674962707633	night
2023-08-09	BB3_08_09_2023_0074	19.991	3:24	Human	talk	no	Elk	Unknown	Adult	1	no	unknown	no	8	0	0	0	8	0	0	0	8	before	BB03	5	0	0	0	0	0	1	0	1	0	0.890117918517108	night
2023-08-09	BB13_08_10_2023_0015	20.49	2:07	Human	shout	yes	Elk	Female	Adult	1	no	no	yes	6.489	0	0	0	0	0	0	6.489	0	after	BB13	4	0	0	0	0	0	0	1	0	1	0.5541420375082	night
2023-08-09	BB18_08_10_2023_0038	20.49	19:58	Human	shout	no	Elk	Female	Adult	1	no	no	yes	6.489	0	0	0	0	0	0	6.489	0	after	BB18	4	0	0	0	0	0	0	1	0	1	5.22726110972302	day
2023-08-09	BB3_08_09_2023_0073	20.49	2:16	NP	cougar	no	Elk	Female	Adult	1	no	yes	no	7.999	0	0	0	0.7	7.299	0	0	7.999	before	BB03	5	0	0	0	0.912489061132642	0	0.0875109388673584	0	1	0	0.593411945678072	night
2023-08-09	BB7_08_20_2023_0007	20.49	20:04	Bird	robin	no	Deer	Female	Adult	2	no	no	yes	7.999	0	0	0.033	7.966	0	0	0	7.999	before	BB07	6	0	0	0	0	0.00412551568946118	0.995874484310539	0	0.995874484310539	0.00412551568946118	5.25344104850293	day
2023-08-09	BB13_08_10_2023_0017	19.991	2:45	Human	talk	yes	Elk	Female	Adult	1	no	no	no	5.998	0.098	0	5.9	0	0	0	0	5.998	during	BB13	4	0.0163387795931977	0	0	0	0.983661220406802	0	0	0.0163387795931977	0.983661220406802	0.719948316447661	night
2023-08-09	BB13_08_10_2023_0016	19.991	2:30	NP	wolf	yes	Deer	Unknown	Adult	1	no	no	no	5.997	0	0	2.866	3.131	0	0	0	5.997	during	BB13	4	0	0	0	0	0.477905619476405	0.522094380523595	0	0.522094380523595	0.477905619476405	0.654498469497874	night
2023-08-09	BB13_08_10_2023_0016	19.991	2:30	NP	wolf	yes	Deer	Unknown	Adult	1	no	no	no	5.989	0	0	4.891	1.098	0	0	0	5.989	after	BB13	4	0	0	0	0	0.816663883786943	0.183336116213057	0	0.183336116213057	0.816663883786943	0.654498469497874	night
2023-08-09	BB3_08_09_2023_0074	19.991	3:24	Human	talk	no	Elk	Unknown	Adult	1	no	unknown	no	5.998	0	0	4.3	1.698	0	0	0	5.998	during	BB03	5	0	0	0	0	0.716905635211737	0.283094364788263	0	0.283094364788263	0.716905635211737	0.890117918517108	night
2023-08-09	BB13_08_10_2023_0015	20.49	2:07	Human	shout	yes	Elk	Female	Adult	1	no	no	yes	5.997	0	1.599	1.665	0	0	0	2.733	3.264	during	BB13	4	0	0	0.266633316658329	0	0.277638819409705	0	0.455727863931966	0	1	0.5541420375082	night
2023-08-09	BB13_08_10_2023_0017	19.991	2:45	Human	talk	yes	Elk	Female	Adult	1	no	no	no	5.99	0	0	5.99	0	0	0	0	5.99	after	BB13	4	0	0	0	0	1	0	0	0	1	0.719948316447661	night
2023-08-09	BB7_08_20_2023_0007	20.49	20:04	Bird	robin	no	Deer	Female	Adult	2	no	no	yes	5.998	0	3.1	2.898	0	0	0	0	5.998	during	BB07	6	0	0	0.516838946315438	0	0.483161053684562	0	0	0	1	5.25344104850293	day
2023-08-09	BB3_08_09_2023_0075	19.991	3:43	Human	shout	no	Deer	Female	Adult	1	no	no	no	8	0	0	0	8	0	0	0	8	before	BB03	5	0	0	0	0	0	1	0	1	0	0.973021057986839	night
2023-08-09	BB18_08_10_2023_0039	20.49	21:05	Dog	doglarge	no	Deer	Female	Adult	1	no	no	yes	5.995	0	0.499	2.299	0.498	1.266	0	1.433	4.562	during	BB18	4	0	0	0.0832360300250208	0.211175979983319	0.38348623853211	0.083069224353628	0.239032527105922	0.294245204336947	0.705754795663053	5.51960375943207	day
2023-08-10	BB15_08_14_2023_0014	20.49	7:42	Bird	robin	no	Deer	Female	Adult	1	no	no	no	6.487	0	0	2.965	3.299	0	0	0.223	6.264	after	BB15	4	0	0	0	0	0.457067982118082	0.508555572683829	0.0343764451980885	0.508555572683829	0.491444427316171	2.01585528605345	day
2023-08-10	BB2_08_20_2023_0008	20.49	21:04	Bird	nighthawk	no	Elk	Female	Adult	1	no	no	no	8	0	0	0	8	0	0	0	8	before	BB02	5	0	0	0	0	0	1	0	1	0	5.51524043630208	day
2023-08-10	BB2_08_20_2023_0009	20.478	21:29	NP	wolf	no	Deer	Female	Adult	1	no	no	no	7.997	4.466	0	0.167	0.999	2.365	0	0	7.997	before	BB02	5	0.558459422283356	0	0	0.295735900962861	0.0208828310616481	0.124921845692135	0	0.979117168938352	0.0208828310616481	5.62432351455173	night
2023-08-10	BB15_08_14_2023_0015	20.49	7:44	Dog	doglarge	no	Deer	Female	Adult	1	no	unknown	yes	5.996	0	0.532	0.566	0	0	0.931	3.967	2.029	during	BB15	4	0	0.15527018012008	0.0887258172114743	0	0.0943962641761174	0	0.661607738492328	0.15527018012008	0.84472981987992	2.02458193231342	day
2023-08-10	BB15_08_14_2023_0015	20.49	7:44	Dog	doglarge	no	Deer	Female	Adult	1	no	unknown	yes	6.489	0	0	0	0	0	0	6.489	0	after	BB15	4	0	0	0	0	0	0	1	0	1	2.02458193231342	day
2023-08-10	BB2_08_20_2023_0008	20.49	21:04	Bird	nighthawk	no	Elk	Female	Adult	1	no	no	no	5.999	0	0	0	5.999	0	0	0	5.999	during	BB02	5	0	0	0	0	0	1	0	1	0	5.51524043630208	day
2023-08-10	BB18_08_20_2023_0008	20.49	19:25	NP	wolf	no	Elk	Female	Adult	2	no	unknown	no	5.998	0	0	5.4	0	0	0.598	0	5.998	during	BB18	5	0	0.0996998999666555	0	0	0.900300100033344	0	0	0.0996998999666555	0.900300100033344	5.08327144643348	day
2023-08-10	BB2_08_20_2023_0006	20.49	21:00	Human	shout	no	Elk	Female	Adult	4	no	no	no	7.998	6.499	0	0	1.499	0	0	0	7.998	before	BB02	5	0.812578144536134	0	0	0	0	0.187421855463866	0	1	0	5.49778714378214	day
2023-08-10	BB2_08_20_2023_0009	20.478	21:29	NP	wolf	no	Deer	Female	Adult	1	no	no	no	6.476	0	0	0.065	6.411	0	0	0	6.476	after	BB02	5	0	0	0	0	0.0100370599135269	0.989962940086473	0	0.989962940086473	0.0100370599135269	5.62432351455173	night
2023-08-10	BB18_08_20_2023_0011	20.49	19:50	Bird	nighthawk	no	Elk	Female	Adult	15	no	unknown	yes	6.489	0	0	0	0	0	0	6.489	0	after	BB18	5	0	0	0	0	0	0	1	0	1	5.19235452468313	day
2023-08-10	BB2_08_20_2023_0008	20.49	21:04	Bird	nighthawk	no	Elk	Female	Adult	1	no	no	no	6.488	0	0	0	4.865	0	0	1.623	4.865	after	BB02	5	0	0	0	0	0	0.749845869297164	0.250154130702836	0.749845869297164	0.250154130702836	5.51524043630208	day
2023-08-10	BB15_08_14_2023_0014	20.49	7:42	Bird	robin	no	Deer	Female	Adult	1	no	no	no	7.997	0	0	0.899	7.065	0.033	0	0	7.997	before	BB15	4	0	0	0	0.00412654745529574	0.112417156433663	0.883456296111042	0	0.887582843566337	0.112417156433663	2.01585528605345	day
2023-08-10	BB18_08_20_2023_0011	20.49	19:50	Bird	nighthawk	no	Elk	Female	Adult	15	no	unknown	yes	8	0	0	0	0	0	8	0	8	before	BB18	5	0	1	0	0	0	0	0	1	0	5.19235452468313	day
2023-08-10	BB18_08_20_2023_0011	20.49	19:50	Bird	nighthawk	no	Elk	Female	Adult	15	no	unknown	yes	5.996	0	3.499	0.699	0	0	0.331	1.467	4.529	during	BB18	5	0	0.0552034689793195	0.583555703802535	0	0.116577718478986	0	0.244663108739159	0.0552034689793195	0.94479653102068	5.19235452468313	day
2023-08-10	BB2_08_20_2023_0006	20.49	21:00	Human	shout	no	Elk	Female	Adult	4	no	no	no	6.489	0	0	6.489	0	0	0	0	6.489	after	BB02	5	0	0	0	0	1	0	0	0	1	5.49778714378214	day
2023-08-10	BB2_08_20_2023_0006	20.49	21:00	Human	shout	no	Elk	Female	Adult	4	no	no	no	5.997	0.365	0	5.3	0.332	0	0	0	5.997	during	BB02	5	0.0608637652159413	0	0	0	0.883775220943805	0.0553610138402535	0	0.116224779056195	0.883775220943805	5.49778714378214	day
2023-08-10	BB6_08_20_2023_0010	20.49	19:35	Human	talk	yes	Elk	Female	Adult	2	no	unknown	yes	7.998	4.432	0	3.566	0	0	0	0	7.998	before	BB06	7	0.554138534633658	0	0	0	0.445861465366342	0	0	0.554138534633658	0.445861465366342	5.12690467773334	day
2023-08-10	BB18_08_20_2023_0010	20.49	19:49	Bird	crow	no	Elk	Female	Adult	7	no	unknown	yes	6.485	0	2.298	0.298	3.889	0	0	0	6.485	after	BB18	5	0	0	0.354356206630686	0	0.0459521973785659	0.599691595990748	0	0.599691595990748	0.400308404009252	5.18799120155314	day
2023-08-10	BB6_08_20_2023_0008	20.49	6:13	Human	shout	yes	Elk	Female	Adult	1	no	no	yes	5.997	0.998	3.433	1.566	0	0	0	0	5.997	during	BB06	7	0.166416541604135	0	0.572452893113223	0	0.261130565282641	0	0	0.166416541604135	0.833583458395865	1.62751952748471	day
2023-08-10	BB18_08_20_2023_0006	20.49	19:13	Dog	doglarge	no	Elk	Female	Adult	2	no	unknown	no	5.997	1.365	0	3.8	0	0.832	0	0	5.997	during	BB18	5	0.227613806903452	0	0	0.138736034684009	0.63365015841254	0	0	0.36634984158746	0.63365015841254	5.03091156887365	day
2023-08-10	BB2_08_20_2023_0009	20.478	21:29	NP	wolf	no	Deer	Female	Adult	1	no	no	no	5.999	0	0	5.999	0	0	0	0	5.999	during	BB02	5	0	0	0	0	1	0	0	0	1	5.62432351455173	night
2023-08-10	BB18_08_20_2023_0007	20.49	19:14	NP	cougar	no	Elk	Female	Adult	2	no	unknown	no	5.998	1.565	0	4.433	0	0	0	0	5.998	during	BB18	5	0.260920306768923	0	0	0	0.739079693231077	0	0	0.260920306768923	0.739079693231077	5.03527489200364	day
2023-08-10	BB18_08_20_2023_0010	20.49	19:49	Bird	crow	no	Elk	Female	Adult	7	no	unknown	yes	5.998	0	0	4.433	0	0	1.565	0	5.998	during	BB18	5	0	0.260920306768923	0	0	0.739079693231077	0	0	0.260920306768923	0.739079693231077	5.18799120155314	day
2023-08-10	BB13_08_20_2023_0010	19.991	21:25	Human	shout	yes	Deer	Male	Adult	1	no	unknown	no	5.998	0	0	4.567	1.431	0	0	0	5.998	during	BB13	5	0	0	0	0	0.761420473491164	0.238579526508836	0	0.238579526508836	0.761420473491164	5.60687022203178	night
2023-08-10	BB18_08_20_2023_0008	20.49	19:25	NP	wolf	no	Elk	Female	Adult	2	no	unknown	no	6.488	0	0	5.465	0	0	1.023	0	6.488	after	BB18	5	0	0.157675709001233	0	0	0.842324290998767	0	0	0.157675709001233	0.842324290998767	5.08327144643348	day
2023-08-10	BB18_08_20_2023_0008	20.49	19:25	NP	wolf	no	Elk	Female	Adult	2	no	unknown	no	7.998	0	0	0	2.133	0	2.033	3.832	4.166	before	BB18	5	0	0.254188547136784	0	0	0	0.26669167291823	0.479119779944986	0.520880220055014	0.479119779944986	5.08327144643348	day
2023-08-10	BB18_08_20_2023_0006	20.49	19:13	Dog	doglarge	no	Elk	Female	Adult	2	no	unknown	no	7.999	4.5	0	0	0	3.499	0	0	7.999	before	BB18	5	0.562570321290161	0	0	0.437429678709839	0	0	0	1	0	5.03091156887365	day
2023-08-10	BB13_08_20_2023_0009	20.49	21:21	Dog	doglarge	yes	Deer	Male	Adult	2	no	no	no	6.489	0	0	6.489	0	0	0	0	6.489	after	BB13	5	0	0	0	0	1	0	0	0	1	5.58941692951184	night
2023-08-10	BB18_08_20_2023_0010	20.49	19:49	Bird	crow	no	Elk	Female	Adult	7	no	unknown	yes	7.999	0	0	0	1.399	0	6.6	0	7.999	before	BB18	5	0	0.825103137892237	0	0	0	0.174896862107763	0	1	0	5.18799120155314	day
2023-08-10	BB15_08_14_2023_0014	20.49	7:42	Bird	robin	no	Deer	Female	Adult	1	no	no	no	5.998	0	0	4.7	0	1.298	0	0	5.998	during	BB15	4	0	0	0	0.216405468489496	0.783594531510504	0	0	0.216405468489496	0.783594531510504	2.01585528605345	day
2023-08-10	BB5_08_15_2023_0006	20.49	21:42	Human	shout	yes	Deer	Unknown	Adult	1	no	no	yes	7.999	0	1.367	0	0	6.632	0	0	7.999	before	BB05	6	0	0	0.170896362045256	0.829103637954744	0	0	0	0.829103637954744	0.170896362045256	5.68104671524154	night
2023-08-10	BB13_08_20_2023_0010	19.991	21:25	Human	shout	yes	Deer	Male	Adult	1	no	unknown	no	7.999	1.466	0	0	6.533	0	0	0	7.999	before	BB13	5	0.183272909113639	0	0	0	0	0.816727090886361	0	1	0	5.60687022203178	night
2023-08-10	BB5_08_15_2023_0006	20.49	21:42	Human	shout	yes	Deer	Unknown	Adult	1	no	no	yes	6.489	0	0	0	0	0	0	6.489	0	after	BB05	6	0	0	0	0	0	0	1	0	1	5.68104671524154	night
2023-08-10	BB18_08_20_2023_0007	20.49	19:14	NP	cougar	no	Elk	Female	Adult	2	no	unknown	no	8	8	0	0	0	0	0	0	8	before	BB18	5	1	0	0	0	0	0	0	1	0	5.03527489200364	day
2023-08-10	BB13_08_20_2023_0009	20.49	21:21	Dog	doglarge	yes	Deer	Male	Adult	2	no	no	no	7.998	0	0	0	3.966	4.032	0	0	7.998	before	BB13	5	0	0	0	0.504126031507877	0	0.495873968492123	0	1	0	5.58941692951184	night
2023-08-10	BB6_08_20_2023_0010	20.49	19:35	Human	talk	yes	Elk	Female	Adult	2	no	unknown	yes	6.489	0	0	0	0	0	0	6.489	0	after	BB06	7	0	0	0	0	0	0	1	0	1	5.12690467773334	day
2023-08-10	BB18_08_20_2023_0005	20.49	16:51	Bird	crow	no	Elk	Female	Adult	11	no	no	yes	5.997	0	0.433	4.066	0	0	1.498	0	5.997	during	BB18	5	0	0.249791562447891	0.072202768050692	0	0.678005669501417	0	0	0.249791562447891	0.750208437552109	4.41131968441567	day
2023-08-10	BB7_08_20_2023_0008	20.49	5:41	NP	wolf	no	Deer	Unknown	Adult	3	no	unknown	yes	5.996	0	2.3	1.966	0.799	0.931	0	0	5.996	during	BB07	7	0	0	0.383589059372915	0.15527018012008	0.327885256837892	0.133255503669113	0	0.288525683789193	0.711474316210807	1.48789318732517	day
2023-08-10	BB18_08_20_2023_0007	20.49	19:14	NP	cougar	no	Elk	Female	Adult	2	no	unknown	no	6.488	0	0	2.098	4.39	0	0	0	6.488	after	BB18	5	0	0	0	0	0.323366214549938	0.676633785450062	0	0.676633785450062	0.323366214549938	5.03527489200364	day
2023-08-10	BB6_08_20_2023_0009	20.49	14:42	NP	cougar	yes	Elk	Female	Adult	1	no	unknown	no	8	0	0	0	8	0	0	0	8	before	BB06	7	0	0	0	0	0	1	0	1	0	3.8484510006475	day
2023-08-10	BB5_08_15_2023_0006	20.49	21:42	Human	shout	yes	Deer	Unknown	Adult	1	no	no	yes	5.996	0	3.796	0	1.833	0	0	0.367	5.629	during	BB05	6	0	0	0.633088725817211	0	0	0.305703802535023	0.0612074716477652	0.305703802535023	0.694296197464977	5.68104671524154	night
2023-08-10	BB18_08_10_2023_0040	20.49	1:11	NP	cougar	no	Elk	Male	Adult	1	no	no	yes	8	0	0	0	0	0	8	0	8	before	BB18	5	0	1	0	0	0	0	0	1	0	0.309795942228993	night
2023-08-10	BB13_08_20_2023_0010	19.991	21:25	Human	shout	yes	Deer	Male	Adult	1	no	unknown	no	5.989	0	0	2.798	3.191	0	0	0	5.989	after	BB13	5	0	0	0	0	0.467189848054767	0.532810151945233	0	0.532810151945233	0.467189848054767	5.60687022203178	night
2023-08-10	BB18_08_10_2023_0044	20.49	11:40	Human	shout	no	Elk	Female	Adult	1	no	unknown	yes	5.997	0	0.133	4.666	0	0	1.198	0	5.997	during	BB18	5	0	0.199766549941637	0.0221777555444389	0	0.778055694513924	0	0	0.199766549941637	0.800233450058363	3.05432619099008	day
2023-08-10	BB13_08_20_2023_0009	20.49	21:21	Dog	doglarge	yes	Deer	Male	Adult	2	no	no	no	5.998	0	0	4.933	0	1.065	0	0	5.998	during	BB13	5	0	0	0	0.177559186395465	0.822440813604535	0	0	0.177559186395465	0.822440813604535	5.58941692951184	night
2023-08-10	BB18_08_10_2023_0043	20.49	5:45	NP	wolf	no	Elk	Female	Adult	3	no	no	no	8	0	0	0	0	0	8	0	8	before	BB18	5	0	1	0	0	0	0	0	1	0	1.50534647984511	day
2023-08-10	BB18_08_20_2023_0005	20.49	16:51	Bird	crow	no	Elk	Female	Adult	11	no	no	yes	8	0	0	0	0	0	8	0	8	before	BB18	5	0	1	0	0	0	0	0	1	0	4.41131968441567	day
2023-08-10	BB6_08_20_2023_0010	20.49	19:35	Human	talk	yes	Elk	Female	Adult	2	no	unknown	yes	5.997	0.798	2.799	0	0	0	0	2.4	3.597	during	BB06	7	0.133066533266633	0	0.466733366683342	0	0	0	0.400200100050025	0.133066533266633	0.866933466733367	5.12690467773334	day
2023-08-10	BB7_08_20_2023_0008	20.49	5:41	NP	wolf	no	Deer	Unknown	Adult	3	no	unknown	yes	6.489	0	6.489	0	0	0	0	0	6.489	after	BB07	7	0	0	1	0	0	0	0	0	1	1.48789318732517	day
2023-08-10	BB18_08_10_2023_0044	20.49	11:40	Human	shout	no	Elk	Female	Adult	1	no	unknown	yes	6.488	0	2.765	0	0	0	0	3.723	2.765	after	BB18	5	0	0	0.426171393341554	0	0	0	0.573828606658446	0	1	3.05432619099008	day
2023-08-10	BB18_08_10_2023_0042	20.49	5:40	NP	wolf	no	Elk	Unknown	Juvenile	12	no	no	no	6.487	0	0	5.566	0	0.823	0.098	0	6.487	after	BB18	5	0	0.0151071373516263	0	0.126869122861107	0.858023739787267	0	0	0.141976260212733	0.858023739787267	1.48352986419518	day
2023-08-10	BB18_08_20_2023_0006	20.49	19:13	Dog	doglarge	no	Elk	Female	Adult	2	no	unknown	no	6.489	0	0	6.489	0	0	0	0	6.489	after	BB18	5	0	0	0	0	1	0	0	0	1	5.03091156887365	day
2023-08-10	BB18_08_10_2023_0044	20.49	11:40	Human	shout	no	Elk	Female	Adult	1	no	unknown	yes	8	0	0	0	0	0	8	0	8	before	BB18	5	0	1	0	0	0	0	0	1	0	3.05432619099008	day
2023-08-10	BB6_08_20_2023_0009	20.49	14:42	NP	cougar	yes	Elk	Female	Adult	1	no	unknown	no	6.489	0	0	6.489	0	0	0	0	6.489	after	BB06	7	0	0	0	0	1	0	0	0	1	3.8484510006475	day
2023-08-10	BB6_08_20_2023_0009	20.49	14:42	NP	cougar	yes	Elk	Female	Adult	1	no	unknown	no	5.998	0	0	4.233	1.765	0	0	0	5.998	during	BB06	7	0	0	0	0	0.705735245081694	0.294264754918306	0	0.294264754918306	0.705735245081694	3.8484510006475	day
2023-08-10	BB18_08_20_2023_0005	20.49	16:51	Bird	crow	no	Elk	Female	Adult	11	no	no	yes	6.488	0	2.365	0	0	0	0	4.123	2.365	after	BB18	5	0	0	0.364519112207152	0	0	0	0.635480887792848	0	1	4.41131968441567	day
2023-08-10	BB3_08_14_2023_0011	19.991	23:22	Human	shout	no	Elk	Unknown	Adult	3	no	no	no	5.989	0	0	3.998	0	0	0	1.991	3.998	after	BB03	6	0	0	0	0	0.667557188178327	0	0.332442811821673	0	1	6.11737902824013	night
2023-08-10	BB18_08_10_2023_0042	20.49	5:40	NP	wolf	no	Elk	Unknown	Juvenile	12	no	no	no	7.998	0	0	0	1.099	0	0.067	6.832	1.166	before	BB18	5	0	0.00837709427356839	0	0	0	0.137409352338085	0.854213553388347	0.145786446611653	0.854213553388347	1.48352986419518	day
2023-08-10	BB6_08_20_2023_0008	20.49	6:13	Human	shout	yes	Elk	Female	Adult	1	no	no	yes	8	8	0	0	0	0	0	0	8	before	BB06	7	1	0	0	0	0	0	0	1	0	1.62751952748471	day
2023-08-10	BB15_08_14_2023_0015	20.49	7:44	Dog	doglarge	no	Deer	Female	Adult	1	no	unknown	yes	8	0	0	0	0	0	8	0	8	before	BB15	4	0	1	0	0	0	0	0	1	0	2.02458193231342	day
2023-08-10	BB18_08_10_2023_0040	20.49	1:11	NP	cougar	no	Elk	Male	Adult	1	no	no	yes	5.997	0	1.399	0	0	0	1.198	3.4	2.597	during	BB18	5	0	0.199766549941637	0.233283308320827	0	0	0	0.566950141737535	0.199766549941637	0.800233450058363	0.309795942228993	night
2023-08-10	BB18_08_10_2023_0040	20.49	1:11	NP	cougar	no	Elk	Male	Adult	1	no	no	yes	6.489	0	0	0	0	0	0	6.489	0	after	BB18	5	0	0	0	0	0	0	1	0	1	0.309795942228993	night
2023-08-10	BB3_08_14_2023_0011	19.991	23:22	Human	shout	no	Elk	Unknown	Adult	3	no	no	no	8	0	0	0	8	0	0	0	8	before	BB03	6	0	0	0	0	0	1	0	1	0	6.11737902824013	night
2023-08-10	BB3_08_14_2023_0011	19.991	23:22	Human	shout	no	Elk	Unknown	Adult	3	no	no	no	5.998	0	0	4.3	1.698	0	0	0	5.998	during	BB03	6	0	0	0	0	0.716905635211737	0.283094364788263	0	0.283094364788263	0.716905635211737	6.11737902824013	night
2023-08-10	BB7_08_20_2023_0008	20.49	5:41	NP	wolf	no	Deer	Unknown	Adult	3	no	unknown	yes	7.998	0	1.366	0	2.065	4.567	0	0	7.998	before	BB07	7	0	0	0.170792698174544	0.57101775443861	0	0.258189547386847	0	0.829207301825456	0.170792698174544	1.48789318732517	day
2023-08-10	BB18_08_10_2023_0043	20.49	5:45	NP	wolf	no	Elk	Female	Adult	3	no	no	no	5.998	0	0	5	0	0	0.998	0	5.998	during	BB18	5	0	0.166388796265422	0	0	0.833611203734578	0	0	0.166388796265422	0.833611203734578	1.50534647984511	day
2023-08-10	BB18_08_10_2023_0042	20.49	5:40	NP	wolf	no	Elk	Unknown	Juvenile	12	no	no	no	5.999	0	0	0	0	0	5.999	0	5.999	during	BB18	5	0	1	0	0	0	0	0	1	0	1.48352986419518	day
2023-08-10	BB18_08_10_2023_0043	20.49	5:45	NP	wolf	no	Elk	Female	Adult	3	no	no	no	6.489	0	0	6.489	0	0	0	0	6.489	after	BB18	5	0	0	0	0	1	0	0	0	1	1.50534647984511	day
2023-08-10	BB6_08_20_2023_0008	20.49	6:13	Human	shout	yes	Elk	Female	Adult	1	no	no	yes	6.489	0	6.489	0	0	0	0	0	6.489	after	BB06	7	0	0	1	0	0	0	0	0	1	1.62751952748471	day
2023-08-11	BB13_08_20_2023_0013	20.49	20:53	Dog	dogsmall	yes	Deer	Male	Adult	1	no	no	no	6.489	0	0	6.489	0	0	0	0	6.489	after	BB13	6	0	0	0	0	1	0	0	0	1	5.46724388187224	day
2023-08-11	BB13_08_20_2023_0013	20.49	20:53	Dog	dogsmall	yes	Deer	Male	Adult	1	no	no	no	5.998	0	0	5.2	0.798	0	0	0	5.998	during	BB13	6	0	0	0	0	0.866955651883961	0.133044348116039	0	0.133044348116039	0.866955651883961	5.46724388187224	day
2023-08-11	BB13_08_20_2023_0013	20.49	20:53	Dog	dogsmall	yes	Deer	Male	Adult	1	no	no	no	7.998	0	0	0	5.433	2.565	0	0	7.998	before	BB13	6	0	0	0	0.320705176294074	0	0.679294823705926	0	1	0	5.46724388187224	day
2023-08-11	BB2_08_20_2023_0012	20.49	2:52	NP	wolf	no	Deer	Unknown	Adult	1	no	no	yes	6.488	0	1.231	0	0	0	0	5.257	1.231	after	BB02	6	0	0	0.189734895191122	0	0	0	0.810265104808878	0	1	0.750491578357562	night
2023-08-11	BB18_08_20_2023_0015	20.49	21:08	Bird	robin	no	Deer	Female	Adult	1	no	unknown	yes	5.996	0	0.399	2.233	0	0	1.031	2.333	3.663	during	BB18	6	0	0.171947965310207	0.0665443629086057	0	0.37241494329553	0	0.389092728485657	0.171947965310207	0.828052034689793	5.53269372882202	day
2023-08-11	BB18_08_20_2023_0014	19.657	20:32	Human	shout	no	Deer	Female	Adult	2	no	unknown	yes	5.996	0	0.532	0.966	0.398	0	0	4.1	1.896	during	BB18	6	0	0	0.0887258172114743	0	0.161107404936624	0.0663775850567045	0.683789192795197	0.0663775850567045	0.933622414943295	5.37561409614254	day
2023-08-11	BB18_08_20_2023_0015	20.49	21:08	Bird	robin	no	Deer	Female	Adult	1	no	unknown	yes	7.999	0	0	0	0	0	6.733	1.266	6.733	before	BB18	6	0	0.841730216277035	0	0	0	0	0.158269783722965	0.841730216277035	0.158269783722965	5.53269372882202	day
2023-08-11	BB18_08_20_2023_0012	20.49	20:17	Bird	robin	no	Deer	Unknown	Juvenile	1	no	no	no	8	0	0	8	0	0	0	0	8	before	BB18	6	0	0	0	0	1	0	0	0	1	5.31016424919275	day
2023-08-11	BB18_08_20_2023_0013	20.49	20:19	Dog	dogsmall	no	Deer	Female	Adult	1	no	no	yes	8	0	0	8	0	0	0	0	8	before	BB18	6	0	0	0	0	1	0	0	0	1	5.31889089545272	day
2023-08-11	BB18_08_20_2023_0014	19.657	20:32	Human	shout	no	Deer	Female	Adult	2	no	unknown	yes	7.166	0	0	3.866	3.3	0	0	0	7.166	before	BB18	6	0	0	0	0	0.5394920457717	0.4605079542283	0	0.4605079542283	0.5394920457717	5.37561409614254	day
2023-08-11	BB2_08_20_2023_0012	20.49	2:52	NP	wolf	no	Deer	Unknown	Adult	1	no	no	yes	7.999	0	0	0	6.532	0	0	1.467	6.532	before	BB02	6	0	0	0	0	0	0.816602075259407	0.183397924740593	0.816602075259407	0.183397924740593	0.750491578357562	night
2023-08-11	BB18_08_20_2023_0015	20.49	21:08	Bird	robin	no	Deer	Female	Adult	1	no	unknown	yes	6.489	0	0	0	0	0	0	6.489	0	after	BB18	6	0	0	0	0	0	0	1	0	1	5.53269372882202	day
2023-08-11	BB3_08_14_2023_0022	19.991	23:41	Bird	robin	no	Deer	Male	Adult	1	no	no	no	7.999	0	0	0	1.899	6.1	0	0	7.999	before	BB03	7	0	0	0	0.762595324415552	0	0.237404675584448	0	1	0	6.20028216770986	night
2023-08-11	BB18_08_20_2023_0014	19.657	20:32	Human	shout	no	Deer	Female	Adult	2	no	unknown	yes	6.489	0	0	0	0	0	0	6.489	0	after	BB18	6	0	0	0	0	0	0	1	0	1	5.37561409614254	day
2023-08-11	BB18_08_20_2023_0013	20.49	20:19	Dog	dogsmall	no	Deer	Female	Adult	1	no	no	yes	5.997	0	0.532	1.898	0	0	0	3.567	2.43	during	BB18	6	0	0	0.0887110221777555	0	0.316491579122895	0	0.59479739869935	0	1	5.31889089545272	day
2023-08-11	BB18_08_20_2023_0013	20.49	20:19	Dog	dogsmall	no	Deer	Female	Adult	1	no	no	yes	6.489	0	0	0	0	0	0	6.489	0	after	BB18	6	0	0	0	0	0	0	1	0	1	5.31889089545272	day
2023-08-11	BB3_08_14_2023_0016	20.49	3:29	Dog	doglarge	no	Elk	Male	Adult	1	no	yes	no	8	0	0	0	0	8	0	0	8	before	BB03	7	0	0	0	1	0	0	0	1	0	0.911934534167037	night
2023-08-11	BB7_08_20_2023_0013	20.49	23:59	Human	talk	no	Deer	Male	Adult	1	no	no	yes	6.488	0	0.398	0	0	0	0	6.09	0.398000000000001	after	BB07	8	0	0	0.06134401972873	0	0	0	0.93865598027127	0	1	6.2788219840496	night
2023-08-11	BB2_08_20_2023_0012	20.49	2:52	NP	wolf	no	Deer	Unknown	Adult	1	no	no	yes	5.998	0	2.633	0	0	0	0	3.365	2.633	during	BB02	6	0	0	0.438979659886629	0	0	0	0.561020340113371	0	1	0.750491578357562	night
2023-08-11	BB3_08_14_2023_0020	20.49	6:51	Human	talk	no	Elk	Male	Adult	2	no	no	no	5.998	0	0	5.533	0.465	0	0	0	5.998	during	BB03	7	0	0	0	0	0.922474158052684	0.0775258419473158	0	0.0775258419473158	0.922474158052684	1.79332580642417	day
2023-08-11	BB3_08_14_2023_0019	20.49	6:50	Human	shout	no	Elk	Male	Adult	19	no	no	no	5.998	1.431	0	4.567	0	0	0	0	5.998	during	BB03	7	0.238579526508836	0	0	0	0.761420473491164	0	0	0.238579526508836	0.761420473491164	1.78896248329419	day
2023-08-11	BB18_08_20_2023_0012	20.49	20:17	Bird	robin	no	Deer	Unknown	Juvenile	1	no	no	no	6.489	0	0	6.489	0	0	0	0	6.489	after	BB18	6	0	0	0	0	1	0	0	0	1	5.31016424919275	day
2023-08-11	BB13_08_20_2023_0011	20.49	5:29	NP	wolf	yes	Elk	Male	Adult	1	no	no	yes	6.489	0	0	6.489	0	0	0	0	6.489	after	BB13	6	0	0	0	0	1	0	0	0	1	1.43553330976534	day
2023-08-11	BB13_08_20_2023_0011	20.49	5:29	NP	wolf	yes	Elk	Male	Adult	1	no	no	yes	5.997	0	3.999	1.998	0	0	0	0	5.997	during	BB13	6	0	0	0.666833416708354	0	0.333166583291646	0	0	0	1	1.43553330976534	day
2023-08-11	BB7_08_20_2023_0013	20.49	23:59	Human	talk	no	Deer	Male	Adult	1	no	no	yes	5.997	0	0.933	4.366	0	0.698	0	0	5.997	during	BB07	8	0	0	0.155577788894447	0.116391529097882	0.72803068200767	0	0	0.116391529097882	0.883608470902118	6.2788219840496	night
2023-08-11	BB3_08_14_2023_0019	20.49	6:50	Human	shout	no	Elk	Male	Adult	19	no	no	no	7.999	4.467	0	0	3.532	0	0	0	7.999	before	BB03	7	0.5584448056007	0	0	0	0	0.4415551943993	0	1	0	1.78896248329419	day
2023-08-11	BB13_08_20_2023_0012	20.49	6:53	Human	shout	yes	Elk	Male	Adult	2	no	unknown	yes	5.998	0	0	4.6	1.398	0	0	0	5.998	during	BB13	6	0	0	0	0	0.766922307435812	0.233077692564188	0	0.233077692564188	0.766922307435812	1.80205245268415	day
2023-08-11	BB13_08_20_2023_0012	20.49	6:53	Human	shout	yes	Elk	Male	Adult	2	no	unknown	yes	7.999	0	2.032	0	5.967	0	0	0	7.999	before	BB13	6	0	0	0.254031753969246	0	0	0.745968246030754	0	0.745968246030754	0.254031753969246	1.80205245268415	day
2023-08-11	BB6_08_20_2023_0031	20.49	19:41	Bird	robin	yes	Elk	Female	Adult	2	no	no	yes	5.997	0	4.332	0.867	0	0	0.798	0	5.997	during	BB06	8	0	0.133066533266633	0.722361180590295	0	0.144572286143072	0	0	0.133066533266633	0.866933466733367	5.15308461651326	day
2023-08-11	BB14_08_20_2023_0007	20.49	20:02	NP	cougar	no	Deer	Unknown	Juvenile	1	no	yes	no	6.489	0	0	6.489	0	0	0	0	6.489	after	BB14	8	0	0	0	0	1	0	0	0	1	5.24471440224296	day
2023-08-11	BB7_08_20_2023_0011	20.49	5:46	Dog	dogsmall	no	Elk	Female	Adult	2	no	unknown	yes	5.997	0	3.333	0	0	0	1.131	1.533	4.464	during	BB07	8	0	0.188594297148574	0.555777888944472	0	0	0	0.255627813906953	0.188594297148574	0.811405702851426	1.5097098029751	day
2023-08-11	BB3_08_14_2023_0020	20.49	6:51	Human	talk	no	Elk	Male	Adult	2	no	no	no	8	0	0	0	8	0	0	0	8	before	BB03	7	0	0	0	0	0	1	0	1	0	1.79332580642417	day
2023-08-11	BB7_08_20_2023_0013	20.49	23:59	Human	talk	no	Deer	Male	Adult	1	no	no	yes	7.999	0	0	0	3.132	4.867	0	0	7.999	before	BB07	8	0	0	0	0.608451056382048	0	0.391548943617952	0	1	0	6.2788219840496	night
2023-08-11	BB15_08_14_2023_0017	20.49	5:51	Dog	dogsmall	no	Deer	Female	Adult	1	no	no	no	6.489	0	0	6.489	0	0	0	0	6.489	after	BB15	5	0	0	0	0	1	0	0	0	1	1.53152641862502	day
2023-08-11	BB15_08_14_2023_0017	20.49	5:51	Dog	dogsmall	no	Deer	Female	Adult	1	no	no	no	5.998	0	0	5.267	0	0	0.731	0	5.998	during	BB15	5	0	0.121873957985995	0	0	0.878126042014005	0	0	0.121873957985995	0.878126042014005	1.53152641862502	day
2023-08-11	BB18_08_20_2023_0012	20.49	20:17	Bird	robin	no	Deer	Unknown	Juvenile	1	no	no	no	5.999	0	0	5.999	0	0	0	0	5.999	during	BB18	6	0	0	0	0	1	0	0	0	1	5.31016424919275	day
2023-08-11	BB7_08_20_2023_0009	20.49	1:15	NP	wolf	no	Deer	Unknown	Adult	2	no	unknown	no	5.997	0	0	1.399	4.598	0	0	0	5.997	during	BB07	8	0	0	0	0	0.233283308320827	0.766716691679173	0	0.766716691679173	0.233283308320827	0.327249234748937	night
2023-08-11	BB3_08_14_2023_0017	20.49	3:30	NP	cougar	no	Elk	Male	Adult	1	no	yes	yes	7.999	0	0.167	7.832	0	0	0	0	7.999	before	BB03	7	0	0	0.0208776097012127	0	0.979122390298787	0	0	0	1	0.916297857297023	night
2023-08-11	BB3_08_14_2023_0020	20.49	6:51	Human	talk	no	Elk	Male	Adult	2	no	no	no	6.489	0	0	6.489	0	0	0	0	6.489	after	BB03	7	0	0	0	0	1	0	0	0	1	1.79332580642417	day
2023-08-11	BB15_08_14_2023_0017	20.49	5:51	Dog	dogsmall	no	Deer	Female	Adult	1	no	no	no	8	0	0	0	0	0	8	0	8	before	BB15	5	0	1	0	0	0	0	0	1	0	1.53152641862502	day
2023-08-11	BB13_08_20_2023_0012	20.49	6:53	Human	shout	yes	Elk	Male	Adult	2	no	unknown	yes	6.488	0	1.323	5.165	0	0	0	0	6.488	after	BB13	6	0	0	0.203914919852034	0	0.796085080147965	0	0	0	1	1.80205245268415	day
2023-08-11	BB14_08_20_2023_0008	20.49	20:04	Dog	doglarge	no	Deer	Unknown	Juvenile	2	no	unknown	no	5.997	0	2.765	0	2.432	0	0	0.8	5.197	during	BB14	8	0	0	0.461063865265966	0	0	0.405536101384025	0.133400033350008	0.405536101384025	0.594463898615975	5.25344104850293	day
2023-08-11	BB3_08_14_2023_0016	20.49	3:29	Dog	doglarge	no	Elk	Male	Adult	1	no	yes	no	5.998	0	0	4.933	0	1.065	0	0	5.998	during	BB03	7	0	0	0	0.177559186395465	0.822440813604535	0	0	0.177559186395465	0.822440813604535	0.911934534167037	night
2023-08-11	BB15_08_14_2023_0016	20.49	2:17	NP	wolf	no	Deer	Male	Adult	1	no	no	no	5.998	0	0	5.2	0.798	0	0	0	5.998	during	BB15	5	0	0	0	0	0.866955651883961	0.133044348116039	0	0.133044348116039	0.866955651883961	0.597775268808058	night
2023-08-11	BB3_08_14_2023_0022	19.991	23:41	Bird	robin	no	Deer	Male	Adult	1	no	no	no	5.99	0	0	5.99	0	0	0	0	5.99	after	BB03	7	0	0	0	0	1	0	0	0	1	6.20028216770986	night
2023-08-11	BB7_08_20_2023_0011	20.49	5:46	Dog	dogsmall	no	Elk	Female	Adult	2	no	unknown	yes	8	0	0	0	0	0	8	0	8	before	BB07	8	0	1	0	0	0	0	0	1	0	1.5097098029751	day
2023-08-11	BB3_08_14_2023_0016	20.49	3:29	Dog	doglarge	no	Elk	Male	Adult	1	no	yes	no	6.489	0	0	6.489	0	0	0	0	6.489	after	BB03	7	0	0	0	0	1	0	0	0	1	0.911934534167037	night
2023-08-11	BB3_08_14_2023_0017	20.49	3:30	NP	cougar	no	Elk	Male	Adult	1	no	yes	yes	6.489	0	0	6.489	0	0	0	0	6.489	after	BB03	7	0	0	0	0	1	0	0	0	1	0.916297857297023	night
2023-08-11	BB3_08_14_2023_0017	20.49	3:30	NP	cougar	no	Elk	Male	Adult	1	no	yes	yes	5.998	0	3.498	2.5	0	0	0	0	5.998	during	BB03	7	0	0	0.583194398132711	0	0.416805601867289	0	0	0	1	0.916297857297023	night
2023-08-11	BB15_08_14_2023_0018	20.49	5:52	Dog	doglarge	no	Deer	Female	Adult	1	no	unknown	no	5.999	0	0	5.999	0	0	0	0	5.999	during	BB15	5	0	0	0	0	1	0	0	0	1	1.53588974175501	day
2023-08-11	BB15_08_14_2023_0018	20.49	5:52	Dog	doglarge	no	Deer	Female	Adult	1	no	unknown	no	6.489	0	0	6.489	0	0	0	0	6.489	after	BB15	5	0	0	0	0	1	0	0	0	1	1.53588974175501	day
2023-08-11	BB14_08_20_2023_0006	20.49	20:01	Bird	nighthawk	no	Deer	Unknown	Juvenile	1	no	no	no	6.489	0	0	6.489	0	0	0	0	6.489	after	BB14	8	0	0	0	0	1	0	0	0	1	5.24035107911297	day
2023-08-11	BB3_08_14_2023_0013	19.991	3:18	Bird	nighthawk	no	Elk	Female	Adult	1	no	yes	no	5.998	0.898	0	5.1	0	0	0	0	5.998	during	BB03	7	0.14971657219073	0	0	0	0.85028342780927	0	0	0.14971657219073	0.85028342780927	0.863937979737193	night
2023-08-11	BB3_08_14_2023_0013	19.991	3:18	Bird	nighthawk	no	Elk	Female	Adult	1	no	yes	no	5.99	0	0	5.99	0	0	0	0	5.99	after	BB03	7	0	0	0	0	1	0	0	0	1	0.863937979737193	night
2023-08-11	BB15_08_14_2023_0018	20.49	5:52	Dog	doglarge	no	Deer	Female	Adult	1	no	unknown	no	7.998	0	0	3.833	2.399	1.766	0	0	7.998	before	BB15	5	0	0	0	0.220805201300325	0.479244811202801	0.299949987496874	0	0.520755188797199	0.479244811202801	1.53588974175501	day
2023-08-11	BB13_08_20_2023_0011	20.49	5:29	NP	wolf	yes	Elk	Male	Adult	1	no	no	yes	7.997	0	0	2.699	5.298	0	0	0	7.997	before	BB13	6	0	0	0	0	0.337501563086157	0.662498436913843	0	0.662498436913843	0.337501563086157	1.43553330976534	day
2023-08-11	BB3_08_14_2023_0022	19.991	23:41	Bird	robin	no	Deer	Male	Adult	1	no	no	no	5.998	0	0	5.067	0	0.931	0	0	5.998	during	BB03	7	0	0	0	0.155218406135378	0.844781593864621	0	0	0.155218406135378	0.844781593864621	6.20028216770986	night
2023-08-11	BB7_08_20_2023_0011	20.49	5:46	Dog	dogsmall	no	Elk	Female	Adult	2	no	unknown	yes	6.489	0	0	0	0	0	0	6.489	0	after	BB07	8	0	0	0	0	0	0	1	0	1	1.5097098029751	day
2023-08-11	BB2_08_20_2023_0013	20.49	2:59	Dog	dogsmall	no	Deer	Unknown	Juvenile	1	no	no	no	5.998	0	0	5.994	0.004	0	0	0	5.998	during	BB02	6	0	0	0	0	0.999333111037012	0.000666888962987663	0	0.000666888962987663	0.999333111037012	0.781034840267462	night
2023-08-11	BB3_08_14_2023_0019	20.49	6:50	Human	shout	no	Elk	Male	Adult	19	no	no	no	6.488	1.457	0	5.031	0	0	0	0	6.488	after	BB03	7	0.224568434032059	0	0	0	0.775431565967941	0	0	0.224568434032059	0.775431565967941	1.78896248329419	day
2023-08-11	BB2_08_20_2023_0013	20.49	2:59	Dog	dogsmall	no	Deer	Unknown	Juvenile	1	no	no	no	6.489	0	0	6.489	0	0	0	0	6.489	after	BB02	6	0	0	0	0	1	0	0	0	1	0.781034840267462	night
2023-08-11	BB3_08_14_2023_0015	20.49	3:28	Bird	crow	no	Elk	Male	Adult	1	no	no	no	7.999	2.032	0	0	0	0	5.967	0	7.999	before	BB03	7	0.254031753969246	0.745968246030754	0	0	0	0	0	1	0	0.907571211037051	night
2023-08-11	BB14_08_20_2023_0007	20.49	20:02	NP	cougar	no	Deer	Unknown	Juvenile	1	no	yes	no	5.998	0	0	5.1	0.898	0	0	0	5.998	during	BB14	8	0	0	0	0	0.85028342780927	0.14971657219073	0	0.14971657219073	0.85028342780927	5.24471440224296	day
2023-08-11	BB3_08_14_2023_0015	20.49	3:28	Bird	crow	no	Elk	Male	Adult	1	no	no	no	5.998	0	0	3	0	0	2.998	0	5.998	during	BB03	7	0	0.499833277759253	0	0	0.500166722240747	0	0	0.499833277759253	0.500166722240747	0.907571211037051	night
2023-08-11	BB15_08_14_2023_0016	20.49	2:17	NP	wolf	no	Deer	Male	Adult	1	no	no	no	7.999	0	0	0	4.567	3.432	0	0	7.999	before	BB15	5	0	0	0	0.429053631703963	0	0.570946368296037	0	1	0	0.597775268808058	night
2023-08-11	BB2_08_20_2023_0013	20.49	2:59	Dog	dogsmall	no	Deer	Unknown	Juvenile	1	no	no	no	8	0	0	0	8	0	0	0	8	before	BB02	6	0	0	0	0	0	1	0	1	0	0.781034840267462	night
2023-08-11	BB15_08_14_2023_0016	20.49	2:17	NP	wolf	no	Deer	Male	Adult	1	no	no	no	6.489	0	0	6.489	0	0	0	0	6.489	after	BB15	5	0	0	0	0	1	0	0	0	1	0.597775268808058	night
2023-08-11	BB4_08_20_2023_0007	20.49	12:09	Human	shout	yes	Elk	Female	Adult	1	no	no	yes	7.999	0	0	0	0.8	0	7.199	0	7.999	before	BB04	8	0	0.899987498437305	0	0	0	0.100012501562695	0	1	0	3.18086256175967	day
2023-08-11	BB6_08_20_2023_0031	20.49	19:41	Bird	robin	yes	Elk	Female	Adult	2	no	no	yes	6.489	0	0	6.489	0	0	0	0	6.489	after	BB06	8	0	0	0	0	1	0	0	0	1	5.15308461651326	day
2023-08-11	BB7_08_20_2023_0009	20.49	1:15	NP	wolf	no	Deer	Unknown	Adult	2	no	unknown	no	7.998	0	0	3.866	4.132	0	0	0	7.998	before	BB07	8	0	0	0	0	0.483370842710678	0.516629157289322	0	0.516629157289322	0.483370842710678	0.327249234748937	night
2023-08-11	BB4_08_20_2023_0008	20.49	20:33	Bird	nighthawk	yes	Elk	Female	Adult	1	no	unknown	yes	8	0	0	0	0	0	8	0	8	before	BB04	8	0	1	0	0	0	0	0	1	0	5.37997741927252	day
2023-08-11	BB7_08_20_2023_0009	20.49	1:15	NP	wolf	no	Deer	Unknown	Adult	2	no	unknown	no	6.488	0	0	0	0.498	0	0	5.99	0.498	after	BB07	8	0	0	0	0	0	0.0767570900123305	0.92324290998767	0.0767570900123305	0.92324290998767	0.327249234748937	night
2023-08-11	BB4_08_20_2023_0008	20.49	20:33	Bird	nighthawk	yes	Elk	Female	Adult	1	no	unknown	yes	5.997	0	0.432	0	0	0	0.165	5.4	0.597	during	BB04	8	0	0.0275137568784392	0.0720360180090045	0	0	0	0.900450225112556	0.0275137568784392	0.972486243121561	5.37997741927252	day
2023-08-11	BB3_08_14_2023_0013	19.991	3:18	Bird	nighthawk	no	Elk	Female	Adult	1	no	yes	no	7.999	2.467	0	0	5.532	0	0	0	7.999	before	BB03	7	0.308413551693962	0	0	0	0	0.691586448306038	0	1	0	0.863937979737193	night
2023-08-11	BB14_08_20_2023_0008	20.49	20:04	Dog	doglarge	no	Deer	Unknown	Juvenile	2	no	unknown	no	7.999	0	1.7	0	6.299	0	0	0	7.999	before	BB14	8	0	0	0.212526565820728	0	0	0.787473434179273	0	0.787473434179273	0.212526565820728	5.25344104850293	day
2023-08-11	BB4_08_20_2023_0008	20.49	20:33	Bird	nighthawk	yes	Elk	Female	Adult	1	no	unknown	yes	6.489	0	0	0	0	0	0	6.489	0	after	BB04	8	0	0	0	0	0	0	1	0	1	5.37997741927252	day
2023-08-11	BB14_08_20_2023_0006	20.49	20:01	Bird	nighthawk	no	Deer	Unknown	Juvenile	1	no	no	no	5.997	0	0	1.967	0.231	3.799	0	0	5.997	during	BB14	8	0	0	0	0.633483408370852	0.327997331999333	0.0385192596298149	0	0.672002668000667	0.327997331999333	5.24035107911297	day
2023-08-11	BB4_08_20_2023_0005	20.49	12:04	Bird	nighthawk	yes	Elk	Unknown	Juvenile	2	no	no	no	6.488	0	0	2.365	0	4.123	0	0	6.488	after	BB04	8	0	0	0	0.635480887792848	0.364519112207152	0	0	0.635480887792848	0.364519112207152	3.15904594610974	day
2023-08-11	BB4_08_20_2023_0006	20.49	12:05	Bird	crow	yes	Elk	Unknown	Juvenile	2	no	yes	no	8	0	0	0	0	0	8	0	8	before	BB04	8	0	1	0	0	0	0	0	1	0	3.16340926923972	day
2023-08-11	BB3_08_14_2023_0014	19.991	3:26	Bird	nighthawk	no	Elk	Female	Adult	1	no	unknown	no	5.99	5.99	0	0	0	0	0	0	5.99	after	BB03	7	1	0	0	0	0	0	0	1	0	0.89884456477708	night
2023-08-11	BB4_08_20_2023_0006	20.49	12:05	Bird	crow	yes	Elk	Unknown	Juvenile	2	no	yes	no	6.489	0	0	6.489	0	0	0	0	6.489	after	BB04	8	0	0	0	0	1	0	0	0	1	3.16340926923972	day
2023-08-11	BB3_08_14_2023_0014	19.991	3:26	Bird	nighthawk	no	Elk	Female	Adult	1	no	unknown	no	5.999	5.999	0	0	0	0	0	0	5.999	during	BB03	7	1	0	0	0	0	0	0	1	0	0.89884456477708	night
2023-08-11	BB3_08_14_2023_0015	20.49	3:28	Bird	crow	no	Elk	Male	Adult	1	no	no	no	6.489	0	0	6.489	0	0	0	0	6.489	after	BB03	7	0	0	0	0	1	0	0	0	1	0.907571211037051	night
2023-08-11	BB4_08_20_2023_0007	20.49	12:09	Human	shout	yes	Elk	Female	Adult	1	no	no	yes	5.997	0	1.199	0	1.065	0	0	3.733	2.264	during	BB04	8	0	0	0.199933299983325	0	0	0.177588794397199	0.622477905619476	0.177588794397199	0.822411205602801	3.18086256175967	day
2023-08-11	BB3_08_14_2023_0014	19.991	3:26	Bird	nighthawk	no	Elk	Female	Adult	1	no	unknown	no	8	8	0	0	0	0	0	0	8	before	BB03	7	1	0	0	0	0	0	0	1	0	0.89884456477708	night
2023-08-11	BB4_08_20_2023_0007	20.49	12:09	Human	shout	yes	Elk	Female	Adult	1	no	no	yes	6.489	0	0	0	0	0	0	6.489	0	after	BB04	8	0	0	0	0	0	0	1	0	1	3.18086256175967	day
2023-08-11	BB4_08_20_2023_0005	20.49	12:04	Bird	nighthawk	yes	Elk	Unknown	Juvenile	2	no	no	no	8	0	0	0	0	0	8	0	8	before	BB04	8	0	1	0	0	0	0	0	1	0	3.15904594610974	day
2023-08-11	BB14_08_20_2023_0007	20.49	20:02	NP	cougar	no	Deer	Unknown	Juvenile	1	no	yes	no	7.998	0	0	0	5.433	2.565	0	0	7.998	before	BB14	8	0	0	0	0.320705176294074	0	0.679294823705926	0	1	0	5.24471440224296	day
2023-08-11	BB4_08_20_2023_0005	20.49	12:04	Bird	nighthawk	yes	Elk	Unknown	Juvenile	2	no	no	no	5.998	0	0	2.033	0	0	3.965	0	5.998	during	BB04	8	0	0.66105368456152	0	0	0.338946315438479	0	0	0.66105368456152	0.338946315438479	3.15904594610974	day
2023-08-11	BB3_08_14_2023_0012	19.991	3:17	NP	wolf	no	Elk	Female	Adult	1	no	unknown	no	8	8	0	0	0	0	0	0	8	before	BB03	7	1	0	0	0	0	0	0	1	0	0.859574656607207	night
2023-08-11	BB4_08_20_2023_0006	20.49	12:05	Bird	crow	yes	Elk	Unknown	Juvenile	2	no	yes	no	5.998	0	0	4.8	0	0	1.198	0	5.998	during	BB04	8	0	0.199733244414805	0	0	0.800266755585195	0	0	0.199733244414805	0.800266755585195	3.16340926923972	day
2023-08-11	BB3_08_14_2023_0012	19.991	3:17	NP	wolf	no	Elk	Female	Adult	1	no	unknown	no	5.99	0	0	5.99	0	0	0	0	5.99	after	BB03	7	0	0	0	0	1	0	0	0	1	0.859574656607207	night
2023-08-11	BB6_08_20_2023_0031	20.49	19:41	Bird	robin	yes	Elk	Female	Adult	2	no	no	yes	8	0	0	0	0	0	8	0	8	before	BB06	8	0	1	0	0	0	0	0	1	0	5.15308461651326	day
2023-08-11	BB14_08_20_2023_0008	20.49	20:04	Dog	doglarge	no	Deer	Unknown	Juvenile	2	no	unknown	no	6.489	0	0	0	0	0	0	6.489	0	after	BB14	8	0	0	0	0	0	0	1	0	1	5.25344104850293	day
2023-08-11	BB14_08_20_2023_0006	20.49	20:01	Bird	nighthawk	no	Deer	Unknown	Juvenile	1	no	no	no	7.998	0	0	0	3.832	4.166	0	0	7.998	before	BB14	8	0	0	0	0.520880220055014	0	0.479119779944986	0	1	0	5.24035107911297	day
2023-08-11	BB3_08_14_2023_0012	19.991	3:17	NP	wolf	no	Elk	Female	Adult	1	no	unknown	no	5.998	0.298	0	5.7	0	0	0	0	5.998	during	BB03	7	0.0496832277425809	0	0	0	0.950316772257419	0	0	0.0496832277425809	0.950316772257419	0.859574656607207	night
2023-08-12	BB13_08_20_2023_0014	20.49	6:12	NP	cougar	yes	Elk	Female	Adult	17	no	no	yes	7.999	0	0	0	2.1	0	0	5.899	2.1	before	BB13	7	0	0	0	0	0	0.262532816602075	0.737467183397925	0.262532816602075	0.737467183397925	1.62315620435473	day
2023-08-12	BB3_08_14_2023_0025	19.991	5:00	Bird	crow	no	Deer	Female	Adult	1	no	yes	no	5.99	0	0	5.99	0	0	0	0	5.99	after	BB03	8	0	0	0	0	1	0	0	0	1	1.30899693899575	night
2023-08-12	BB3_08_14_2023_0023	19.991	24:20	Dog	doglarge	no	Elk	Unknown	Adult	1	no	no	no	5.998	1.265	0	4.733	0	0	0	0	5.998	during	BB03	8	0.210903634544848	0	0	0	0.789096365455152	0	0	0.210903634544848	0.789096365455152	6.3704517697793	night
2023-08-12	BB13_08_20_2023_0014	20.49	6:12	NP	cougar	yes	Elk	Female	Adult	17	no	no	yes	5.998	0	5.667	0	0.331	0	0	0	5.998	during	BB13	7	0	0	0.944814938312771	0	0	0.0551850616872291	0	0.0551850616872291	0.944814938312771	1.62315620435473	day
2023-08-12	BB17_08_14_2023_0015	20.49	24:11	Human	talk	yes	Deer	Female	Adult	1	no	no	no	5.998	0	0	5.4	0.598	0	0	0	5.998	during	BB17	6	0	0	0	0	0.900300100033344	0.0996998999666555	0	0.0996998999666555	0.900300100033344	6.33118186160943	night
2023-08-12	BB17_08_14_2023_0017	20.49	21:13	Human	talk	yes	Elk	Female	Adult	1	no	no	yes	6.488	0	0.165	0	0	0	0	6.323	0.165	after	BB17	6	0	0	0.0254315659679408	0	0	0	0.974568434032059	0	1	5.55451034447195	night
2023-08-12	BB17_08_14_2023_0018	19.991	22:39	Bird	crow	yes	Deer	Female	Adult	1	no	no	no	5.988	0	0	4.222	1.766	0	0	0	5.988	after	BB17	6	0	0	0	0	0.705076820307281	0.294923179692719	0	0.294923179692719	0.705076820307281	5.92975613365073	night
2023-08-12	BB17_08_14_2023_0017	20.49	21:13	Human	talk	yes	Elk	Female	Adult	1	no	no	yes	5.997	0.031	0.133	5.833	0	0	0	0	5.997	during	BB17	6	0.00516925129231282	0	0.0221777555444389	0	0.972652993163248	0	0	0.00516925129231282	0.994830748707687	5.55451034447195	night
2023-08-12	BB13_08_20_2023_0015	20.49	20:31	Dog	dogsmall	yes	Elk	Male	Adult	1	no	no	no	5.998	0	0	5	0.998	0	0	0	5.998	during	BB13	7	0	0	0	0	0.833611203734578	0.166388796265422	0	0.166388796265422	0.833611203734578	5.37125077301255	day
2023-08-12	BB7_08_20_2023_0014	20.49	19:27	NP	cougar	no	Elk	Female	Adult	4	no	no	no	7.999	6.132	0	0	1.867	0	0	0	7.999	before	BB07	9	0.76659582447806	0	0	0	0	0.23340417552194	0	1	0	5.09199809269346	day
2023-08-12	BB3_08_14_2023_0023	19.991	24:20:00	Dog	doglarge	no	Elk	Unknown	Adult	1	no	no	no	8	8	0	0	0	0	0	0	8	before	BB03	8	1	0	0	0	0	0	0	1	0	6.3704517697793	night
2023-08-12	BB3_08_14_2023_0024	20.49	4:58	Dog	doglarge	no	Deer	Female	Adult	1	no	no	no	7.999	0	0	2.732	0	5.267	0	0	7.999	before	BB03	8	0	0	0	0.658457307163395	0.341542692836605	0	0	0.658457307163395	0.341542692836605	1.30027029273578	night
2023-08-12	BB3_08_14_2023_0023	19.991	24:20	Dog	doglarge	no	Elk	Unknown	Adult	1	no	no	no	5.99	0	0	5.99	0	0	0	0	5.99	after	BB03	8	0	0	0	0	1	0	0	0	1	6.3704517697793	night
2023-08-12	BB3_08_14_2023_0027	19.991	5:08	Bird	nighthawk	no	Deer	Female	Adult	1	no	unknown	no	5.99	0	0	5.99	0	0	0	0	5.99	after	BB03	8	0	0	0	0	1	0	0	0	1	1.34390352403563	night
2023-08-12	BB3_08_14_2023_0027	19.991	5:08	Bird	nighthawk	no	Deer	Female	Adult	1	no	unknown	no	7.999	0	0	0	5.199	2.8	0	0	7.999	before	BB03	8	0	0	0	0.350043755469434	0	0.649956244530566	0	1	0	1.34390352403563	night
2023-08-12	BB7_08_20_2023_0015	20.49	19:30	Bird	nighthawk	no	Elk	Female	Adult	1	no	unknown	no	6.489	0	0	6.489	0	0	0	0	6.489	after	BB07	9	0	0	0	0	1	0	0	0	1	5.10508806208341	day
2023-08-12	BB17_08_14_2023_0015	20.49	24:11:00	Human	talk	yes	Deer	Female	Adult	1	no	no	no	8	0	0	0	8	0	0	0	8	before	BB17	6	0	0	0	0	0	1	0	1	0	6.33118186160943	night
2023-08-12	BB8_08_14_2023_0220	20.49	5:31	Bird	crow	no	Elk	Female	Adult	4	no	no	no	7.999	0	0	0	0	2.899	5.1	0	7.999	before	BB08	6	0	0.637579697462183	0	0.362420302537817	0	0	0	1	0	1.44425995602531	day
2023-08-12	BB3_08_14_2023_0024	20.49	4:58	Dog	doglarge	no	Deer	Female	Adult	1	no	no	no	5.998	0	0	5.1	0	0.898	0	0	5.998	during	BB03	8	0	0	0	0.14971657219073	0.85028342780927	0	0	0.14971657219073	0.85028342780927	1.30027029273578	night
2023-08-12	BB13_08_20_2023_0015	20.49	20:31	Dog	dogsmall	yes	Elk	Male	Adult	1	no	no	no	6.489	0	0	6.489	0	0	0	0	6.489	after	BB13	7	0	0	0	0	1	0	0	0	1	5.37125077301255	day
2023-08-12	BB3_08_14_2023_0024	20.49	4:58	Dog	doglarge	no	Deer	Female	Adult	1	no	no	no	6.489	0	0	6.489	0	0	0	0	6.489	after	BB03	8	0	0	0	0	1	0	0	0	1	1.30027029273578	night
2023-08-12	BB17_08_14_2023_0015	20.49	24:11	Human	talk	yes	Deer	Female	Adult	1	no	no	no	6.488	0	0	5.265	1.223	0	0	0	6.488	after	BB17	6	0	0	0	0	0.811498150431566	0.188501849568434	0	0.188501849568434	0.811498150431566	6.33118186160943	night
2023-08-12	BB15_08_14_2023_0020	20.49	20:02	Dog	doglarge	no	Deer	Female	Adult	1	no	no	no	8	0	0	0	0	0	8	0	8	before	BB15	6	0	1	0	0	0	0	0	1	0	5.24471440224296	day
2023-08-12	BB3_08_14_2023_0025	19.991	5:00	Bird	crow	no	Deer	Female	Adult	1	no	yes	no	5.999	0	0	5.999	0	0	0	0	5.999	during	BB03	8	0	0	0	0	1	0	0	0	1	1.30899693899575	night
2023-08-12	BB7_08_20_2023_0015	20.49	19:30	Bird	nighthawk	no	Elk	Female	Adult	1	no	unknown	no	7.999	0	0	0	7.999	0	0	0	7.999	before	BB07	9	0	0	0	0	0	1	0	1	0	5.10508806208341	day
2023-08-12	BB6_08_20_2023_0055	20.49	19:22	Human	shout	yes	Elk	Male	Adult	4	no	no	no	8	0	0	0	8	0	0	0	8	before	BB06	9	0	0	0	0	0	1	0	1	0	5.07018147704353	day
2023-08-12	BB17_08_14_2023_0017	20.49	21:13	Human	talk	yes	Elk	Female	Adult	1	no	no	yes	8	8	0	0	0	0	0	0	8	before	BB17	6	1	0	0	0	0	0	0	1	0	5.55451034447195	night
2023-08-12	BB17_08_14_2023_0018	19.991	22:39	Bird	crow	yes	Deer	Female	Adult	1	no	no	no	5.998	1.265	0	4.733	0	0	0	0	5.998	during	BB17	6	0.210903634544848	0	0	0	0.789096365455152	0	0	0.210903634544848	0.789096365455152	5.92975613365073	night
2023-08-12	BB13_08_20_2023_0014	20.49	6:12	NP	cougar	yes	Elk	Female	Adult	17	no	no	yes	6.485	0	1.063	2.433	1.899	0	0	1.09	5.395	after	BB13	7	0	0	0.163916730917502	0	0.375173477255204	0.292829606784888	0.168080185042406	0.292829606784888	0.707170393215112	1.62315620435473	day
2023-08-12	BB17_08_14_2023_0018	19.991	22:39	Bird	crow	yes	Deer	Female	Adult	1	no	no	no	8	8	0	0	0	0	0	0	8	before	BB17	6	1	0	0	0	0	0	0	1	0	5.92975613365073	night
2023-08-12	BB8_08_14_2023_0230	20.49	18:29	NP	wolf	no	Elk	Female	Adult	3	no	unknown	no	6.489	0	0	0	0	0	0	6.489	0	after	BB08	6	0	0	0	0	0	0	1	0	1	4.83892535115428	day
2023-08-12	BB7_08_20_2023_0014	20.49	19:27	NP	cougar	no	Elk	Female	Adult	4	no	no	no	6.489	0	0	6.489	0	0	0	0	6.489	after	BB07	9	0	0	0	0	1	0	0	0	1	5.09199809269346	day
2023-08-12	BB8_08_14_2023_0230	20.49	18:29	NP	wolf	no	Elk	Female	Adult	3	no	unknown	no	5.997	0	0	0.832	0	0	1.065	4.1	1.897	during	BB08	6	0	0.177588794397199	0	0	0.138736034684009	0	0.683675170918793	0.177588794397199	0.822411205602801	4.83892535115428	day
2023-08-12	BB17_08_14_2023_0022	20.49	23:11	NP	cougar	yes	Deer	Female	Adult	1	no	unknown	yes	7.999	7.067	0	0	0.932	0	0	0	7.999	before	BB17	6	0.88348543567946	0	0	0	0	0.11651456432054	0	1	0	6.06938247381028	night
2023-08-12	BB7_08_20_2023_0016	20.49	19:38	Human	shout	no	Elk	Female	Adult	3	no	unknown	no	6.489	0	0	6.489	0	0	0	0	6.489	after	BB07	9	0	0	0	0	1	0	0	0	1	5.1399946471233	day
2023-08-12	BB17_08_14_2023_0019	19.991	22:48	Dog	doglarge	yes	Deer	Female	Adult	1	no	unknown	yes	5.986	0	1.398	3.889	0	0	0	0.699	5.287	after	BB17	6	0	0	0.233544938189108	0	0.649682592716338	0	0.116772469094554	0	1	5.96902604182061	night
2023-08-12	BB17_08_14_2023_0021	20.49	22:57	Dog	doglarge	yes	Deer	Female	Adult	1	no	unknown	yes	5.996	0.765	0.732	2.932	0	0	0	1.567	4.429	during	BB17	6	0.12758505670447	0	0.122081387591728	0	0.488992661774516	0	0.261340893929286	0.12758505670447	0.87241494329553	6.00829594999048	night
2023-08-12	BB8_08_14_2023_0220	20.49	5:31	Bird	crow	no	Elk	Female	Adult	4	no	no	no	6.489	0	0	6.489	0	0	0	0	6.489	after	BB08	6	0	0	0	0	1	0	0	0	1	1.44425995602531	day
2023-08-12	BB17_08_14_2023_0019	19.991	22:48	Dog	doglarge	yes	Deer	Female	Adult	1	no	unknown	yes	8	0	0	0	0	8	0	0	8	before	BB17	6	0	0	0	1	0	0	0	1	0	5.96902604182061	night
2023-08-12	BB7_08_20_2023_0016	20.49	19:38	Human	shout	no	Elk	Female	Adult	3	no	unknown	no	8	0	0	8	0	0	0	0	8	before	BB07	9	0	0	0	0	1	0	0	0	1	5.1399946471233	day
2023-08-12	BB3_08_14_2023_0027	19.991	5:08	Bird	nighthawk	no	Deer	Female	Adult	1	no	unknown	no	5.998	0	0	5.033	0	0.965	0	0	5.998	during	BB03	8	0	0	0	0.160886962320774	0.839113037679226	0	0	0.160886962320774	0.839113037679226	1.34390352403563	night
2023-08-12	BB17_08_14_2023_0019	19.991	22:48	Dog	doglarge	yes	Deer	Female	Adult	1	no	unknown	yes	5.996	0	1.432	4.233	0	0.331	0	0	5.996	during	BB17	6	0	0	0.238825883922615	0.0552034689793195	0.705970647098065	0	0	0.0552034689793195	0.94479653102068	5.96902604182061	night
2023-08-12	BB8_08_14_2023_0230	20.49	18:29	NP	wolf	no	Elk	Female	Adult	3	no	unknown	no	8	0	0	0	0	0	8	0	8	before	BB08	6	0	1	0	0	0	0	0	1	0	4.83892535115428	day
2023-08-12	BB7_08_20_2023_0014	20.49	19:27	NP	cougar	no	Elk	Female	Adult	4	no	no	no	5.998	0	0	5.133	0.865	0	0	0	5.998	during	BB07	9	0	0	0	0	0.855785261753918	0.144214738246082	0	0.144214738246082	0.855785261753918	5.09199809269346	day
2023-08-12	BB8_08_14_2023_0220	20.49	5:31	Bird	crow	no	Elk	Female	Adult	4	no	no	no	5.998	0	0	4.233	0	0	1.765	0	5.998	during	BB08	6	0	0.294264754918306	0	0	0.705735245081694	0	0	0.294264754918306	0.705735245081694	1.44425995602531	day
2023-08-12	BB3_08_14_2023_0025	19.991	5:00	Bird	crow	no	Deer	Female	Adult	1	no	yes	no	8	0	0	8	0	0	0	0	8	before	BB03	8	0	0	0	0	1	0	0	0	1	1.30899693899575	night
2023-08-12	BB17_08_14_2023_0021	20.49	22:57	Dog	doglarge	yes	Deer	Female	Adult	1	no	unknown	yes	6.489	0	0	0	0	0	0	6.489	0	after	BB17	6	0	0	0	0	0	0	1	0	1	6.00829594999048	night
2023-08-12	BB7_08_20_2023_0015	20.49	19:30	Bird	nighthawk	no	Elk	Female	Adult	1	no	unknown	no	5.999	0	0	5.999	0	0	0	0	5.999	during	BB07	9	0	0	0	0	1	0	0	0	1	5.10508806208341	day
2023-08-12	BB17_08_14_2023_0021	20.49	22:57	Dog	doglarge	yes	Deer	Female	Adult	1	no	unknown	yes	7.999	5.1	0	0	2.899	0	0	0	7.999	before	BB17	6	0.637579697462183	0	0	0	0	0.362420302537817	0	1	0	6.00829594999048	night
2023-08-12	BB6_08_20_2023_0055	20.49	19:22	Human	shout	yes	Elk	Male	Adult	4	no	no	no	5.998	0	0	4.067	1.931	0	0	0	5.998	during	BB06	9	0	0	0	0	0.678059353117706	0.321940646882294	0	0.321940646882294	0.678059353117706	5.07018147704353	day
2023-08-12	BB17_08_14_2023_0022	20.49	23:11	NP	cougar	yes	Deer	Female	Adult	1	no	unknown	yes	5.996	0.498	1.799	1.432	0	0	0	2.267	3.729	during	BB17	6	0.0830553702468312	0	0.30003335557038	0	0.238825883922615	0	0.378085390260173	0.0830553702468312	0.916944629753169	6.06938247381028	night
2023-08-12	BB15_08_14_2023_0020	20.49	20:02	Dog	doglarge	no	Deer	Female	Adult	1	no	no	no	6.489	0	0	6.489	0	0	0	0	6.489	after	BB15	6	0	0	0	0	1	0	0	0	1	5.24471440224296	day
2023-08-12	BB17_08_14_2023_0022	20.49	23:11	NP	cougar	yes	Deer	Female	Adult	1	no	unknown	yes	6.489	0	0	0	0	0	0	6.489	0	after	BB17	6	0	0	0	0	0	0	1	0	1	6.06938247381028	night
2023-08-12	BB7_08_20_2023_0016	20.49	19:38	Human	shout	no	Elk	Female	Adult	3	no	unknown	no	5.999	0	0	5.999	0	0	0	0	5.999	during	BB07	9	0	0	0	0	1	0	0	0	1	5.1399946471233	day
2023-08-12	BB6_08_20_2023_0055	20.49	19:22	Human	shout	yes	Elk	Male	Adult	4	no	no	no	6.487	0	0	2.398	0	1.766	2.323	0	6.487	after	BB06	9	0	0.358100817018653	0	0.272236781254817	0.36966240172653	0	0	0.63033759827347	0.36966240172653	5.07018147704353	day
2023-08-12	BB15_08_14_2023_0020	20.49	20:02	Dog	doglarge	no	Deer	Female	Adult	1	no	no	no	5.998	0	0	5.2	0	0	0.798	0	5.998	during	BB15	6	0	0.133044348116039	0	0	0.866955651883961	0	0	0.133044348116039	0.866955651883961	5.24471440224296	day
2023-08-12	BB13_08_20_2023_0015	20.49	20:31	Dog	dogsmall	yes	Elk	Male	Adult	1	no	no	no	8	0	0	0	8	0	0	0	8	before	BB13	7	0	0	0	0	0	1	0	1	0	5.37125077301255	day
2023-08-13	BB7_08_20_2023_0021	20.49	20:45	NP	wolf	no	Elk	Male	Adult	11	no	no	no	8	0	0	0	0	8	0	0	8	before	BB07	10	0	0	0	1	0	0	0	1	0	5.43233729683235	day
2023-08-13	BB7_08_20_2023_0024	20.49	21:25	Human	shout	no	Deer	Unknown	Adult	1	no	unknown	no	5.998	0.765	0	5.233	0	0	0	0	5.998	during	BB07	10	0.12754251417139	0	0	0	0.872457485828609	0	0	0.12754251417139	0.872457485828609	5.60687022203178	night
2023-08-13	BB7_08_20_2023_0022	20.49	21:45	Human	talk	no	Deer	Unknown	Adult	1	no	no	no	6.489	0	0	6.489	0	0	0	0	6.489	after	BB07	10	0	0	0	0	1	0	0	0	1	5.6941366846315	night
2023-08-13	BB18_08_20_2023_0019	20.49	20:39	Dog	doglarge	no	Deer	Female	Adult	2	no	unknown	yes	6.488	0	4.998	0	0	0	0	1.49	4.998	after	BB18	8	0	0	0.770345252774353	0	0	0	0.229654747225647	0	1	5.40615735805244	day
2023-08-13	BB7_08_20_2023_0024	20.49	21:25	Human	shout	no	Deer	Unknown	Adult	1	no	unknown	no	6.489	0	0	6.489	0	0	0	0	6.489	after	BB07	10	0	0	0	0	1	0	0	0	1	5.60687022203178	night
2023-08-13	BB13_08_20_2023_0019	20.49	5:38	Dog	doglarge	yes	Elk	Male	Adult	5	no	no	yes	5.997	0	2.699	0	1.098	0	0	2.2	3.797	during	BB13	8	0	0	0.450058362514591	0	0	0.183091545772886	0.366850091712523	0.183091545772886	0.816908454227114	1.47480321793521	day
2023-08-13	BB13_08_20_2023_0018	20.49	5:36	Dog	doglarge	yes	Elk	Female	Adult	16	no	unknown	no	8	8	0	0	0	0	0	0	8	before	BB13	8	1	0	0	0	0	0	0	1	0	1.46607657167524	day
2023-08-13	BB7_08_20_2023_0018	20.49	5:51	NP	cougar	no	Elk	Female	Adult	6	no	unknown	no	6.488	3.09	0	3.398	0	0	0	0	6.488	after	BB07	10	0.476263871763255	0	0	0	0.523736128236745	0	0	0.476263871763255	0.523736128236745	1.53152641862502	day
2023-08-13	BB7_08_20_2023_0021	20.49	20:45	NP	wolf	no	Elk	Male	Adult	11	no	no	no	5.998	0	0	4.533	0	1.465	0	0	5.998	during	BB07	10	0	0	0	0.244248082694231	0.755751917305769	0	0	0.244248082694231	0.755751917305769	5.43233729683235	day
2023-08-13	BB7_08_20_2023_0019	20.49	5:56	Bird	robin	no	Elk	Female	Adult	5	no	unknown	no	7.998	1.299	0	0	6.699	0	0	0	7.998	before	BB07	10	0.162415603900975	0	0	0	0	0.837584396099025	0	1	0	1.55334303427495	day
2023-08-13	BB18_08_20_2023_0021	20.49	20:51	NP	wolf	no	Deer	Female	Adult	1	no	unknown	no	6.488	0	0	1.431	5.057	0	0	0	6.488	after	BB18	8	0	0	0	0	0.220561035758323	0.779438964241677	0	0.779438964241677	0.220561035758323	5.45851723561227	day
2023-08-13	BB7_08_20_2023_0023	20.49	21:17	Dog	doglarge	no	Deer	Unknown	Adult	1	no	unknown	no	6.488	0	0	5.898	0.59	0	0	0	6.488	after	BB07	10	0	0	0	0	0.909062885326757	0.0909371146732429	0	0.0909371146732429	0.909062885326757	5.5719636369919	night
2023-08-13	BB7_08_20_2023_0022	20.49	21:45	Human	talk	no	Deer	Unknown	Adult	1	no	no	no	5.998	0.765	0	5.233	0	0	0	0	5.998	during	BB07	10	0.12754251417139	0	0	0	0.872457485828609	0	0	0.12754251417139	0.872457485828609	5.6941366846315	night
2023-08-13	BB7_08_20_2023_0023	20.49	21:17	Dog	doglarge	no	Deer	Unknown	Adult	1	no	unknown	no	5.998	0	0	5.3	0.698	0	0	0	5.998	during	BB07	10	0	0	0	0	0.883627875958653	0.116372124041347	0	0.116372124041347	0.883627875958653	5.5719636369919	night
2023-08-13	BB7_08_20_2023_0021	20.49	20:45	NP	wolf	no	Elk	Male	Adult	11	no	no	no	6.489	0	0	6.489	0	0	0	0	6.489	after	BB07	10	0	0	0	0	1	0	0	0	1	5.43233729683235	day
2023-08-13	BB13_08_20_2023_0018	20.49	5:36	Dog	doglarge	yes	Elk	Female	Adult	16	no	unknown	no	6.489	0	0	6.489	0	0	0	0	6.489	after	BB13	8	0	0	0	0	1	0	0	0	1	1.46607657167524	day
2023-08-13	BB15_08_14_2023_0021	20.49	5:42	Bird	robin	no	Deer	Male	Adult	2	no	no	no	7.999	0	0	3	0	0	4.999	0	7.999	before	BB15	7	0	0.624953119139892	0	0	0.375046880860108	0	0	0.624953119139892	0.375046880860108	1.49225651045515	day
2023-08-13	BB7_08_20_2023_0020	20.49	5:59	Human	shout	no	Elk	Female	Adult	3	no	no	no	5.998	0.898	0	5.1	0	0	0	0	5.998	during	BB07	10	0.14971657219073	0	0	0	0.85028342780927	0	0	0.14971657219073	0.85028342780927	1.56643300366491	day
2023-08-13	BB7_08_20_2023_0019	20.49	5:56	Bird	robin	no	Elk	Female	Adult	5	no	unknown	no	5.998	0	0	5.333	0.665	0	0	0	5.998	during	BB07	10	0	0	0	0	0.889129709903301	0.110870290096699	0	0.110870290096699	0.889129709903301	1.55334303427495	day
2023-08-13	BB7_08_20_2023_0018	20.49	5:51	NP	cougar	no	Elk	Female	Adult	6	no	unknown	no	7.999	5.3	0	0	2.699	0	0	0	7.999	before	BB07	10	0.662582822852857	0	0	0	0	0.337417177147143	0	1	0	1.53152641862502	day
2023-08-13	BB7_08_20_2023_0022	20.49	21:45	Human	talk	no	Deer	Unknown	Adult	1	no	no	no	8	8	0	0	0	0	0	0	8	before	BB07	10	1	0	0	0	0	0	0	1	0	5.6941366846315	night
2023-08-13	BB13_08_20_2023_0020	20.49	5:46	Bird	nighthawk	yes	Elk	Female	Adult	1	no	no	no	5.998	0	0	5.267	0.731	0	0	0	5.998	during	BB13	8	0	0	0	0	0.878126042014005	0.121873957985995	0	0.121873957985995	0.878126042014005	1.5097098029751	day
2023-08-13	BB7_08_20_2023_0020	20.49	5:59	Human	shout	no	Elk	Female	Adult	3	no	no	no	6.489	0	0	6.489	0	0	0	0	6.489	after	BB07	10	0	0	0	0	1	0	0	0	1	1.56643300366491	day
2023-08-13	BB13_08_20_2023_0019	20.49	5:38	Dog	doglarge	yes	Elk	Male	Adult	5	no	no	yes	7.999	4.566	0	0	3.433	0	0	0	7.999	before	BB13	8	0.570821352669084	0	0	0	0	0.429178647330916	0	1	0	1.47480321793521	day
2023-08-13	BB7_08_20_2023_0019	20.49	5:56	Bird	robin	no	Elk	Female	Adult	5	no	unknown	no	6.489	0	0	6.489	0	0	0	0	6.489	after	BB07	10	0	0	0	0	1	0	0	0	1	1.55334303427495	day
2023-08-13	BB7_08_20_2023_0018	20.49	5:51	NP	cougar	no	Elk	Female	Adult	6	no	unknown	no	5.998	1.431	0	4.567	0	0	0	0	5.998	during	BB07	10	0.238579526508836	0	0	0	0.761420473491164	0	0	0.238579526508836	0.761420473491164	1.53152641862502	day
2023-08-13	BB13_08_20_2023_0019	20.49	5:38	Dog	doglarge	yes	Elk	Male	Adult	5	no	no	yes	6.489	0	0	0	0	0	0	6.489	0	after	BB13	8	0	0	0	0	0	0	1	0	1	1.47480321793521	day
2023-08-13	BB18_08_20_2023_0021	20.49	20:51	NP	wolf	no	Deer	Female	Adult	1	no	unknown	no	5.997	0	0	0.3	1.932	0	0	3.765	2.232	during	BB18	8	0	0	0	0	0.0500250125062531	0.32216108054027	0.627813906953477	0.32216108054027	0.67783891945973	5.45851723561227	day
2023-08-13	BB7_08_20_2023_0020	20.49	5:59	Human	shout	no	Elk	Female	Adult	3	no	no	no	7.999	2.867	0	0	5.132	0	0	0	7.999	before	BB07	10	0.358419802475309	0	0	0	0	0.641580197524691	0	1	0	1.56643300366491	day
2023-08-13	BB17_08_14_2023_0023	20.49	22:21	Bird	crow	yes	Deer	Unknown	Adult	2	no	unknown	no	5.998	1.631	0	4.367	0	0	0	0	5.998	during	BB17	7	0.271923974658219	0	0	0	0.728076025341781	0	0	0.271923974658219	0.728076025341781	5.85121631731099	night
2023-08-13	BB18_08_20_2023_0023	20.49	20:58	Bird	robin	no	Deer	Female	Adult	1	no	unknown	no	7.999	0	0	0	6.532	0	0	1.467	6.532	before	BB18	8	0	0	0	0	0	0.816602075259407	0.183397924740593	0.816602075259407	0.183397924740593	5.48906049752217	day
2023-08-13	BB13_08_20_2023_0020	20.49	5:46	Bird	nighthawk	yes	Elk	Female	Adult	1	no	no	no	8	0	0	0	8	0	0	0	8	before	BB13	8	0	0	0	0	0	1	0	1	0	1.5097098029751	day
2023-08-13	BB7_08_20_2023_0023	20.49	21:17	Dog	doglarge	no	Deer	Unknown	Adult	1	no	unknown	no	7.998	0	0	1.232	6.766	0	0	0	7.998	before	BB07	10	0	0	0	0	0.154038509627407	0.845961490372593	0	0.845961490372593	0.154038509627407	5.5719636369919	night
2023-08-13	BB18_08_20_2023_0021	20.49	20:51	NP	wolf	no	Deer	Female	Adult	1	no	unknown	no	7.999	0	0	0	6.732	0	0	1.267	6.732	before	BB18	8	0	0	0	0	0	0.841605200650081	0.158394799349919	0.841605200650081	0.158394799349919	5.45851723561227	day
2023-08-13	BB13_08_20_2023_0018	20.49	5:36	Dog	doglarge	yes	Elk	Female	Adult	16	no	unknown	no	5.998	1.631	0	4.367	0	0	0	0	5.998	during	BB13	8	0.271923974658219	0	0	0	0.728076025341781	0	0	0.271923974658219	0.728076025341781	1.46607657167524	day
2023-08-13	BB13_08_20_2023_0020	20.49	5:46	Bird	nighthawk	yes	Elk	Female	Adult	1	no	no	no	6.489	0	0	6.489	0	0	0	0	6.489	after	BB13	8	0	0	0	0	1	0	0	0	1	1.5097098029751	day
2023-08-13	BB18_08_20_2023_0023	20.49	20:58	Bird	robin	no	Deer	Female	Adult	1	no	unknown	no	5.998	0	0	0	0.433	0	0	5.565	0.433	during	BB18	8	0	0	0	0	0	0.0721907302434145	0.927809269756586	0.0721907302434145	0.927809269756586	5.48906049752217	day
2023-08-13	BB15_08_14_2023_0021	20.49	5:42	Bird	robin	no	Deer	Male	Adult	2	no	no	no	5.999	0	0	5.999	0	0	0	0	5.999	during	BB15	7	0	0	0	0	1	0	0	0	1	1.49225651045515	day
2023-08-13	BB15_08_14_2023_0021	20.49	5:42	Bird	robin	no	Deer	Male	Adult	2	no	no	no	6.489	0	0	6.489	0	0	0	0	6.489	after	BB15	7	0	0	0	0	1	0	0	0	1	1.49225651045515	day
2023-08-13	BB17_08_14_2023_0023	20.49	22:21	Bird	crow	yes	Deer	Unknown	Adult	2	no	unknown	no	8	8	0	0	0	0	0	0	8	before	BB17	7	1	0	0	0	0	0	0	1	0	5.85121631731099	night
2023-08-13	BB18_08_20_2023_0019	20.49	20:39	Dog	doglarge	no	Deer	Female	Adult	2	no	unknown	yes	5.998	0	0.5	0	0	0	0	5.498	0.5	during	BB18	8	0	0	0.0833611203734578	0	0	0	0.916638879626542	0	1	5.40615735805244	day
2023-08-13	BB17_08_14_2023_0023	20.49	22:21	Bird	crow	yes	Deer	Unknown	Adult	2	no	unknown	no	6.489	0	0	6.489	0	0	0	0	6.489	after	BB17	7	0	0	0	0	1	0	0	0	1	5.85121631731099	night
2023-08-13	BB18_08_20_2023_0023	20.49	20:58	Bird	robin	no	Deer	Female	Adult	1	no	unknown	no	6.489	0	0	0	6.489	0	0	0	6.489	after	BB18	8	0	0	0	0	0	1	0	1	0	5.48906049752217	day
2023-08-13	BB7_08_20_2023_0024	20.49	21:25	Human	shout	no	Deer	Unknown	Adult	1	no	unknown	no	7.998	4.567	0	2.332	1.099	0	0	0	7.998	before	BB07	10	0.57101775443861	0	0	0	0.291572893223306	0.137409352338085	0	0.708427106776694	0.291572893223306	5.60687022203178	night
2023-08-13	BB18_08_20_2023_0019	20.49	20:39	Dog	doglarge	no	Deer	Female	Adult	2	no	unknown	yes	7.999	0	0	0	6.966	0	0	1.033	6.966	before	BB18	8	0	0	0	0	0	0.87085885735717	0.12914114264283	0.87085885735717	0.12914114264283	5.40615735805244	day
2023-08-14	BB10_08_17_2023_0010	20.49	20:27	Human	shout	yes	Deer	Female	Adult	2	no	no	yes	8	8	0	0	0	0	0	0	8	before	BB10	10	1	0	0	0	0	0	0	1	0	5.35379748049261	day
2023-08-14	BB7_08_20_2023_0026	20.49	13:44	Human	talk	no	Elk	Female	Adult	2	no	no	no	6.488	0	0	5.998	0	0.49	0	0	6.488	after	BB07	11	0	0	0	0.0755240443896424	0.924475955610358	0	0	0.0755240443896424	0.924475955610358	3.59537825910832	day
2023-08-14	BB13_08_20_2023_0023	20.49	20:00	Bird	robin	yes	Elk	Male	Adult	1	no	no	no	6.488	0	0	0	0.031	0	0	6.457	0.0310000000000006	after	BB13	9	0	0	0	0	0	0.00477805178791615	0.995221948212084	0.00477805178791615	0.995221948212084	5.23598775598299	day
2023-08-14	BB7_08_20_2023_0029	20.49	13:52	NP	wolf	no	Elk	Female	Adult	2	no	unknown	no	6.489	0	0	6.489	0	0	0	0	6.489	after	BB07	11	0	0	0	0	1	0	0	0	1	3.63028484414821	day
2023-08-14	BB18_08_20_2023_0024	20.49	5:25	NP	wolf	no	Deer	Unknown	Juvenile	1	no	no	no	5.999	0	0	5.999	0	0	0	0	5.999	during	BB18	9	0	0	0	0	1	0	0	0	1	1.41808001724539	night
2023-08-14	BB7_08_20_2023_0031	20.49	19:22	Human	shout	no	Elk	Unknown	Juvenile	6	no	unknown	no	6.489	0	0	0	0	0	0	6.489	0	after	BB07	11	0	0	0	0	0	0	1	0	1	5.07018147704353	day
2023-08-14	BB6_08_20_2023_0073	20.49	3:48	Bird	crow	yes	Deer	Female	Adult	2	no	no	no	5.998	0	0	5.067	0	0.931	0	0	5.998	during	BB06	11	0	0	0	0.155218406135378	0.844781593864621	0	0	0.155218406135378	0.844781593864621	0.994837673636768	night
2023-08-14	BB1_08_20_2023_0005	22.475	19:39	Bird	robin	yes	Elk	Female	Adult	1	no	unknown	yes	8	0	0	0	8	0	0	0	8	before	BB01	11	0	0	0	0	0	1	0	1	0	5.14435797025329	day
2023-08-14	BB7_08_20_2023_0034	20.49	19:31	NP	cougar	no	Elk	Unknown	Juvenile	12	no	unknown	no	6.488	0	0	0.098	0	6.39	0	0	6.488	after	BB07	11	0	0	0	0.984895191122071	0.0151048088779285	0	0	0.984895191122071	0.0151048088779285	5.1094513852134	day
2023-08-14	BB7_08_20_2023_0034	20.49	19:31	NP	cougar	no	Elk	Unknown	Juvenile	12	no	unknown	no	8	0	0	0	0	8	0	0	8	before	BB07	11	0	0	0	1	0	0	0	1	0	5.1094513852134	day
2023-08-14	BB7_08_20_2023_0034	20.49	19:31	NP	cougar	no	Elk	Unknown	Juvenile	12	no	unknown	no	5.998	0	0	5.133	0	0.865	0	0	5.998	during	BB07	11	0	0	0	0.144214738246082	0.855785261753918	0	0	0.144214738246082	0.855785261753918	5.1094513852134	day
2023-08-14	BB15_08_14_2023_0022	20.49	7:59	Bird	crow	no	Deer	Female	Adult	2	no	no	no	5.998	0	0	4.3	0	1.698	0	0	5.998	during	BB15	8	0	0	0	0.283094364788263	0.716905635211737	0	0	0.283094364788263	0.716905635211737	2.09003177926321	day
2023-08-14	BB15_08_14_2023_0022	20.49	7:59	Bird	crow	no	Deer	Female	Adult	2	no	no	no	6.489	0	0	6.489	0	0	0	0	6.489	after	BB15	8	0	0	0	0	1	0	0	0	1	2.09003177926321	day
2023-08-14	BB7_08_20_2023_0032	20.49	19:27	NP	cougar	no	Elk	Male	Adult	8	no	no	yes	5.997	0	1.733	3.166	0	1.098	0	0	5.997	during	BB07	11	0	0	0.288977822244456	0.183091545772886	0.527930631982658	0	0	0.183091545772886	0.816908454227114	5.09199809269346	day
2023-08-14	BB10_08_17_2023_0010	20.49	20:27	Human	shout	yes	Deer	Female	Adult	2	no	no	yes	5.997	0	2.132	1.398	0	0	0	2.467	3.53	during	BB10	10	0	0	0.355511088877772	0	0.23311655827914	0	0.411372352843088	0	1	5.35379748049261	day
2023-08-14	BB10_08_17_2023_0010	20.49	20:27	Human	shout	yes	Deer	Female	Adult	2	no	no	yes	6.489	0	0	0	0	0	0	6.489	0	after	BB10	10	0	0	0	0	0	0	1	0	1	5.35379748049261	day
2023-08-14	BB7_08_20_2023_0026	20.49	13:44	Human	talk	no	Elk	Female	Adult	2	no	no	no	7.999	0	0	0	0	4.167	3.832	0	7.999	before	BB07	11	0	0.479059882485311	0	0.520940117514689	0	0	0	1	0	3.59537825910832	day
2023-08-14	BB13_08_20_2023_0023	20.49	20:00	Bird	robin	yes	Elk	Male	Adult	1	no	no	no	7.999	0	1.066	0	6.933	0	0	0	7.999	before	BB13	9	0	0	0.133266658332292	0	0	0.866733341667708	0	0.866733341667708	0.133266658332292	5.23598775598299	day
2023-08-14	BB7_08_20_2023_0029	20.49	13:52	NP	wolf	no	Elk	Female	Adult	2	no	unknown	no	7.998	0	0	3.699	3.299	1	0	0	7.998	before	BB07	11	0	0	0	0.125031257814454	0.462490622655664	0.412478119529882	0	0.537509377344336	0.462490622655664	3.63028484414821	day
2023-08-14	BB7_08_20_2023_0030	20.49	19:07	NP	cougar	no	Elk	Unknown	Juvenile	3	no	no	yes	7.999	0	0	0	0	2.2	5.799	0	7.999	before	BB07	11	0	0.724965620702588	0	0.275034379297412	0	0	0	1	0	5.00473163009374	day
2023-08-14	BB15_08_14_2023_0022	20.49	7:59	Bird	crow	no	Deer	Female	Adult	2	no	no	no	7.999	0	0	0	7.099	0.9	0	0	7.999	before	BB15	8	0	0	0	0.112514064258032	0	0.887485935741968	0	1	0	2.09003177926321	day
2023-08-14	BB1_08_20_2023_0005	22.475	19:39	Bird	robin	yes	Elk	Female	Adult	1	no	unknown	yes	5.996	0	2.932	1.732	0.765	0	0	0.567	5.429	during	BB01	11	0	0	0.488992661774516	0	0.288859239492995	0.12758505670447	0.0945630420280187	0.12758505670447	0.87241494329553	5.14435797025329	day
2023-08-14	BB7_08_20_2023_0033	20.48	19:29	Dog	dogsmall	no	Elk	Unknown	Juvenile	11	no	no	no	7.999	0	0	0	0.433	0	0	7.566	0.433	before	BB07	11	0	0	0	0	0	0.0541317664708089	0.945868233529191	0.0541317664708089	0.945868233529191	5.10072473895343	day
2023-08-14	BB7_08_20_2023_0033	20.48	19:29	Dog	dogsmall	no	Elk	Unknown	Juvenile	11	no	no	no	5.997	0	0	2.899	3.098	0	0	0	5.997	during	BB07	11	0	0	0	0	0.483408370852093	0.516591629147907	0	0.516591629147907	0.483408370852093	5.10072473895343	day
2023-08-14	BB7_08_20_2023_0033	20.48	19:29	Dog	dogsmall	no	Elk	Unknown	Juvenile	11	no	no	no	6.477	0	0	0	1.878	0	0	4.599	1.878	after	BB07	11	0	0	0	0	0	0.289949050486336	0.710050949513664	0.289949050486336	0.710050949513664	5.10072473895343	day
2023-08-14	BB6_08_20_2023_0073	20.49	3:48	Bird	crow	yes	Deer	Female	Adult	2	no	no	no	6.489	0	0	6.489	0	0	0	0	6.489	after	BB06	11	0	0	0	0	1	0	0	0	1	0.994837673636768	night
2023-08-14	BB7_08_20_2023_0026	20.49	13:44	Human	talk	no	Elk	Female	Adult	2	no	no	no	5.998	0	0	5	0	0.998	0	0	5.998	during	BB07	11	0	0	0	0.166388796265422	0.833611203734578	0	0	0.166388796265422	0.833611203734578	3.59537825910832	day
2023-08-14	BB13_08_20_2023_0023	20.49	20:00	Bird	robin	yes	Elk	Male	Adult	1	no	no	no	5.999	0	0	0	5.999	0	0	0	5.999	during	BB13	9	0	0	0	0	0	1	0	1	0	5.23598775598299	day
2023-08-14	BB7_08_20_2023_0029	20.49	13:52	NP	wolf	no	Elk	Female	Adult	2	no	unknown	no	5.998	0	0	5.233	0	0.765	0	0	5.998	during	BB07	11	0	0	0	0.12754251417139	0.872457485828609	0	0	0.12754251417139	0.872457485828609	3.63028484414821	day
2023-08-14	BB7_08_20_2023_0031	20.49	19:22	Human	shout	no	Elk	Unknown	Juvenile	6	no	unknown	no	7.998	0	0	0	1.666	5.1	0	1.232	6.766	before	BB07	11	0	0	0	0.637659414853713	0	0.20830207551888	0.154038509627407	0.845961490372593	0.154038509627407	5.07018147704353	day
2023-08-14	BB7_08_20_2023_0032	20.49	19:27	NP	cougar	no	Elk	Male	Adult	8	no	no	yes	8	0	0	0	0	8	0	0	8	before	BB07	11	0	0	0	1	0	0	0	1	0	5.09199809269346	day
2023-08-14	BB1_08_20_2023_0005	22.475	19:39	Bird	robin	yes	Elk	Female	Adult	1	no	unknown	yes	6.499	0	0	0	0	0	0	6.499	0	after	BB01	11	0	0	0	0	0	0	1	0	1	5.14435797025329	day
2023-08-14	BB7_08_20_2023_0032	20.49	19:27	NP	cougar	no	Elk	Male	Adult	8	no	no	yes	6.488	0	0.498	5.99	0	0	0	0	6.488	after	BB07	11	0	0	0.0767570900123305	0	0.92324290998767	0	0	0	1	5.09199809269346	day
2023-08-14	BB7_08_20_2023_0030	20.49	19:07	NP	cougar	no	Elk	Unknown	Juvenile	3	no	no	yes	5.997	0	1.066	0	0	0.998	0	3.933	2.064	during	BB07	11	0	0	0.177755544438886	0.166416541604135	0	0	0.655827913956978	0.166416541604135	0.833583458395865	5.00473163009374	day
2023-08-14	BB18_08_20_2023_0024	20.49	5:25	NP	wolf	no	Deer	Unknown	Juvenile	1	no	no	no	7.995	0	0	1.166	5.897	0.932	0	0	7.995	before	BB18	9	0	0	0	0.116572858036273	0.145841150719199	0.737585991244528	0	0.854158849280801	0.145841150719199	1.41808001724539	night
2023-08-14	BB7_08_20_2023_0031	20.49	19:22	Human	shout	no	Elk	Unknown	Juvenile	6	no	unknown	no	5.997	0	0	2.266	0	1.198	0	2.533	3.464	during	BB07	11	0	0	0	0.199766549941637	0.377855594463899	0	0.422377855594464	0.199766549941637	0.800233450058363	5.07018147704353	day
2023-08-14	BB6_08_20_2023_0073	20.49	3:48	Bird	crow	yes	Deer	Female	Adult	2	no	no	no	7.999	0	0	0	4.099	3.9	0	0	7.999	before	BB06	11	0	0	0	0.48756094511814	0	0.51243905488186	0	1	0	0.994837673636768	night
2023-08-14	BB7_08_20_2023_0027	20.49	13:47	Dog	doglarge	no	Elk	Female	Adult	2	no	unknown	no	6.489	0	0	6.489	0	0	0	0	6.489	after	BB07	11	0	0	0	0	1	0	0	0	1	3.60846822849828	day
2023-08-14	BB7_08_20_2023_0027	20.49	13:47	Dog	doglarge	no	Elk	Female	Adult	2	no	unknown	no	8	8	0	0	0	0	0	0	8	before	BB07	11	1	0	0	0	0	0	0	1	0	3.60846822849828	day
2023-08-14	BB18_08_20_2023_0024	20.49	5:25	NP	wolf	no	Deer	Unknown	Juvenile	1	no	no	no	6.489	0	0	6.489	0	0	0	0	6.489	after	BB18	9	0	0	0	0	1	0	0	0	1	1.41808001724539	night
2023-08-14	BB7_08_20_2023_0030	20.49	19:07	NP	cougar	no	Elk	Unknown	Juvenile	3	no	no	yes	6.489	0	0	0	0	0	0	6.489	0	after	BB07	11	0	0	0	0	0	0	1	0	1	5.00473163009374	day
2023-08-14	BB7_08_20_2023_0027	20.49	13:47	Dog	doglarge	no	Elk	Female	Adult	2	no	unknown	no	5.998	1.231	0	4.767	0	0	0	0	5.998	during	BB07	11	0.205235078359453	0	0	0	0.794764921640547	0	0	0.205235078359453	0.794764921640547	3.60846822849828	day
2023-08-15	BB7_08_20_2023_0042	20.49	20:22	Human	talk	no	Deer	Female	Adult	2	no	no	yes	6.487	0	2.932	0.298	0	0	0	3.257	3.23	after	BB07	12	0	0	0.451980884846616	0	0.0459380299059658	0	0.502081085247418	0	1	5.33198086484268	day
2023-08-15	BB10_08_17_2023_0012	20.49	19:47	Human	shout	yes	Deer	Female	Adult	1	no	unknown	yes	5.997	0	2.599	1.431	0	0	0	1.967	4.03	during	BB10	11	0	0	0.43338335834584	0	0.238619309654827	0	0.327997331999333	0	1	5.17926455529317	day
2023-08-15	BB10_08_17_2023_0011	20.49	19:36	Human	talk	yes	Deer	Female	Adult	1	no	unknown	yes	7.999	0	0.999	7	0	0	0	0	7.999	before	BB10	11	0	0	0.124890611326416	0	0.875109388673584	0	0	0	1	5.13126800086333	day
2023-08-15	BB10_08_17_2023_0012	20.49	19:47	Human	shout	yes	Deer	Female	Adult	1	no	unknown	yes	7.997	0	0	4.066	1.499	2.432	0	0	7.997	before	BB10	11	0	0	0	0.304114042766037	0.508440665249469	0.187445291984494	0	0.491559334750531	0.508440665249469	5.17926455529317	day
2023-08-15	BB7_08_20_2023_0042	20.49	20:22	Human	talk	no	Deer	Female	Adult	2	no	no	yes	5.998	0	0	5.2	0	0.798	0	0	5.998	during	BB07	12	0	0	0	0.133044348116039	0.866955651883961	0	0	0.133044348116039	0.866955651883961	5.33198086484268	day
2023-08-15	BB10_08_17_2023_0013	20.49	21:18	Human	talk	yes	Deer	Female	Adult	1	no	unknown	yes	5.998	0	2.967	3.031	0	0	0	0	5.998	during	BB10	11	0	0	0.494664888296099	0	0.505335111703901	0	0	0	1	5.57632696012188	night
2023-08-15	BB18_08_20_2023_0026	20.49	6:21	Human	shout	no	Deer	Female	Adult	2	no	no	yes	7.997	0	0	1.299	2.665	0	0	4.033	3.964	before	BB18	10	0	0	0	0	0.16243591346755	0.333249968738277	0.504314117794173	0.333249968738277	0.666750031261723	1.6624261125246	day
2023-08-15	BB10_08_17_2023_0013	20.49	21:18	Human	talk	yes	Deer	Female	Adult	1	no	unknown	yes	7.999	0	0	4.5	3.499	0	0	0	7.999	before	BB10	11	0	0	0	0	0.562570321290161	0.437429678709839	0	0.437429678709839	0.562570321290161	5.57632696012188	night
2023-08-15	BB5_08_26_2023_0006	20.49	21:29	Bird	nighthawk	yes	Deer	Unknown	Adult	1	no	no	no	5.998	0.831	0	5.167	0	0	0	0	5.998	during	BB05	11	0.138546182060687	0	0	0	0.861453817939313	0	0	0.138546182060687	0.861453817939313	5.62432351455173	night
2023-08-15	BB10_08_17_2023_0011	20.49	19:36	Human	talk	yes	Deer	Female	Adult	1	no	unknown	yes	6.489	0	0	0	0	0	0	6.489	0	after	BB10	11	0	0	0	0	0	0	1	0	1	5.13126800086333	day
2023-08-15	BB10_08_17_2023_0013	20.49	21:18	Human	talk	yes	Deer	Female	Adult	1	no	unknown	yes	6.488	0	0.298	0	0	0	0	6.19	0.298	after	BB10	11	0	0	0.0459309494451295	0	0	0	0.954069050554871	0	1	5.57632696012188	night
2023-08-15	BB10_08_17_2023_0011	20.49	19:36	Human	talk	yes	Deer	Female	Adult	1	no	unknown	yes	5.997	0	0.532	2.298	0	0	0	3.167	2.83	during	BB10	11	0	0	0.0887110221777555	0	0.383191595797899	0	0.528097382024346	0	1	5.13126800086333	day
2023-08-15	BB18_08_20_2023_0026	20.49	6:21	Human	shout	no	Deer	Female	Adult	2	no	no	yes	6.487	0	1.932	2.357	0	0	0	2.198	4.289	after	BB18	10	0	0	0.297826422074919	0	0.36334206875289	0	0.338831509172191	0	1	1.6624261125246	day
2023-08-15	BB10_08_17_2023_0012	20.49	19:47	Human	shout	yes	Deer	Female	Adult	1	no	unknown	yes	6.487	0	0	1.19	1.832	0	0	3.465	3.022	after	BB10	11	0	0	0	0	0.18344381069832	0.282410975797749	0.534145213503931	0.282410975797749	0.717589024202251	5.17926455529317	day
2023-08-15	BB7_08_20_2023_0042	20.49	20:22	Human	talk	no	Deer	Female	Adult	2	no	no	yes	7.999	0	0	0	6.099	1.9	0	0	7.999	before	BB07	12	0	0	0	0.237529691211401	0	0.762470308788599	0	1	0	5.33198086484268	day
2023-08-15	BB5_08_26_2023_0006	20.49	21:29	Bird	nighthawk	yes	Deer	Unknown	Adult	1	no	no	no	8	8	0	0	0	0	0	0	8	before	BB05	11	1	0	0	0	0	0	0	1	0	5.62432351455173	night
2023-08-15	BB5_08_26_2023_0006	20.49	21:29	Bird	nighthawk	yes	Deer	Unknown	Adult	1	no	no	no	6.489	0	0	6.489	0	0	0	0	6.489	after	BB05	11	0	0	0	0	1	0	0	0	1	5.62432351455173	night
2023-08-15	BB18_08_20_2023_0026	20.49	6:21	Human	shout	no	Deer	Female	Adult	2	no	no	yes	5.999	0	0	0	0	0	0	5.999	0	during	BB18	10	0	0	0	0	0	0	1	0	1	1.6624261125246	day
2023-08-16	BB15_08_27_2023_0009	20.49	3:54	Human	talk	no	Deer	Male	Adult	1	no	no	yes	6.486	0	2.465	1.955	2.066	0	0	0	6.486	after	BB15	10	0	0	0.380049337033611	0	0.301418439716312	0.318532223250077	0	0.318532223250077	0.681467776749923	1.02101761241668	night
2023-08-16	BB14_08_20_2023_0021	20.49	20:34	Human	shout	no	Deer	Unknown	Juvenile	1	no	no	yes	6.487	0	1.932	3.965	0	0	0	0.59	5.897	after	BB14	13	0	0	0.297826422074919	0	0.61122244488978	0	0.0909511330353014	0	1	5.38434074240251	day
2023-08-16	BB15_08_27_2023_0009	20.49	3:54	Human	talk	no	Deer	Male	Adult	1	no	no	yes	5.998	0	0	5.1	0	0.898	0	0	5.998	during	BB15	10	0	0	0	0.14971657219073	0.85028342780927	0	0	0.14971657219073	0.85028342780927	1.02101761241668	night
2023-08-16	BB18_08_20_2023_0036	20.49	21:05	Dog	dogsmall	no	Deer	Female	Adult	1	no	unknown	no	7.999	4.1	0	0	3.899	0	0	0	7.999	before	BB18	11	0.512564070508814	0	0	0	0	0.487435929491186	0	1	0	5.51960375943207	night
2023-08-16	BB18_08_20_2023_0036	20.49	21:05	Dog	dogsmall	no	Deer	Female	Adult	1	no	unknown	no	6.487	2.232	0	4.255	0	0	0	0	6.487	after	BB18	11	0.344072760906428	0	0	0	0.655927239093572	0	0	0.344072760906428	0.655927239093572	5.51960375943207	night
2023-08-16	BB10_08_17_2023_0017	20.49	6:23	Dog	dogsmall	yes	Elk	Female	Adult	3	no	yes	no	8	0	0	0	0	0	8	0	8	before	BB10	12	0	1	0	0	0	0	0	1	0	1.67115275878457	day
2023-08-16	BB15_08_27_2023_0009	20.49	3:54	Human	talk	no	Deer	Male	Adult	1	no	no	yes	7.999	0	0	0	4.199	3.8	0	0	7.999	before	BB15	10	0	0	0	0.475059382422803	0	0.524940617577197	0	1	0	1.02101761241668	night
2023-08-16	BB10_08_17_2023_0018	20.49	6:26	Bird	robin	yes	Elk	Female	Adult	4	no	unknown	no	8	8	0	0	0	0	0	0	8	before	BB10	12	1	0	0	0	0	0	0	1	0	1.68424272817453	day
2023-08-16	BB18_08_20_2023_0036	20.49	21:05	Dog	dogsmall	no	Deer	Female	Adult	1	no	unknown	no	5.998	0.831	0	5.167	0	0	0	0	5.998	during	BB18	11	0.138546182060687	0	0	0	0.861453817939313	0	0	0.138546182060687	0.861453817939313	5.51960375943207	night
2023-08-16	BB10_08_17_2023_0014	20.49	6:18	NP	cougar	yes	Elk	Female	Adult	2	no	no	no	7.999	1.033	0	0	6.966	0	0	0	7.999	before	BB10	12	0.12914114264283	0	0	0	0	0.87085885735717	0	1	0	1.64933614313464	day
2023-08-16	BB10_08_17_2023_0014	20.49	6:18	NP	cougar	yes	Elk	Female	Adult	2	no	no	no	5.998	2.498	0	3.5	0	0	0	0	5.998	during	BB10	12	0.416472157385795	0	0	0	0.583527842614205	0	0	0.416472157385795	0.583527842614205	1.64933614313464	day
2023-08-16	BB10_08_17_2023_0028	20.49	19:24	Bird	nighthawk	yes	Elk	Male	Adult	1	no	yes	no	6.488	0	0	4.031	0	2.457	0	0	6.488	after	BB10	12	0	0	0	0.378699136868064	0.621300863131936	0	0	0.378699136868064	0.621300863131936	5.0789081233035	day
2023-08-16	BB14_08_20_2023_0021	20.49	20:34	Human	shout	no	Deer	Unknown	Juvenile	1	no	no	yes	5.998	0	0	5.1	0	0	0.898	0	5.998	during	BB14	13	0	0.14971657219073	0	0	0.85028342780927	0	0	0.14971657219073	0.85028342780927	5.38434074240251	day
2023-08-16	BB10_08_17_2023_0027	20.49	19:17	Dog	doglarge	yes	Elk	Male	Adult	1	no	no	no	7.999	2.5	0	0	5.499	0	0	0	7.999	before	BB10	12	0.312539067383423	0	0	0	0	0.687460932616577	0	1	0	5.0483648613936	day
2023-08-16	BB10_08_17_2023_0028	20.49	19:24	Bird	nighthawk	yes	Elk	Male	Adult	1	no	yes	no	5.998	0	0	4.233	0	1.765	0	0	5.998	during	BB10	12	0	0	0	0.294264754918306	0.705735245081694	0	0	0.294264754918306	0.705735245081694	5.0789081233035	day
2023-08-16	BB10_08_17_2023_0027	20.49	19:17	Dog	doglarge	yes	Elk	Male	Adult	1	no	no	no	6.489	0	0	6.489	0	0	0	0	6.489	after	BB10	12	0	0	0	0	1	0	0	0	1	5.0483648613936	day
2023-08-16	BB10_08_17_2023_0017	20.49	6:23	Dog	dogsmall	yes	Elk	Female	Adult	3	no	yes	no	5.998	0	0	4.7	0	0	1.298	0	5.998	during	BB10	12	0	0.216405468489496	0	0	0.783594531510504	0	0	0.216405468489496	0.783594531510504	1.67115275878457	day
2023-08-16	BB14_08_20_2023_0018	20.49	6:54	Human	talk	no	Elk	Female	Adult	1	no	no	no	6.489	0	0	6.489	0	0	0	0	6.489	after	BB14	13	0	0	0	0	1	0	0	0	1	1.80641577581413	day
2023-08-16	BB10_08_17_2023_0018	20.49	6:26	Bird	robin	yes	Elk	Female	Adult	4	no	unknown	no	5.998	1.498	0	4.5	0	0	0	0	5.998	during	BB10	12	0.24974991663888	0	0	0	0.75025008336112	0	0	0.24974991663888	0.75025008336112	1.68424272817453	day
2023-08-16	BB10_08_17_2023_0028	20.49	19:24	Bird	nighthawk	yes	Elk	Male	Adult	1	no	yes	no	7.999	2.332	0	0	0	5.667	0	0	7.999	before	BB10	12	0.291536442055257	0	0	0.708463557944743	0	0	0	1	0	5.0789081233035	day
2023-08-16	BB14_08_20_2023_0021	20.49	20:34	Human	shout	no	Deer	Unknown	Juvenile	1	no	no	yes	8	0	0	0	0	0	8	0	8	before	BB14	13	0	1	0	0	0	0	0	1	0	5.38434074240251	day
2023-08-16	BB10_08_17_2023_0014	20.49	6:18	NP	cougar	yes	Elk	Female	Adult	2	no	no	no	6.488	2.823	0	3.665	0	0	0	0	6.488	after	BB10	12	0.435110974106042	0	0	0	0.564889025893958	0	0	0.435110974106042	0.564889025893958	1.64933614313464	day
2023-08-16	BB10_08_17_2023_0017	20.49	6:23	Dog	dogsmall	yes	Elk	Female	Adult	3	no	yes	no	6.488	0	0	3.665	0	0	2.823	0	6.488	after	BB10	12	0	0.435110974106042	0	0	0.564889025893958	0	0	0.435110974106042	0.564889025893958	1.67115275878457	day
2023-08-16	BB14_08_20_2023_0018	20.49	6:54	Human	talk	no	Elk	Female	Adult	1	no	no	no	7.999	0.067	0	0	7.932	0	0	0	7.999	before	BB14	13	0.00837604700587573	0	0	0	0	0.991623952994124	0	1	0	1.80641577581413	day
2023-08-16	BB14_08_20_2023_0018	20.49	6:54	Human	talk	no	Elk	Female	Adult	1	no	no	no	5.998	0.865	0	5.133	0	0	0	0	5.998	during	BB14	13	0.144214738246082	0	0	0	0.855785261753918	0	0	0.144214738246082	0.855785261753918	1.80641577581413	day
2023-08-16	BB10_08_17_2023_0027	20.49	19:17	Dog	doglarge	yes	Elk	Male	Adult	1	no	no	no	5.998	0.998	0	5	0	0	0	0	5.998	during	BB10	12	0.166388796265422	0	0	0	0.833611203734578	0	0	0.166388796265422	0.833611203734578	5.0483648613936	day
2023-08-16	BB10_08_17_2023_0018	20.49	6:26	Bird	robin	yes	Elk	Female	Adult	4	no	unknown	no	6.488	3.457	0	3.031	0	0	0	0	6.488	after	BB10	12	0.532829839704069	0	0	0	0.467170160295931	0	0	0.532829839704069	0.467170160295931	1.68424272817453	day
2023-08-17	BB10_08_23_2023_0007	20.49	20:02	Human	talk	yes	Deer	Male	Adult	2	no	no	yes	7.998	0	0	4.999	2.999	0	0	0	7.998	before	BB10	13	0	0	0	0	0.625031257814454	0.374968742185546	0	0.374968742185546	0.625031257814454	5.24471440224296	day
2023-08-17	BB8_08_18_2023_0027	19.991	1:53	Human	shout	no	Deer	Female	Adult	1	no	unknown	yes	5.99	0	0	0	0	0	0	5.99	0	after	BB08	11	0	0	0	0	0	0	1	0	1	0.493055513688398	night
2023-08-17	BB10_08_23_2023_0008	20.49	20:04	Bird	crow	yes	Elk	Male	Adult	1	no	no	no	7.999	4.9	0	0	0	3.099	0	0	7.999	before	BB10	13	0.612576572071509	0	0	0.387423427928491	0	0	0	1	0	5.25344104850293	day
2023-08-17	BB10_08_23_2023_0009	20.49	20:06	Bird	nighthawk	yes	Elk	Male	Adult	1	no	yes	no	5.997	3.365	0	2.632	0	0	0	0	5.997	during	BB10	13	0.561113890278473	0	0	0	0.438886109721527	0	0	0.561113890278473	0.438886109721527	5.2621676947629	day
2023-08-17	BB10_08_23_2023_0004	20.49	19:35	Human	talk	yes	Elk	Female	Adult	1	no	no	no	5.998	0	0	4.833	0	1.165	0	0	5.998	during	BB10	13	0	0	0	0.194231410470157	0.805768589529843	0	0	0.194231410470157	0.805768589529843	5.12690467773334	day
2023-08-17	BB10_08_23_2023_0004	20.49	19:35	Human	talk	yes	Elk	Female	Adult	1	no	no	no	7.999	0	0	0	2.999	5	0	0	7.999	before	BB10	13	0	0	0	0.625078134766846	0	0.374921865233154	0	1	0	5.12690467773334	day
2023-08-17	BB2_08_20_2023_0038	20.49	2:28	NP	cougar	no	Deer	Female	Adult	1	no	no	yes	5.997	0	0.9	3.799	1.298	0	0	0	5.997	during	BB02	12	0	0	0.150075037518759	0	0.633483408370852	0.216441554110389	0	0.216441554110389	0.783558445889611	0.645771823237902	night
2023-08-17	BB8_08_18_2023_0026	19.991	1:47	NP	cougar	no	Deer	Female	Adult	1	no	no	no	5.99	0	0	5.99	0	0	0	0	5.99	after	BB08	11	0	0	0	0	1	0	0	0	1	0.466875574908483	night
2023-08-17	BB10_08_23_2023_0009	20.49	20:06	Bird	nighthawk	yes	Elk	Male	Adult	1	no	yes	no	6.489	6.489	0	0	0	0	0	0	6.489	after	BB10	13	1	0	0	0	0	0	0	1	0	5.2621676947629	day
2023-08-17	BB10_08_23_2023_0007	20.49	20:02	Human	talk	yes	Deer	Male	Adult	2	no	no	yes	5.996	0	2.599	2.966	0.198	0	0	0.233	5.763	during	BB10	13	0	0	0.433455637091394	0	0.494663108739159	0.033022014676451	0.0388592394929953	0.033022014676451	0.966977985323549	5.24471440224296	day
2023-08-17	BB10_08_17_2023_0035	20.49	11:29	Human	shout	yes	Elk	Female	Adult	1	no	unknown	yes	7.999	0	0	6.3	1.699	0	0	0	7.999	before	BB10	13	0	0	0	0	0.787598449806226	0.212401550193774	0	0.212401550193774	0.787598449806226	3.00632963656023	day
2023-08-17	BB10_08_23_2023_0008	20.49	20:04	Bird	crow	yes	Elk	Male	Adult	1	no	no	no	5.997	1.531	0	4.466	0	0	0	0	5.997	during	BB10	13	0.255294313823578	0	0	0	0.744705686176422	0	0	0.255294313823578	0.744705686176422	5.25344104850293	day
2023-08-17	BB10_08_17_2023_0035	20.49	11:29	Human	shout	yes	Elk	Female	Adult	1	no	unknown	yes	5.997	0	2.166	1.598	0	0	0	2.233	3.764	during	BB10	13	0	0	0.361180590295148	0	0.266466566616642	0	0.372352843088211	0	1	3.00632963656023	day
2023-08-17	BB2_08_20_2023_0038	20.49	2:28	NP	cougar	no	Deer	Female	Adult	1	no	no	yes	6.488	0	0.731	0	0	0	0	5.757	0.731000000000001	after	BB02	12	0	0	0.11266954377312	0	0	0	0.88733045622688	0	1	0.645771823237902	night
2023-08-17	BB10_08_23_2023_0009	20.49	20:06	Bird	nighthawk	yes	Elk	Male	Adult	1	no	yes	no	7.999	5.3	0	0	2.699	0	0	0	7.999	before	BB10	13	0.662582822852857	0	0	0	0	0.337417177147143	0	1	0	5.2621676947629	day
2023-08-17	BB10_08_17_2023_0034	20.49	6:28	Human	shout	yes	Elk	Female	Adult	1	no	unknown	yes	7.998	0	0	0	5.066	1.5	0	1.432	6.566	before	BB10	13	0	0	0	0.18754688672168	0	0.633408352088022	0.179044761190298	0.820955238809702	0.179044761190298	1.6929693744345	day
2023-08-17	BB10_08_23_2023_0008	20.49	20:04	Bird	crow	yes	Elk	Male	Adult	1	no	no	no	6.489	6.489	0	0	0	0	0	0	6.489	after	BB10	13	1	0	0	0	0	0	0	1	0	5.25344104850293	day
2023-08-17	BB8_08_18_2023_0028	19.991	2:10	Human	shout	no	Deer	Female	Adult	1	no	unknown	yes	5.997	0	1.666	0.998	0	0	0	3.333	2.664	during	BB08	11	0	0	0.277805569451392	0	0.166416541604135	0	0.555777888944472	0	1	0.567232006898157	night
2023-08-17	BB10_08_23_2023_0004	20.49	19:35	Human	talk	yes	Elk	Female	Adult	1	no	no	no	6.489	0	0	6.489	0	0	0	0	6.489	after	BB10	13	0	0	0	0	1	0	0	0	1	5.12690467773334	day
2023-08-17	BB15_08_27_2023_0010	20.49	4:48	NP	wolf	no	Deer	Male	Adult	1	no	unknown	no	6.489	0	0	6.489	0	0	0	0	6.489	after	BB15	11	0	0	0	0	1	0	0	0	1	1.25663706143592	night
2023-08-17	BB10_08_17_2023_0034	20.49	6:28	Human	shout	yes	Elk	Female	Adult	1	no	unknown	yes	5.997	0	1.066	4.033	0	0.898	0	0	5.997	during	BB10	13	0	0	0.177755544438886	0.149741537435384	0.67250291812573	0	0	0.149741537435384	0.850258462564616	1.6929693744345	day
2023-08-17	BB15_08_27_2023_0012	20.49	4:58	Human	shout	no	Deer	Male	Adult	2	no	yes	no	5.998	0	0	5.067	0	0.931	0	0	5.998	during	BB15	11	0	0	0	0.155218406135378	0.844781593864621	0	0	0.155218406135378	0.844781593864621	1.30027029273578	night
2023-08-17	BB15_08_27_2023_0011	20.49	4:56	NP	cougar	no	Deer	Male	Adult	2	no	unknown	no	6.489	0	0	6.489	0	0	0	0	6.489	after	BB15	11	0	0	0	0	1	0	0	0	1	1.2915436464758	night
2023-08-17	BB8_08_18_2023_0029	19.991	5:09	Human	talk	no	Elk	Female	Adult	4	no	no	no	5.998	1.198	0	4.8	0	0	0	0	5.998	during	BB08	11	0.199733244414805	0	0	0	0.800266755585195	0	0	0.199733244414805	0.800266755585195	1.34826684716562	night
2023-08-17	BB10_08_23_2023_0007	20.49	20:02	Human	talk	yes	Deer	Male	Adult	2	no	no	yes	6.489	0	0	0	0	0	0	6.489	0	after	BB10	13	0	0	0	0	0	0	1	0	1	5.24471440224296	day
2023-08-17	BB8_08_18_2023_0027	19.991	1:53	Human	shout	no	Deer	Female	Adult	1	no	unknown	yes	5.996	0	1.132	1.899	0	0.298	0	2.667	3.329	during	BB08	11	0	0	0.188792528352235	0.0496997998665777	0.316711140760507	0	0.44479653102068	0.0496997998665777	0.950300200133422	0.493055513688398	night
2023-08-17	BB8_08_18_2023_0026	19.991	1:47	NP	cougar	no	Deer	Female	Adult	1	no	no	no	7.999	0	0	0.9	7.099	0	0	0	7.999	before	BB08	11	0	0	0	0	0.112514064258032	0.887485935741968	0	0.887485935741968	0.112514064258032	0.466875574908483	night
2023-08-17	BB10_08_17_2023_0032	20.49	6:12	Bird	robin	yes	Elk	Female	Adult	2	no	no	no	7.999	2.2	0	0	5.799	0	0	0	7.999	before	BB10	13	0.275034379297412	0	0	0	0	0.724965620702588	0	1	0	1.62315620435473	day
2023-08-17	BB10_08_17_2023_0032	20.49	6:12	Bird	robin	yes	Elk	Female	Adult	2	no	no	no	5.998	0.731	0	5.267	0	0	0	0	5.998	during	BB10	13	0.121873957985995	0	0	0	0.878126042014005	0	0	0.121873957985995	0.878126042014005	1.62315620435473	day
2023-08-17	BB15_08_27_2023_0012	20.49	4:58	Human	shout	no	Deer	Male	Adult	2	no	yes	no	8	0	0	0	0	8	0	0	8	before	BB15	11	0	0	0	1	0	0	0	1	0	1.30027029273578	night
2023-08-17	BB10_08_17_2023_0031	20.49	6:10	NP	wolf	yes	Elk	Male	Adult	1	no	unknown	no	7.999	3.667	0	0	4.332	0	0	0	7.999	before	BB10	13	0.458432304038005	0	0	0	0	0.541567695961995	0	1	0	1.61442955809475	day
2023-08-17	BB10_08_17_2023_0035	20.49	11:29	Human	shout	yes	Elk	Female	Adult	1	no	unknown	yes	6.489	0	0	0	0	0	0	6.489	0	after	BB10	13	0	0	0	0	0	0	1	0	1	3.00632963656023	day
2023-08-17	BB15_08_27_2023_0011	20.49	4:56	NP	cougar	no	Deer	Male	Adult	2	no	unknown	no	5.998	0	0	5	0.998	0	0	0	5.998	during	BB15	11	0	0	0	0	0.833611203734578	0.166388796265422	0	0.166388796265422	0.833611203734578	1.2915436464758	night
2023-08-17	BB8_08_18_2023_0026	19.991	1:47	NP	cougar	no	Deer	Female	Adult	1	no	no	no	5.999	0	0	5.999	0	0	0	0	5.999	during	BB08	11	0	0	0	0	1	0	0	0	1	0.466875574908483	night
2023-08-17	BB10_08_17_2023_0034	20.49	6:28	Human	shout	yes	Elk	Female	Adult	1	no	unknown	yes	6.487	0	0	2.365	2.599	0	0	1.523	4.964	after	BB10	13	0	0	0	0	0.364575304455064	0.400647448743641	0.234777246801295	0.400647448743641	0.599352551256359	1.6929693744345	day
2023-08-17	BB18_08_20_2023_0037	20.49	20:29	Dog	doglarge	no	Deer	Female	Adult	1	no	unknown	yes	7.999	0	0	0	7.066	0	0	0.933	7.066	before	BB18	12	0	0	0	0	0	0.883360420052507	0.116639579947493	0.883360420052507	0.116639579947493	5.36252412675258	day
2023-08-17	BB8_08_18_2023_0028	19.991	2:10	Human	shout	no	Deer	Female	Adult	1	no	unknown	yes	5.99	0	0	0	0	0	0	5.99	0	after	BB08	11	0	0	0	0	0	0	1	0	1	0.567232006898157	night
2023-08-17	BB8_08_18_2023_0030	19.991	5:10	NP	cougar	no	Elk	Female	Adult	6	no	yes	no	5.998	1.298	0	4.7	0	0	0	0	5.998	during	BB08	11	0.216405468489496	0	0	0	0.783594531510504	0	0	0.216405468489496	0.783594531510504	1.35263017029561	night
2023-08-17	BB18_08_20_2023_0039	20.49	23:31	Bird	crow	no	Deer	Female	Adult	1	no	unknown	yes	5.997	0	0.832	0.965	0	0	0	4.2	1.797	during	BB18	12	0	0	0.138736034684009	0	0.160913790228448	0	0.700350175087544	0	1	6.15664893641	night
2023-08-17	BB1_08_20_2023_0012	19.98	21:28	NP	wolf	yes	Elk	Male	Adult	4	no	no	no	7.999	2.633	0	0	5.366	0	0	0	7.999	before	BB01	14	0.329166145768221	0	0	0	0	0.670833854231779	0	1	0	5.61996019142174	night
2023-08-17	BB10_08_17_2023_0031	20.49	6:10	NP	wolf	yes	Elk	Male	Adult	1	no	unknown	no	5.997	1.565	0	4.432	0	0	0	0	5.997	during	BB10	13	0.260963815240954	0	0	0	0.739036184759046	0	0	0.260963815240954	0.739036184759046	1.61442955809475	day
2023-08-17	BB10_08_17_2023_0031	20.49	6:10	NP	wolf	yes	Elk	Male	Adult	1	no	unknown	no	6.489	6.489	0	0	0	0	0	0	6.489	after	BB10	13	1	0	0	0	0	0	0	1	0	1.61442955809475	day
2023-08-17	BB10_08_17_2023_0032	20.49	6:12	Bird	robin	yes	Elk	Female	Adult	2	no	no	no	6.488	1.623	0	4.865	0	0	0	0	6.488	after	BB10	13	0.250154130702836	0	0	0	0.749845869297164	0	0	0.250154130702836	0.749845869297164	1.62315620435473	day
2023-08-17	BB7_08_20_2023_0043	20.49	20:53	Dog	doglarge	no	Deer	Female	Adult	1	no	unknown	no	7.999	0	0	7.4	0.599	0	0	0	7.999	before	BB07	14	0	0	0	0	0.925115639454932	0.0748843605450681	0	0.0748843605450681	0.925115639454932	5.46724388187224	day
2023-08-17	BB15_08_27_2023_0012	20.49	4:58	Human	shout	no	Deer	Male	Adult	2	no	yes	no	6.488	0	0	2.298	0	4.19	0	0	6.488	after	BB15	11	0	0	0	0.645807644882861	0.354192355117139	0	0	0.645807644882861	0.354192355117139	1.30027029273578	night
2023-08-17	BB7_08_20_2023_0043	20.49	20:53	Dog	doglarge	no	Deer	Female	Adult	1	no	unknown	no	6.488	0	0	2.623	3.865	0	0	0	6.488	after	BB07	14	0	0	0	0	0.404284833538841	0.595715166461159	0	0.595715166461159	0.404284833538841	5.46724388187224	day
2023-08-17	BB18_08_20_2023_0039	20.49	23:31	Bird	crow	no	Deer	Female	Adult	1	no	unknown	yes	8	0	0	8	0	0	0	0	8	before	BB18	12	0	0	0	0	1	0	0	0	1	6.15664893641	night
2023-08-17	BB18_08_20_2023_0038	20.49	20:46	Human	talk	no	Deer	Female	Adult	2	no	unknown	no	7.999	0	0	0	4.267	0	0	3.732	4.267	before	BB18	12	0	0	0	0	0	0.533441680210026	0.466558319789974	0.533441680210026	0.466558319789974	5.43670061996234	day
2023-08-17	BB18_08_20_2023_0038	20.49	20:46	Human	talk	no	Deer	Female	Adult	2	no	unknown	no	5.998	0	0	5.433	0.565	0	0	0	5.998	during	BB18	12	0	0	0	0	0.905801933977993	0.0941980660220073	0	0.0941980660220073	0.905801933977993	5.43670061996234	day
2023-08-17	BB18_08_20_2023_0039	20.49	23:31	Bird	crow	no	Deer	Female	Adult	1	no	unknown	yes	6.489	0	0	0	0	0	0	6.489	0	after	BB18	12	0	0	0	0	0	0	1	0	1	6.15664893641	night
2023-08-17	BB8_08_18_2023_0029	19.991	5:09	Human	talk	no	Elk	Female	Adult	4	no	no	no	5.99	0	0	5.99	0	0	0	0	5.99	after	BB08	11	0	0	0	0	1	0	0	0	1	1.34826684716562	night
2023-08-17	BB8_08_18_2023_0031	19.991	5:12	Human	talk	no	Elk	Female	Adult	6	no	yes	no	5.998	1.398	0	4.6	0	0	0	0	5.998	during	BB08	11	0.233077692564188	0	0	0	0.766922307435812	0	0	0.233077692564188	0.766922307435812	1.36135681655558	night
2023-08-17	BB1_08_20_2023_0011	20.474	20:48	NP	cougar	yes	Deer	Female	Adult	1	no	no	yes	8	0	0	0	8	0	0	0	8	before	BB01	14	0	0	0	0	0	1	0	1	0	5.44542726622231	day
2023-08-17	BB1_08_20_2023_0012	19.98	21:28	NP	wolf	yes	Elk	Male	Adult	4	no	no	no	5.998	1.198	0	4.8	0	0	0	0	5.998	during	BB01	14	0.199733244414805	0	0	0	0.800266755585195	0	0	0.199733244414805	0.800266755585195	5.61996019142174	night
2023-08-17	BB1_08_20_2023_0012	19.98	21:28	NP	wolf	yes	Elk	Male	Adult	4	no	no	no	5.978	0.08	0	5.898	0	0	0	0	5.978	after	BB01	14	0.0133824021411843	0	0	0	0.986617597858816	0	0	0.0133824021411843	0.986617597858816	5.61996019142174	night
2023-08-17	BB8_08_18_2023_0035	20.49	6:45	Bird	nighthawk	no	Elk	Female	Adult	1	no	no	no	5.998	0	0	0	2.665	0	3.333	0	5.998	during	BB08	11	0	0.55568522840947	0	0	0	0.44431477159053	0	1	0	1.76714586764426	day
2023-08-17	BB8_08_18_2023_0035	20.49	6:45	Bird	nighthawk	no	Elk	Female	Adult	1	no	no	no	8	0	0	0	8	0	0	0	8	before	BB08	11	0	0	0	0	0	1	0	1	0	1.76714586764426	day
2023-08-17	BB7_08_20_2023_0043	20.49	20:53	Dog	doglarge	no	Deer	Female	Adult	1	no	unknown	no	5.998	0	0	5.565	0.433	0	0	0	5.998	during	BB07	14	0	0	0	0	0.927809269756586	0.0721907302434145	0	0.0721907302434145	0.927809269756586	5.46724388187224	day
2023-08-17	BB15_08_27_2023_0010	20.49	4:48	NP	wolf	no	Deer	Male	Adult	1	no	unknown	no	7.999	0	0	0.667	7.332	0	0	0	7.999	before	BB15	11	0	0	0	0	0.0833854231778972	0.916614576822103	0	0.916614576822103	0.0833854231778972	1.25663706143592	night
2023-08-17	BB15_08_27_2023_0010	20.49	4:48	NP	wolf	no	Deer	Male	Adult	1	no	unknown	no	5.999	0	0	5.999	0	0	0	0	5.999	during	BB15	11	0	0	0	0	1	0	0	0	1	1.25663706143592	night
2023-08-17	BB18_08_20_2023_0038	20.49	20:46	Human	talk	no	Deer	Female	Adult	2	no	unknown	no	6.487	0	0	4.321	2.166	0	0	0	6.487	after	BB18	12	0	0	0	0	0.666101433636504	0.333898566363496	0	0.333898566363496	0.666101433636504	5.43670061996234	day
2023-08-17	BB8_08_18_2023_0031	19.991	5:12	Human	talk	no	Elk	Female	Adult	6	no	yes	no	5.99	0	0	5.99	0	0	0	0	5.99	after	BB08	11	0	0	0	0	1	0	0	0	1	1.36135681655558	night
2023-08-17	BB1_08_20_2023_0011	20.474	20:48	NP	cougar	yes	Deer	Female	Adult	1	no	no	yes	5.997	0	3.833	0	0.431	1.733	0	0	5.997	during	BB01	14	0	0	0.639152909788227	0.288977822244456	0	0.071869267967317	0	0.360847090211773	0.639152909788227	5.44542726622231	day
2023-08-17	BB2_08_20_2023_0038	20.49	2:28	NP	cougar	no	Deer	Female	Adult	1	no	no	yes	8	0	0	0	8	0	0	0	8	before	BB02	12	0	0	0	0	0	1	0	1	0	0.645771823237902	night
2023-08-17	BB8_08_18_2023_0030	19.991	5:10	NP	cougar	no	Elk	Female	Adult	6	no	yes	no	5.99	0	0	5.99	0	0	0	0	5.99	after	BB08	11	0	0	0	0	1	0	0	0	1	1.35263017029561	night
2023-08-17	BB8_08_18_2023_0035	20.49	6:45	Bird	nighthawk	no	Elk	Female	Adult	1	no	no	no	6.489	0	0	0	0	0	6.489	0	6.489	after	BB08	11	0	1	0	0	0	0	0	1	0	1.76714586764426	day
2023-08-17	BB15_08_27_2023_0011	20.49	4:56	NP	cougar	no	Deer	Male	Adult	2	no	unknown	no	7.998	0	0	4.733	2.633	0.632	0	0	7.998	before	BB15	11	0	0	0	0.0790197549387347	0.591772943235809	0.329207301825456	0	0.408227056764191	0.591772943235809	1.2915436464758	night
2023-08-17	BB8_08_18_2023_0034	20.49	6:20	Dog	doglarge	no	Deer	Unknown	Juvenile	2	no	no	yes	5.997	0	0.167	4.865	0	0.965	0	0	5.997	during	BB08	11	0	0	0.0278472569618142	0.160913790228448	0.811238952809738	0	0	0.160913790228448	0.839086209771552	1.65806278939461	day
2023-08-17	BB8_08_18_2023_0034	20.49	6:20	Dog	doglarge	no	Deer	Unknown	Juvenile	2	no	no	yes	6.488	0	1.865	0	0	0	0	4.623	1.865	after	BB08	11	0	0	0.287453760789149	0	0	0	0.712546239210851	0	1	1.65806278939461	day
2023-08-17	BB18_08_20_2023_0037	20.49	20:29	Dog	doglarge	no	Deer	Female	Adult	1	no	unknown	yes	6.488	0	1.998	4.49	0	0	0	0	6.488	after	BB18	12	0	0	0.307953144266338	0	0.692046855733662	0	0	0	1	5.36252412675258	day
2023-08-17	BB8_08_18_2023_0029	19.991	5:09	Human	talk	no	Elk	Female	Adult	4	no	no	no	7.999	3.933	0	0	4.066	0	0	0	7.999	before	BB08	11	0.491686460807601	0	0	0	0	0.508313539192399	0	1	0	1.34826684716562	night
2023-08-17	BB8_08_18_2023_0033	20.49	5:32	Dog	doglarge	no	Elk	Male	Adult	1	no	no	no	6.489	0	0	6.489	0	0	0	0	6.489	after	BB08	11	0	0	0	0	1	0	0	0	1	1.44862327915529	night
2023-08-17	BB18_08_20_2023_0037	20.49	20:29	Dog	doglarge	no	Deer	Female	Adult	1	no	unknown	yes	5.998	0	1.467	0	0	0	0	4.531	1.467	during	BB18	12	0	0	0.244581527175725	0	0	0	0.755418472824275	0	1	5.36252412675258	day
2023-08-17	BB8_08_18_2023_0028	19.991	2:10	Human	shout	no	Deer	Female	Adult	1	no	unknown	yes	7.997	0	0	0.5	3.466	4.031	0	0	7.997	before	BB08	11	0	0	0	0.504064024009003	0.0625234462923596	0.433412529698637	0	0.93747655370764	0.0625234462923596	0.567232006898157	night
2023-08-17	BB8_08_18_2023_0033	20.49	5:32	Dog	doglarge	no	Elk	Male	Adult	1	no	no	no	7.999	0	6.232	0	1.767	0	0	0	7.999	before	BB08	11	0	0	0.779097387173397	0	0	0.220902612826603	0	0.220902612826603	0.779097387173397	1.44862327915529	night
2023-08-17	BB8_08_18_2023_0030	19.991	5:10	NP	cougar	no	Elk	Female	Adult	6	no	yes	no	7.999	6.9	0	0	1.099	0	0	0	7.999	before	BB08	11	0.862607825978247	0	0	0	0	0.137392174021753	0	1	0	1.35263017029561	night
2023-08-17	BB8_08_18_2023_0027	19.991	1:53	Human	shout	no	Deer	Female	Adult	1	no	unknown	yes	7.998	0	0	3.765	0	4.233	0	0	7.998	before	BB08	11	0	0	0	0.529257314328582	0.470742685671418	0	0	0.529257314328582	0.470742685671418	0.493055513688398	night
2023-08-17	BB8_08_18_2023_0032	19.991	5:14	Bird	robin	no	Elk	Female	Adult	10	no	yes	no	7.999	4.366	0	3.633	0	0	0	0	7.999	before	BB08	11	0.54581822727841	0	0	0	0.45418177272159	0	0	0.54581822727841	0.45418177272159	1.37008346281555	night
2023-08-17	BB8_08_18_2023_0034	20.49	6:20	Dog	doglarge	no	Deer	Unknown	Juvenile	2	no	no	yes	8	0	0	0	0	8	0	0	8	before	BB08	11	0	0	0	1	0	0	0	1	0	1.65806278939461	day
2023-08-17	BB1_08_20_2023_0011	20.474	20:48	NP	cougar	yes	Deer	Female	Adult	1	no	no	yes	6.472	0	0	0	1.507	4.965	0	0	6.472	after	BB01	14	0	0	0	0.767150803461063	0	0.232849196538937	0	1	0	5.44542726622231	day
2023-08-17	BB8_08_18_2023_0032	19.991	5:14	Bird	robin	no	Elk	Female	Adult	10	no	yes	no	5.99	0	0	5.99	0	0	0	0	5.99	after	BB08	11	0	0	0	0	1	0	0	0	1	1.37008346281555	night
2023-08-17	BB8_08_18_2023_0032	19.991	5:14	Bird	robin	no	Elk	Female	Adult	10	no	yes	no	5.999	0	0	5.999	0	0	0	0	5.999	during	BB08	11	0	0	0	0	1	0	0	0	1	1.37008346281555	night
2023-08-17	BB8_08_18_2023_0031	19.991	5:12	Human	talk	no	Elk	Female	Adult	6	no	yes	no	8	8	0	0	0	0	0	0	8	before	BB08	11	1	0	0	0	0	0	0	1	0	1.36135681655558	night
2023-08-17	BB8_08_18_2023_0033	20.49	5:32	Dog	doglarge	no	Elk	Male	Adult	1	no	no	no	5.998	0	0	4.967	1.031	0	0	0	5.998	during	BB08	11	0	0	0	0	0.82810936978993	0.17189063021007	0	0.17189063021007	0.82810936978993	1.44862327915529	night
2023-08-18	BB10_08_23_2023_0011	20.49	10:01	Human	shout	yes	Deer	Unknown	Adult	1	no	no	yes	6.487	0	1.065	2.165	0	0	0	3.257	3.23	after	BB10	14	0	0	0.164174502851858	0	0.333744411900725	0	0.502081085247418	0	1	2.62235720112148	day
2023-08-18	BB2_08_20_2023_0047	20.49	2:56	Human	talk	no	Deer	Female	Adult	1	no	no	no	5.998	0	0	5.467	0.531	0	0	0	5.998	during	BB02	13	0	0	0	0	0.911470490163388	0.0885295098366122	0	0.0885295098366122	0.911470490163388	0.767944870877505	night
2023-08-18	BB10_08_23_2023_0011	20.49	10:01	Human	shout	yes	Deer	Unknown	Adult	1	no	no	yes	5.998	0	1.831	4.167	0	0	0	0	5.998	during	BB10	14	0	0	0.305268422807603	0	0.694731577192397	0	0	0	1	2.62235720112148	day
2023-08-18	BB10_08_23_2023_0011	20.49	10:01	Human	shout	yes	Deer	Unknown	Adult	1	no	no	yes	7.998	0	4.365	0	0	3.633	0	0	7.998	before	BB10	14	0	0	0.54576144036009	0.45423855963991	0	0	0	0.45423855963991	0.54576144036009	2.62235720112148	day
2023-08-18	BB15_08_27_2023_0016	20.49	6:04	Human	talk	no	Deer	Female	Adult	3	no	no	yes	8	0	0	0	0	8	0	0	8	before	BB15	12	0	0	0	1	0	0	0	1	0	1.58824961931484	day
2023-08-18	BB1_08_20_2023_0013	20.478	20:53	Bird	robin	yes	Elk	Female	Adult	11	no	no	yes	6.475	0	2.333	0.631	3.511	0	0	0	6.475	after	BB01	15	0	0	0.36030888030888	0	0.0974517374517375	0.542239382239382	0	0.542239382239382	0.457760617760618	5.46724388187224	day
2023-08-18	BB2_08_20_2023_0049	19.991	4:54	NP	wolf	no	Deer	Female	Adult	1	no	no	no	5.99	0	0	5.99	0	0	0	0	5.99	after	BB02	13	0	0	0	0	1	0	0	0	1	1.28281700021583	night
2023-08-18	BB18_08_20_2023_0052	20.49	20:18	NP	cougar	no	Deer	Female	Adult	1	no	unknown	no	6.488	1.49	0	4.998	0	0	0	0	6.488	after	BB18	13	0.229654747225647	0	0	0	0.770345252774353	0	0	0.229654747225647	0.770345252774353	5.31452757232273	day
2023-08-18	BB7_08_20_2023_0044	20.49	4:13	Dog	dogsmall	no	Deer	Unknown	Adult	1	no	unknown	no	5.998	0	0	4.298	1.7	0	0	0	5.998	during	BB07	15	0	0	0	0	0.716572190730243	0.283427809269757	0	0.283427809269757	0.716572190730243	1.10392075188641	night
2023-08-18	BB18_08_20_2023_0052	20.49	20:18	NP	cougar	no	Deer	Female	Adult	1	no	unknown	no	7.998	5.532	0	0	2.466	0	0	0	7.998	before	BB18	13	0.691672918229557	0	0	0	0	0.308327081770443	0	1	0	5.31452757232273	day
2023-08-18	BB2_08_20_2023_0051	20.49	8:08	Human	shout	no	Elk	Female	Adult	5	no	no	yes	6.487	0	1.29	3.165	2.032	0	0	0	6.487	after	BB02	13	0	0	0.198859256975489	0	0.487898874672422	0.313241868352089	0	0.313241868352089	0.686758131647911	2.12930168743308	day
2023-08-18	BB2_08_20_2023_0051	20.49	8:08	Human	shout	no	Elk	Female	Adult	5	no	no	yes	5.998	1.798	0	4.2	0	0	0	0	5.998	during	BB02	13	0.299766588862954	0	0	0	0.700233411137046	0	0	0.299766588862954	0.700233411137046	2.12930168743308	day
2023-08-18	BB1_08_20_2023_0013	20.478	20:53	Bird	robin	yes	Elk	Female	Adult	11	no	no	yes	8	8	0	0	0	0	0	0	8	before	BB01	15	1	0	0	0	0	0	0	1	0	5.46724388187224	day
2023-08-18	BB1_08_20_2023_0013	20.478	20:53	Bird	robin	yes	Elk	Female	Adult	11	no	no	yes	5.998	1.065	0	4.933	0	0	0	0	5.998	during	BB01	15	0.177559186395465	0	0	0	0.822440813604535	0	0	0.177559186395465	0.822440813604535	5.46724388187224	day
2023-08-18	BB8_08_27_2023_0012	20.49	21:06	Dog	dogsmall	no	Deer	Female	Adult	2	no	unknown	no	5.997	0	0	1.598	2.199	0	0	2.2	3.797	during	BB08	12	0	0	0	0	0.266466566616642	0.366683341670835	0.366850091712523	0.366683341670835	0.633316658329165	5.52396708256205	night
2023-08-18	BB8_08_27_2023_0012	20.49	21:06	Dog	dogsmall	no	Deer	Female	Adult	2	no	unknown	no	7.999	0	0	0.033	0	7.966	0	0	7.999	before	BB08	12	0	0	0	0.995874484310539	0.00412551568946118	0	0	0.995874484310539	0.00412551568946118	5.52396708256205	night
2023-08-18	BB8_08_27_2023_0011	20.49	21:04	NP	cougar	no	Deer	Female	Adult	2	no	unknown	yes	7.998	0	0	3.732	0	4.266	0	0	7.998	before	BB08	12	0	0	0	0.533383345836459	0.466616654163541	0	0	0.533383345836459	0.466616654163541	5.51524043630208	night
2023-08-18	BB2_08_20_2023_0047	20.49	2:56	Human	talk	no	Deer	Female	Adult	1	no	no	no	6.489	0	0	6.489	0	0	0	0	6.489	after	BB02	13	0	0	0	0	1	0	0	0	1	0.767944870877505	night
2023-08-18	BB18_08_20_2023_0051	20.49	20:12	Human	shout	no	Elk	Female	Adult	1	no	no	no	5.999	0	0	5.999	0	0	0	0	5.999	during	BB18	13	0	0	0	0	1	0	0	0	1	5.28834763354282	day
2023-08-18	BB18_08_20_2023_0053	20.49	20:25	Dog	doglarge	no	Deer	Female	Adult	1	no	unknown	no	7.998	2.132	0	0.267	5.599	0	0	0	7.998	before	BB18	13	0.266566641660415	0	0	0	0.0333833458364591	0.700050012503126	0	0.966616654163541	0.0333833458364591	5.34507083423263	day
2023-08-18	BB2_08_20_2023_0050	19.991	4:56	Bird	robin	no	Deer	Female	Adult	1	no	yes	no	5.998	1.831	0	4.167	0	0	0	0	5.998	during	BB02	13	0.305268422807603	0	0	0	0.694731577192397	0	0	0.305268422807603	0.694731577192397	1.2915436464758	night
2023-08-18	BB7_08_20_2023_0044	20.49	4:13	Dog	dogsmall	no	Deer	Unknown	Adult	1	no	unknown	no	7.999	0	0	2.3	5.699	0	0	0	7.999	before	BB07	15	0	0	0	0	0.287535941992749	0.712464058007251	0	0.712464058007251	0.287535941992749	1.10392075188641	night
2023-08-18	BB2_08_20_2023_0050	19.991	4:56	Bird	robin	no	Deer	Female	Adult	1	no	yes	no	7.999	4.167	0	0	0	0	0	3.832	4.167	before	BB02	13	0.520940117514689	0	0	0	0	0	0.479059882485311	0.520940117514689	0.479059882485311	1.2915436464758	night
2023-08-18	BB2_08_20_2023_0061	20.49	21:36	Dog	doglarge	no	Elk	Unknown	Juvenile	7	no	no	yes	7.999	0	0	0	0.033	0	0	7.966	0.0329999999999995	before	BB02	13	0	0	0	0	0	0.00412551568946118	0.995874484310539	0.00412551568946118	0.995874484310539	5.65486677646163	night
2023-08-18	BB2_08_20_2023_0052	20.49	8:17	Dog	doglarge	no	Elk	Female	Adult	10	no	unknown	yes	5.997	0	3.898	0	2.099	0	0	0	5.997	during	BB02	13	0	0	0.649991662497916	0	0	0.350008337502084	0	0.350008337502084	0.649991662497916	2.16857159560295	day
2023-08-18	BB2_08_20_2023_0049	19.991	4:54	NP	wolf	no	Deer	Female	Adult	1	no	no	no	7.998	6.799	0	0	0	0	0	1.199	6.799	before	BB02	13	0.85008752188047	0	0	0	0	0	0.14991247811953	0.85008752188047	0.14991247811953	1.28281700021583	night
2023-08-18	BB8_08_27_2023_0011	20.49	21:04	NP	cougar	no	Deer	Female	Adult	2	no	unknown	yes	5.997	0	0.666	1.731	0	0	0	3.6	2.397	during	BB08	12	0	0	0.111055527763882	0	0.288644322161081	0	0.600300150075038	0	1	5.51524043630208	night
2023-08-18	BB15_08_27_2023_0015	20.49	5:14	Dog	dogsmall	no	Deer	Male	Adult	1	no	unknown	no	5.996	0	0	4.966	1.03	0	0	0	5.996	during	BB15	12	0	0	0	0	0.828218812541694	0.171781187458306	0	0.171781187458306	0.828218812541694	1.37008346281555	night
2023-08-18	BB15_08_27_2023_0015	20.49	5:14	Dog	dogsmall	no	Deer	Male	Adult	1	no	unknown	no	7.999	0	0	0	2.6	0	5.399	0	7.999	before	BB15	12	0	0.67495936992124	0	0	0	0.32504063007876	0	1	0	1.37008346281555	night
2023-08-18	BB15_08_27_2023_0014	20.49	5:11	Dog	doglarge	no	Deer	Male	Adult	1	no	no	no	8	0	0	0	0	0	8	0	8	before	BB15	12	0	1	0	0	0	0	0	1	0	1.35699349342559	night
2023-08-18	BB8_08_27_2023_0010	20.49	21:02	Bird	nighthawk	no	Deer	Unknown	Adult	1	no	unknown	no	6.489	0	0	0	0	0	0	6.489	0	after	BB08	12	0	0	0	0	0	0	1	0	1	5.50651379004211	night
2023-08-18	BB18_08_20_2023_0041	20.49	5:47	Dog	doglarge	no	Deer	Female	Adult	1	no	unknown	no	5.997	0	0	1.999	2.8	1.198	0	0	5.997	during	BB18	13	0	0	0	0.199766549941637	0.333333333333333	0.466900116725029	0	0.666666666666667	0.333333333333333	1.51407312610508	day
2023-08-18	BB18_08_20_2023_0052	20.49	20:18	NP	cougar	no	Deer	Female	Adult	1	no	unknown	no	5.998	0.798	0	5.2	0	0	0	0	5.998	during	BB18	13	0.133044348116039	0	0	0	0.866955651883961	0	0	0.133044348116039	0.866955651883961	5.31452757232273	day
2023-08-18	BB18_08_20_2023_0053	20.49	20:25	Dog	doglarge	no	Deer	Female	Adult	1	no	unknown	no	6.487	0	0	3.888	0	2.599	0	0	6.487	after	BB18	13	0	0	0	0.400647448743641	0.599352551256359	0	0	0.400647448743641	0.599352551256359	5.34507083423263	day
2023-08-18	BB2_08_20_2023_0049	19.991	4:54	NP	wolf	no	Deer	Female	Adult	1	no	no	no	5.998	1.165	0	4.833	0	0	0	0	5.998	during	BB02	13	0.194231410470157	0	0	0	0.805768589529843	0	0	0.194231410470157	0.805768589529843	1.28281700021583	night
2023-08-18	BB2_08_20_2023_0047	20.49	2:56	Human	talk	no	Deer	Female	Adult	1	no	no	no	8	0	0	0	8	0	0	0	8	before	BB02	13	0	0	0	0	0	1	0	1	0	0.767944870877505	night
2023-08-18	BB6_08_20_2023_0087	19.991	4:00	Human	shout	yes	Deer	Female	Adult	1	no	unknown	no	5.998	0	0	5.733	0	0.265	0	0	5.998	during	BB06	15	0	0	0	0.0441813937979326	0.955818606202067	0	0	0.0441813937979326	0.955818606202067	1.0471975511966	night
2023-08-18	BB6_08_20_2023_0086	20.49	3:54	Bird	nighthawk	yes	Deer	Unknown	Adult	1	no	no	no	6.489	0	0	6.489	0	0	0	0	6.489	after	BB06	15	0	0	0	0	1	0	0	0	1	1.02101761241668	night
2023-08-18	BB14_08_20_2023_0032	20.49	19:43	Bird	nighthawk	no	Elk	Unknown	Juvenile	6	no	unknown	no	7.999	0	0	0	0	6.832	1.167	0	7.999	before	BB14	15	0	0.145893236654582	0	0.854106763345418	0	0	0	1	0	5.16181126277323	day
2023-08-18	BB14_08_20_2023_0032	20.49	19:43	Bird	nighthawk	no	Elk	Unknown	Juvenile	6	no	unknown	no	5.998	0	0	0	3.033	0	2.965	0	5.998	during	BB14	15	0	0.494331443814605	0	0	0	0.505668556185395	0	1	0	5.16181126277323	day
2023-08-18	BB8_08_27_2023_0011	20.49	21:04	NP	cougar	no	Deer	Female	Adult	2	no	unknown	yes	6.489	0	0	0	0	0	0	6.489	0	after	BB08	12	0	0	0	0	0	0	1	0	1	5.51524043630208	night
2023-08-18	BB8_08_27_2023_0012	20.49	21:06	Dog	dogsmall	no	Deer	Female	Adult	2	no	unknown	no	6.489	0	0	0	0	0	0	6.489	0	after	BB08	12	0	0	0	0	0	0	1	0	1	5.52396708256205	night
2023-08-18	BB8_08_27_2023_0010	20.49	21:02	Bird	nighthawk	no	Deer	Unknown	Adult	1	no	unknown	no	5.997	0	0	2.366	0.598	0	0	3.033	2.964	during	BB08	12	0	0	0	0	0.39453059863265	0.0997165249291312	0.505752876438219	0.0997165249291312	0.900283475070869	5.50651379004211	night
2023-08-18	BB18_08_20_2023_0050	20.49	20:06	Dog	doglarge	no	Deer	Unknown	Juvenile	2	no	no	yes	5.998	0	0	5.2	0.798	0	0	0	5.998	during	BB18	13	0	0	0	0	0.866955651883961	0.133044348116039	0	0.133044348116039	0.866955651883961	5.2621676947629	day
2023-08-18	BB8_08_18_2023_0038	20.49	8:31	NP	wolf	no	Deer	Female	Adult	1	no	no	no	7.999	0	0	0	7.199	0.8	0	0	7.999	before	BB08	12	0	0	0	0.100012501562695	0	0.899987498437305	0	1	0	2.22965811942276	day
2023-08-18	BB18_08_20_2023_0051	20.49	20:12	Human	shout	no	Elk	Female	Adult	1	no	no	no	6.489	0	0	6.489	0	0	0	0	6.489	after	BB18	13	0	0	0	0	1	0	0	0	1	5.28834763354282	day
2023-08-18	BB18_08_20_2023_0053	20.49	20:25	Dog	doglarge	no	Deer	Female	Adult	1	no	unknown	no	5.999	0	0	5.999	0	0	0	0	5.999	during	BB18	13	0	0	0	0	1	0	0	0	1	5.34507083423263	day
2023-08-18	BB15_08_27_2023_0016	20.49	6:04	Human	talk	no	Deer	Female	Adult	3	no	no	yes	6.486	0	4.056	2.43	0	0	0	0	6.486	after	BB15	12	0	0	0.625346901017576	0	0.374653098982424	0	0	0	1	1.58824961931484	day
2023-08-18	BB15_08_27_2023_0014	20.49	5:11	Dog	doglarge	no	Deer	Male	Adult	1	no	no	no	6.489	0	0	6.489	0	0	0	0	6.489	after	BB15	12	0	0	0	0	1	0	0	0	1	1.35699349342559	night
2023-08-18	BB14_08_20_2023_0032	20.49	19:43	Bird	nighthawk	no	Elk	Unknown	Juvenile	6	no	unknown	no	6.488	0	0	5.423	1.065	0	0	0	6.488	after	BB14	15	0	0	0	0	0.835850801479655	0.164149198520345	0	0.164149198520345	0.835850801479655	5.16181126277323	day
2023-08-18	BB18_08_20_2023_0051	20.49	20:12	Human	shout	no	Elk	Female	Adult	1	no	no	no	7.999	0	0	0.2	7.799	0	0	0	7.999	before	BB18	13	0	0	0	0	0.0250031253906738	0.974996874609326	0	0.974996874609326	0.0250031253906738	5.28834763354282	day
2023-08-18	BB14_08_20_2023_0031	20.49	19:42	Dog	dogsmall	no	Elk	Unknown	Juvenile	8	no	no	no	7.999	0	0	0	4.499	0	3.5	0	7.999	before	BB14	15	0	0.437554694336792	0	0	0	0.562445305663208	0	1	0	5.15744793964324	day
2023-08-18	BB14_08_20_2023_0031	20.49	19:42	Dog	dogsmall	no	Elk	Unknown	Juvenile	8	no	no	no	5.998	0	0	5.067	0	0	0.931	0	5.998	during	BB14	15	0	0.155218406135378	0	0	0.844781593864621	0	0	0.155218406135378	0.844781593864621	5.15744793964324	day
2023-08-18	BB18_08_20_2023_0041	20.49	5:47	Dog	doglarge	no	Deer	Female	Adult	1	no	unknown	no	6.488	0	0	0	5.265	0	0	1.223	5.265	after	BB18	13	0	0	0	0	0	0.811498150431566	0.188501849568434	0.811498150431566	0.188501849568434	1.51407312610508	day
2023-08-18	BB18_08_20_2023_0050	20.49	20:06	Dog	doglarge	no	Deer	Unknown	Juvenile	2	no	no	yes	6.488	0	3.79	2.698	0	0	0	0	6.488	after	BB18	13	0	0	0.584155363748459	0	0.415844636251541	0	0	0	1	5.2621676947629	day
2023-08-18	BB8_08_18_2023_0038	20.49	8:31	NP	wolf	no	Deer	Female	Adult	1	no	no	no	6.489	0	0	6.489	0	0	0	0	6.489	after	BB08	12	0	0	0	0	1	0	0	0	1	2.22965811942276	day
2023-08-18	BB14_08_20_2023_0031	20.49	19:42	Dog	dogsmall	no	Elk	Unknown	Juvenile	8	no	no	no	6.488	0	0	5.165	0	0	1.323	0	6.488	after	BB14	15	0	0.203914919852034	0	0	0.796085080147965	0	0	0.203914919852034	0.796085080147965	5.15744793964324	day
2023-08-18	BB15_08_27_2023_0015	20.49	5:14	Dog	dogsmall	no	Deer	Male	Adult	1	no	unknown	no	6.488	0	0	5.698	0.79	0	0	0	6.488	after	BB15	12	0	0	0	0	0.878236744759556	0.121763255240444	0	0.121763255240444	0.878236744759556	1.37008346281555	night
2023-08-18	BB14_08_20_2023_0030	20.49	19:40	Dog	doglarge	no	Elk	Female	Adult	4	no	no	no	7.998	0	0	0	3.199	2.932	1.867	0	7.998	before	BB14	15	0	0.233433358339585	0	0.366591647911978	0	0.399974993748437	0	1	0	5.14872129338327	day
2023-08-18	BB15_08_27_2023_0014	20.49	5:11	Dog	doglarge	no	Deer	Male	Adult	1	no	no	no	5.998	0	0	5.3	0	0	0.698	0	5.998	during	BB15	12	0	0.116372124041347	0	0	0.883627875958653	0	0	0.116372124041347	0.883627875958653	1.35699349342559	night
2023-08-18	BB15_08_27_2023_0016	20.49	6:04	Human	talk	no	Deer	Female	Adult	3	no	no	yes	5.998	0	0	5.367	0	0.631	0	0	5.998	during	BB15	12	0	0	0	0.105201733911304	0.894798266088696	0	0	0.105201733911304	0.894798266088696	1.58824961931484	day
2023-08-18	BB14_08_20_2023_0028	20.49	14:31	NP	cougar	no	Elk	Male	Adult	1	no	no	no	8	0	0	0	0	0	8	0	8	before	BB14	15	0	1	0	0	0	0	0	1	0	3.80045444621765	day
2023-08-18	BB2_08_20_2023_0061	20.49	21:36	Dog	doglarge	no	Elk	Unknown	Juvenile	7	no	no	yes	5.997	0	2.633	0	1.831	0	0	1.533	4.464	during	BB02	13	0	0	0.439052859763215	0	0	0.305319326329832	0.255627813906953	0.305319326329832	0.694680673670169	5.65486677646163	night
2023-08-18	BB8_08_27_2023_0010	20.49	21:02	Bird	nighthawk	no	Deer	Unknown	Adult	1	no	unknown	no	7.998	0	0	0	4.966	3.032	0	0	7.998	before	BB08	12	0	0	0	0.379094773693423	0	0.620905226306577	0	1	0	5.50651379004211	night
2023-08-18	BB2_08_20_2023_0052	20.49	8:17	Dog	doglarge	no	Elk	Female	Adult	10	no	unknown	yes	6.489	0	6.489	0	0	0	0	0	6.489	after	BB02	13	0	0	1	0	0	0	0	0	1	2.16857159560295	day
2023-08-18	BB2_08_20_2023_0060	19.991	21:24	Bird	crow	no	Deer	Female	Adult	2	no	no	yes	5.996	0.931	1.865	1.233	0	0	0	1.967	4.029	during	BB02	13	0.15527018012008	0	0.311040693795864	0	0.205637091394263	0	0.328052034689793	0.15527018012008	0.84472981987992	5.6025068989018	night
2023-08-18	BB7_08_20_2023_0044	20.49	4:13	Dog	dogsmall	no	Deer	Unknown	Adult	1	no	unknown	no	6.488	0	0	4.723	1.765	0	0	0	6.488	after	BB07	15	0	0	0	0	0.727959309494451	0.272040690505549	0	0.272040690505549	0.727959309494451	1.10392075188641	night
2023-08-18	BB2_08_20_2023_0062	19.991	21:38	Bird	robin	no	Elk	Female	Adult	1	no	no	yes	5.998	0	1.833	0	0	0	0	4.165	1.833	during	BB02	13	0	0	0.305601867289096	0	0	0	0.694398132710904	0	1	5.6635934227216	night
2023-08-18	BB14_08_20_2023_0030	20.49	19:40	Dog	doglarge	no	Elk	Female	Adult	4	no	no	no	6.489	0	0	6.489	0	0	0	0	6.489	after	BB14	15	0	0	0	0	1	0	0	0	1	5.14872129338327	day
2023-08-18	BB18_08_20_2023_0041	20.49	5:47	Dog	doglarge	no	Deer	Female	Adult	1	no	unknown	no	7.998	0	0	1.832	4.399	1.767	0	0	7.998	before	BB18	13	0	0	0	0.22093023255814	0.229057264316079	0.550012503125781	0	0.770942735683921	0.229057264316079	1.51407312610508	day
2023-08-18	BB2_08_20_2023_0059	19.991	21:22	Human	talk	no	Deer	Unknown	Juvenile	2	no	no	no	5.99	0	0	5.99	0	0	0	0	5.99	after	BB02	13	0	0	0	0	1	0	0	0	1	5.59378025264183	night
2023-08-18	BB14_08_20_2023_0028	20.49	14:31	NP	cougar	no	Elk	Male	Adult	1	no	no	no	5.998	0	0	4.967	0	0	1.031	0	5.998	during	BB14	15	0	0.17189063021007	0	0	0.82810936978993	0	0	0.17189063021007	0.82810936978993	3.80045444621765	day
2023-08-18	BB18_08_20_2023_0050	20.49	20:06	Dog	doglarge	no	Deer	Unknown	Juvenile	2	no	no	yes	7.999	0	5.066	0	2.933	0	0	0	7.999	before	BB18	13	0	0	0.633329166145768	0	0	0.366670833854232	0	0.366670833854232	0.633329166145768	5.2621676947629	day
2023-08-18	BB2_08_20_2023_0060	19.991	21:24	Bird	crow	no	Deer	Female	Adult	2	no	no	yes	7.999	1.933	0	0	6.066	0	0	0	7.999	before	BB02	13	0.241655206900863	0	0	0	0	0.758344793099137	0	1	0	5.6025068989018	night
2023-08-18	BB6_08_20_2023_0089	19.991	4:07	Human	talk	yes	Deer	Unknown	Adult	1	no	unknown	no	5.99	0	0	5.99	0	0	0	0	5.99	after	BB06	15	0	0	0	0	1	0	0	0	1	1.0777408131065	night
2023-08-18	BB2_08_20_2023_0060	19.991	21:24	Bird	crow	no	Deer	Female	Adult	2	no	no	yes	5.99	0	0	0	0	0	0	5.99	0	after	BB02	13	0	0	0	0	0	0	1	0	1	5.6025068989018	night
2023-08-18	BB8_08_18_2023_0038	20.49	8:31	NP	wolf	no	Deer	Female	Adult	1	no	no	no	5.998	0	0	3.4	0	2.598	0	0	5.998	during	BB08	12	0	0	0	0.433144381460487	0.566855618539513	0	0	0.433144381460487	0.566855618539513	2.22965811942276	day
2023-08-18	BB6_08_20_2023_0086	20.49	3:54	Bird	nighthawk	yes	Deer	Unknown	Adult	1	no	no	no	8	0	0	0	8	0	0	0	8	before	BB06	15	0	0	0	0	0	1	0	1	0	1.02101761241668	night
2023-08-18	BB2_08_20_2023_0059	19.991	21:22	Human	talk	no	Deer	Unknown	Juvenile	2	no	no	no	5.998	0	0	4.167	1.831	0	0	0	5.998	during	BB02	13	0	0	0	0	0.694731577192397	0.305268422807603	0	0.305268422807603	0.694731577192397	5.59378025264183	night
2023-08-18	BB2_08_20_2023_0062	19.991	21:38	Bird	robin	no	Elk	Female	Adult	1	no	no	yes	8	0	0	0	0	0	0	8	0	before	BB02	13	0	0	0	0	0	0	1	0	1	5.6635934227216	night
2023-08-18	BB2_08_20_2023_0061	20.49	21:36	Dog	doglarge	no	Elk	Unknown	Juvenile	7	no	no	yes	6.489	0	0	0	0	0	0	6.489	0	after	BB02	13	0	0	0	0	0	0	1	0	1	5.65486677646163	night
2023-08-18	BB6_08_20_2023_0089	19.991	4:07	Human	talk	yes	Deer	Unknown	Adult	1	no	unknown	no	5.998	0	0	5	0.998	0	0	0	5.998	during	BB06	15	0	0	0	0	0.833611203734578	0.166388796265422	0	0.166388796265422	0.833611203734578	1.0777408131065	night
2023-08-18	BB2_08_20_2023_0062	19.991	21:38	Bird	robin	no	Elk	Female	Adult	1	no	no	yes	5.989	0	0.765	0	0	0	0	5.224	0.765	after	BB02	13	0	0	0.127734179328769	0	0	0	0.872265820671231	0	1	5.6635934227216	night
2023-08-18	BB2_08_20_2023_0050	19.991	4:56	Bird	robin	no	Deer	Female	Adult	1	no	yes	no	5.99	0	0	5.99	0	0	0	0	5.99	after	BB02	13	0	0	0	0	1	0	0	0	1	1.2915436464758	night
2023-08-18	BB2_08_20_2023_0051	20.49	8:08	Human	shout	no	Elk	Female	Adult	5	no	no	yes	7.998	2	5.099	0	0.899	0	0	0	7.998	before	BB02	13	0.250062515628907	0	0.637534383595899	0	0	0.112403100775194	0	0.362465616404101	0.637534383595899	2.12930168743308	day
2023-08-18	BB14_08_20_2023_0030	20.49	19:40	Dog	doglarge	no	Elk	Female	Adult	4	no	no	no	5.998	0	0	4.8	0	0	1.198	0	5.998	during	BB14	15	0	0.199733244414805	0	0	0.800266755585195	0	0	0.199733244414805	0.800266755585195	5.14872129338327	day
2023-08-18	BB14_08_20_2023_0028	20.49	14:31	NP	cougar	no	Elk	Male	Adult	1	no	no	no	6.488	0	0	5.298	0	0	1.19	0	6.488	after	BB14	15	0	0.183415536374846	0	0	0.816584463625154	0	0	0.183415536374846	0.816584463625154	3.80045444621765	day
2023-08-18	BB6_08_20_2023_0087	19.991	4:00	Human	shout	yes	Deer	Female	Adult	1	no	unknown	no	5.99	0	0	5.99	0	0	0	0	5.99	after	BB06	15	0	0	0	0	1	0	0	0	1	1.0471975511966	night
2023-08-18	BB6_08_20_2023_0089	19.991	4:07	Human	talk	yes	Deer	Unknown	Adult	1	no	unknown	no	8	0	0	0	8	0	0	0	8	before	BB06	15	0	0	0	0	0	1	0	1	0	1.0777408131065	night
2023-08-18	BB2_08_20_2023_0052	20.49	8:17	Dog	doglarge	no	Elk	Female	Adult	10	no	unknown	yes	7.999	0	5.9	0	0	0	0	2.099	5.9	before	BB02	13	0	0	0.737592199024878	0	0	0	0.262407800975122	0	1	2.16857159560295	day
2023-08-18	BB2_08_20_2023_0059	19.991	21:22	Human	talk	no	Deer	Unknown	Juvenile	2	no	no	no	8	0	0	0	8	0	0	0	8	before	BB02	13	0	0	0	0	0	1	0	1	0	5.59378025264183	night
2023-08-18	BB6_08_20_2023_0087	19.991	4:00	Human	shout	yes	Deer	Female	Adult	1	no	unknown	no	7.999	0	0	0	6.299	1.7	0	0	7.999	before	BB06	15	0	0	0	0.212526565820728	0	0.787473434179273	0	1	0	1.0471975511966	night
2023-08-18	BB6_08_20_2023_0086	20.49	3:54	Bird	nighthawk	yes	Deer	Unknown	Adult	1	no	no	no	5.998	0	0	3.367	2.631	0	0	0	5.998	during	BB06	15	0	0	0	0	0.561353784594865	0.438646215405135	0	0.438646215405135	0.561353784594865	1.02101761241668	night
2023-08-19	BB18_08_20_2023_0054	20.49	5:52	NP	wolf	no	Deer	Female	Adult	1	no	unknown	no	7.999	0	0	6.299	1.7	0	0	0	7.999	before	BB18	14	0	0	0	0	0.787473434179273	0.212526565820728	0	0.212526565820728	0.787473434179273	1.53588974175501	day
2023-08-19	BB5_08_26_2023_0011	20.49	20:50	Human	talk	yes	Deer	Female	Adult	1	no	no	yes	6.489	0	6.489	0	0	0	0	0	6.489	after	BB05	15	0	0	1	0	0	0	0	0	1	5.45415391248228	day
2023-08-19	BB18_08_20_2023_0055	20.49	5:54	Bird	crow	no	Deer	Female	Adult	1	no	unknown	no	6.488	0	0	0	2.398	0	0	4.09	2.398	after	BB18	14	0	0	0	0	0	0.36960542540074	0.63039457459926	0.36960542540074	0.63039457459926	1.54461638801498	day
2023-08-19	BB18_08_20_2023_0055	20.49	5:54	Bird	crow	no	Deer	Female	Adult	1	no	unknown	no	7.999	0	0	0.267	7.732	0	0	0	7.999	before	BB18	14	0	0	0	0	0.0333791723965496	0.96662082760345	0	0.96662082760345	0.0333791723965496	1.54461638801498	day
2023-08-19	BB6_08_20_2023_0105	20.49	20:45	Bird	nighthawk	yes	Deer	Unknown	Adult	1	no	no	no	5.998	3.698	0	2.3	0	0	0	0	5.998	during	BB06	16	0.616538846282094	0	0	0	0.383461153717906	0	0	0.616538846282094	0.383461153717906	5.43233729683235	day
2023-08-19	BB5_08_26_2023_0011	20.49	20:50	Human	talk	yes	Deer	Female	Adult	1	no	no	yes	5.997	0	0.4	4.566	1.031	0	0	0	5.997	during	BB05	15	0	0	0.0667000166750042	0	0.761380690345173	0.171919292979823	0	0.171919292979823	0.828080707020177	5.45415391248228	day
2023-08-19	BB8_08_27_2023_0015	20.49	5:55	Human	shout	no	Elk	Unknown	Adult	1	no	no	no	5.998	0	2.898	3.1	0	0	0	0	5.998	during	BB08	13	0	0	0.483161053684562	0	0.516838946315438	0	0	0	1	1.54897971114497	day
2023-08-19	BB18_08_20_2023_0054	20.49	5:52	NP	wolf	no	Deer	Female	Adult	1	no	unknown	no	5.997	0	0	2.799	3.198	0	0	0	5.997	during	BB18	14	0	0	0	0	0.466733366683342	0.533266633316658	0	0.533266633316658	0.466733366683342	1.53588974175501	day
2023-08-19	BB18_08_20_2023_0055	20.49	5:54	Bird	crow	no	Deer	Female	Adult	1	no	unknown	no	5.998	0	0	0.731	5.267	0	0	0	5.998	during	BB18	14	0	0	0	0	0.121873957985995	0.878126042014005	0	0.878126042014005	0.121873957985995	1.54461638801498	day
2023-08-19	BB3_08_26_2023_0070	20.49	2:14	Bird	nighthawk	no	Deer	Female	Adult	1	no	no	no	7.998	0	3.133	1.833	0	0	0	3.032	4.966	before	BB03	15	0	0	0.391722930732683	0	0.229182295573893	0	0.379094773693423	0	1	0.5846852994181	night
2023-08-19	BB8_08_27_2023_0015	20.49	5:55	Human	shout	no	Elk	Unknown	Adult	1	no	no	no	8	0	8	0	0	0	0	0	8	before	BB08	13	0	0	1	0	0	0	0	0	1	1.54897971114497	day
2023-08-19	BB3_08_26_2023_0070	20.49	2:14	Bird	nighthawk	no	Deer	Female	Adult	1	no	no	no	6.489	0	0	0	0	0	0	6.489	0	after	BB03	15	0	0	0	0	0	0	1	0	1	0.5846852994181	night
2023-08-19	BB5_08_26_2023_0011	20.49	20:50	Human	talk	yes	Deer	Female	Adult	1	no	no	yes	7.998	0	1.532	0	6.466	0	0	0	7.998	before	BB05	15	0	0	0.191547886971743	0	0	0.808452113028257	0	0.808452113028257	0.191547886971743	5.45415391248228	day
2023-08-19	BB18_08_20_2023_0054	20.49	5:52	NP	wolf	no	Deer	Female	Adult	1	no	unknown	no	6.487	0	0	1.333	5.154	0	0	0	6.487	after	BB18	14	0	0	0	0	0.205487898874672	0.794512101125328	0	0.794512101125328	0.205487898874672	1.53588974175501	day
2023-08-19	BB6_08_20_2023_0105	20.49	20:45	Bird	nighthawk	yes	Deer	Unknown	Adult	1	no	no	no	6.489	0	0	6.489	0	0	0	0	6.489	after	BB06	16	0	0	0	0	1	0	0	0	1	5.43233729683235	day
2023-08-19	BB8_08_27_2023_0014	19.991	4:12	Human	shout	no	Deer	Female	Adult	1	no	unknown	yes	5.997	0	2.333	2.966	0	0.698	0	0	5.997	during	BB08	13	0	0	0.389027847256962	0.116391529097882	0.494580623645156	0	0	0.116391529097882	0.883608470902118	1.09955742875643	night
2023-08-19	BB8_08_27_2023_0015	20.49	5:55	Human	shout	no	Elk	Unknown	Adult	1	no	no	no	6.489	0	0	6.489	0	0	0	0	6.489	after	BB08	13	0	0	0	0	1	0	0	0	1	1.54897971114497	day
2023-08-19	BB8_08_27_2023_0014	19.991	4:12	Human	shout	no	Deer	Female	Adult	1	no	unknown	yes	5.988	0	1.565	1.865	2.558	0	0	0	5.988	after	BB08	13	0	0	0.261356045424182	0	0.311456245824983	0.427187708750835	0	0.427187708750835	0.572812291249165	1.09955742875643	night
2023-08-19	BB8_08_27_2023_0014	19.991	4:12	Human	shout	no	Deer	Female	Adult	1	no	unknown	yes	7.999	0	0	0	1.566	6.433	0	0	7.999	before	BB08	13	0	0	0	0.804225528191024	0	0.195774471808976	0	1	0	1.09955742875643	night
2023-08-19	BB3_08_26_2023_0070	20.49	2:14	Bird	nighthawk	no	Deer	Female	Adult	1	no	no	no	5.997	0	0	0.265	1.332	0	0	4.4	1.597	during	BB03	15	0	0	0	0	0.0441887610471903	0.222111055527764	0.733700183425046	0.222111055527764	0.777888944472236	0.5846852994181	night
2023-08-19	BB6_08_20_2023_0105	20.49	20:45	Bird	nighthawk	yes	Deer	Unknown	Adult	1	no	no	no	7.999	4.767	0	0	3.232	0	0	0	7.999	before	BB06	16	0.595949493686711	0	0	0	0	0.404050506313289	0	1	0	5.43233729683235	day
2023-08-20	BB3_08_26_2023_0075	19.991	4:24	Dog	dogsmall	no	Elk	Female	Adult	7	no	unknown	no	8	8	0	0	0	0	0	0	8	before	BB03	16	1	0	0	0	0	0	0	1	0	1.15191730631626	night
2023-08-20	BB3_08_26_2023_0074	20.49	4:22	NP	cougar	no	Elk	Female	Adult	5	no	no	no	8	8	0	0	0	0	0	0	8	before	BB03	16	1	0	0	0	0	0	0	1	0	1.14319066005629	night
2023-08-20	BB3_08_26_2023_0074	20.49	4:22	NP	cougar	no	Elk	Female	Adult	5	no	no	no	5.998	3.765	0	2.233	0	0	0	0	5.998	during	BB03	16	0.627709236412137	0	0	0	0.372290763587863	0	0	0.627709236412137	0.372290763587863	1.14319066005629	night
2023-08-20	BB5_08_26_2023_0012	19.991	21:28	NP	cougar	yes	Deer	Unknown	Adult	1	no	unknown	yes	8	0	0	0	8	0	0	0	8	before	BB05	16	0	0	0	0	0	1	0	1	0	5.61996019142174	night
2023-08-20	BB3_08_26_2023_0076	19.991	4:26	NP	cougar	no	Elk	Male	Adult	6	no	no	no	5.989	0	0	4.365	1.624	0	0	0	5.989	after	BB03	16	0	0	0	0	0.728836199699449	0.271163800300551	0	0.271163800300551	0.728836199699449	1.16064395257623	night
2023-08-20	BB10_08_23_2023_0013	20.49	19:55	Bird	crow	yes	Deer	Unknown	Juvenile	1	no	no	no	5.999	5.999	0	0	0	0	0	0	5.999	during	BB10	16	1	0	0	0	0	0	0	1	0	5.21417114033306	day
2023-08-20	BB5_08_26_2023_0012	19.991	21:28	NP	cougar	yes	Deer	Unknown	Adult	1	no	unknown	yes	5.997	0	0.966	0	0.631	0	0	4.4	1.597	during	BB05	16	0	0	0.161080540270135	0	0	0.105219276304819	0.733700183425046	0.105219276304819	0.894780723695181	5.61996019142174	night
2023-08-20	BB8_08_27_2023_0031	20.49	20:48	NP	wolf	no	Deer	Female	Adult	1	no	unknown	yes	5.996	0.898	1.799	0.466	0	0	0	2.833	3.163	during	BB08	14	0.149766511007338	0	0.30003335557038	0	0.0777184789859907	0	0.472481654436291	0.149766511007338	0.850233488992662	5.44542726622231	day
2023-08-20	BB5_08_26_2023_0012	19.991	21:28	NP	cougar	yes	Deer	Unknown	Adult	1	no	unknown	yes	5.99	0	0	0	0	0	0	5.99	0	after	BB05	16	0	0	0	0	0	0	1	0	1	5.61996019142174	night
2023-08-20	BB3_08_26_2023_0075	19.991	4:24	Dog	dogsmall	no	Elk	Female	Adult	7	no	unknown	no	5.998	1.965	0	4.033	0	0	0	0	5.998	during	BB03	16	0.327609203067689	0	0	0	0.672390796932311	0	0	0.327609203067689	0.672390796932311	1.15191730631626	night
2023-08-20	BB8_08_27_2023_0025	20.49	1:50	Bird	nighthawk	no	Elk	Female	Adult	4	no	no	no	5.999	0	0	0	5.999	0	0	0	5.999	during	BB08	14	0	0	0	0	0	1	0	1	0	0.479965544298441	night
2023-08-20	BB10_08_23_2023_0013	20.49	19:55	Bird	crow	yes	Deer	Unknown	Juvenile	1	no	no	no	6.489	6.489	0	0	0	0	0	0	6.489	after	BB10	16	1	0	0	0	0	0	0	1	0	5.21417114033306	day
2023-08-20	BB8_08_27_2023_0029	20.49	20:43	NP	wolf	no	Deer	Female	Adult	2	no	no	no	7.998	0	0	2.332	5.666	0	0	0	7.998	before	BB08	14	0	0	0	0	0.291572893223306	0.708427106776694	0	0.708427106776694	0.291572893223306	5.42361065057238	day
2023-08-20	BB8_08_27_2023_0031	20.49	20:48	NP	wolf	no	Deer	Female	Adult	1	no	unknown	yes	6.489	0	0	0	0	0	0	6.489	0	after	BB08	14	0	0	0	0	0	0	1	0	1	5.44542726622231	day
2023-08-20	BB3_08_26_2023_0074	20.49	4:22	NP	cougar	no	Elk	Female	Adult	5	no	no	no	5.988	0.99	0	4.998	0	0	0	0	5.988	after	BB03	16	0.165330661322645	0	0	0	0.834669338677355	0	0	0.165330661322645	0.834669338677355	1.14319066005629	night
2023-08-20	BB3_08_26_2023_0076	19.991	4:26	NP	cougar	no	Elk	Male	Adult	6	no	no	no	5.998	0	0	5.933	0.065	0	0	0	5.998	during	BB03	16	0	0	0	0	0.98916305435145	0.0108369456485495	0	0.0108369456485495	0.98916305435145	1.16064395257623	night
2023-08-20	BB7_08_27_2023_0004	20.49	19:57	Dog	doglarge	no	Deer	Female	Adult	1	no	no	no	5.998	0	0	1.831	4.167	0	0	0	5.998	during	BB07	17	0	0	0	0	0.305268422807603	0.694731577192397	0	0.694731577192397	0.305268422807603	5.22289778659303	day
2023-08-20	BB10_08_23_2023_0014	20.49	20:01	Bird	robin	yes	Deer	Unknown	Juvenile	1	no	yes	no	6.489	0	0	6.489	0	0	0	0	6.489	after	BB10	16	0	0	0	0	1	0	0	0	1	5.24035107911297	day
2023-08-20	BB10_08_23_2023_0013	20.49	19:55	Bird	crow	yes	Deer	Unknown	Juvenile	1	no	no	no	7.999	5.5	0	0	2.499	0	0	0	7.999	before	BB10	16	0.68758594824353	0	0	0	0	0.31241405175647	0	1	0	5.21417114033306	day
2023-08-20	BB3_08_26_2023_0076	19.991	4:26	NP	cougar	no	Elk	Male	Adult	6	no	no	no	7.999	0	0	0	2	0	0	5.999	2	before	BB03	16	0	0	0	0	0	0.250031253906738	0.749968746093262	0.250031253906738	0.749968746093262	1.16064395257623	night
2023-08-20	BB8_08_27_2023_0026	19.991	4:52	NP	cougar	no	Elk	Female	Adult	1	no	unknown	no	5.998	0	0	4.667	0	0	1.331	0	5.998	during	BB08	14	0	0.221907302434145	0	0	0.778092697565855	0	0	0.221907302434145	0.778092697565855	1.27409035395586	night
2023-08-20	BB7_08_27_2023_0005	20.49	19:59	Human	talk	no	Deer	Female	Adult	1	no	unknown	no	5.997	0	0	2.366	2.733	0.898	0	0	5.997	during	BB07	17	0	0	0	0.149741537435384	0.39453059863265	0.455727863931966	0	0.60546940136735	0.39453059863265	5.231624432853	day
2023-08-20	BB7_08_27_2023_0005	20.49	19:59	Human	talk	no	Deer	Female	Adult	1	no	unknown	no	6.488	0	0	4.423	2.065	0	0	0	6.488	after	BB07	17	0	0	0	0	0.68172009864365	0.31827990135635	0	0.31827990135635	0.68172009864365	5.231624432853	day
2023-08-20	BB8_08_27_2023_0030	20.49	20:45	Dog	doglarge	no	Deer	Female	Adult	2	no	yes	yes	7.999	0	0	3	0	4.999	0	0	7.999	before	BB08	14	0	0	0	0.624953119139892	0.375046880860108	0	0	0.624953119139892	0.375046880860108	5.43233729683235	day
2023-08-20	BB8_08_27_2023_0031	20.49	20:48	NP	wolf	no	Deer	Female	Adult	1	no	unknown	yes	7.999	4.9	0	0	3.099	0	0	0	7.999	before	BB08	14	0.612576572071509	0	0	0	0	0.387423427928491	0	1	0	5.44542726622231	day
2023-08-20	BB13_08_20_2023_0032	19.991	2:52	NP	cougar	yes	Deer	Male	Adult	1	no	yes	no	5.999	0	0	5.999	0	0	0	0	5.999	during	BB13	15	0	0	0	0	1	0	0	0	1	0.750491578357562	night
2023-08-20	BB7_08_27_2023_0006	20.49	20:05	Dog	doglarge	no	Deer	Female	Adult	1	no	unknown	no	5.999	0	0	5.999	0	0	0	0	5.999	during	BB07	1	0	0	0	0	1	0	0	0	1	5.25780437163292	day
2023-08-20	BB7_08_27_2023_0007	20.49	20:08	Bird	crow	no	Deer	Female	Adult	1	no	unknown	no	5.998	0	0	3.498	2.5	0	0	0	5.998	during	BB07	17	0	0	0	0	0.583194398132711	0.416805601867289	0	0.416805601867289	0.583194398132711	5.27089434102288	day
2023-08-20	BB7_08_27_2023_0008	20.49	20:10	Bird	nighthawk	no	Deer	Female	Adult	1	no	yes	no	5.999	0	0	5.999	0	0	0	0	5.999	during	BB07	17	0	0	0	0	1	0	0	0	1	5.27962098728285	day
2023-08-20	BB8_08_27_2023_0025	20.49	1:50	Bird	nighthawk	no	Elk	Female	Adult	4	no	no	no	6.487	2.433	0	0	4.054	0	0	0	6.487	after	BB08	14	0.375057807923539	0	0	0	0	0.624942192076461	0	1	0	0.479965544298441	night
2023-08-20	BB8_08_27_2023_0027	19.991	4:54	Dog	doglarge	no	Elk	Female	Adult	1	no	yes	no	5.998	0	0	5.3	0.698	0	0	0	5.998	during	BB08	14	0	0	0	0	0.883627875958653	0.116372124041347	0	0.116372124041347	0.883627875958653	1.28281700021583	night
2023-08-20	BB8_08_27_2023_0029	20.49	20:43	NP	wolf	no	Deer	Female	Adult	2	no	no	no	5.999	0	0	5.999	0	0	0	0	5.999	during	BB08	14	0	0	0	0	1	0	0	0	1	5.42361065057238	day
2023-08-20	BB10_08_23_2023_0014	20.49	20:01	Bird	robin	yes	Deer	Unknown	Juvenile	1	no	yes	no	7.998	6.366	0	0	1.632	0	0	0	7.998	before	BB10	16	0.795948987246812	0	0	0	0	0.204051012753188	0	1	0	5.24035107911297	day
2023-08-20	BB3_08_26_2023_0075	19.991	4:24	Dog	dogsmall	no	Elk	Female	Adult	7	no	unknown	no	5.989	1.991	0	3.998	0	0	0	0	5.989	after	BB03	16	0.332442811821673	0	0	0	0.667557188178327	0	0	0.332442811821673	0.667557188178327	1.15191730631626	night
2023-08-20	BB18_08_20_2023_0057	20.49	5:38	Human	shout	no	Deer	Unknown	Juvenile	1	no	no	no	5.998	0	0	4.733	1.265	0	0	0	5.998	during	BB18	15	0	0	0	0	0.789096365455152	0.210903634544848	0	0.210903634544848	0.789096365455152	1.47480321793521	night
2023-08-20	BB13_08_20_2023_0032	19.991	2:52	NP	cougar	yes	Deer	Male	Adult	1	no	yes	no	5.99	0	0	5.99	0	0	0	0	5.99	after	BB13	15	0	0	0	0	1	0	0	0	1	0.750491578357562	night
2023-08-20	BB8_08_27_2023_0030	20.49	20:45	Dog	doglarge	no	Deer	Female	Adult	2	no	yes	yes	5.998	0	1.6	4.398	0	0	0	0	5.998	during	BB08	14	0	0	0.266755585195065	0	0.733244414804935	0	0	0	1	5.43233729683235	day
2023-08-20	BB8_08_27_2023_0030	20.49	20:45	Dog	doglarge	no	Deer	Female	Adult	2	no	yes	yes	6.488	0	5.065	0	1.423	0	0	0	6.488	after	BB08	14	0	0	0.780672009864365	0	0	0.219327990135635	0	0.219327990135635	0.780672009864365	5.43233729683235	day
2023-08-20	BB2_08_20_2023_0077	19.991	1:34	Dog	doglarge	no	Elk	Male	Adult	1	no	no	no	5.998	0	0	5.1	0	0	0.898	0	5.998	during	BB02	15	0	0.14971657219073	0	0	0.85028342780927	0	0	0.14971657219073	0.85028342780927	0.410152374218667	night
2023-08-20	BB13_08_20_2023_0033	20.49	6:03	Bird	crow	yes	Elk	Female	Adult	15	no	no	yes	6.489	0	0	0	0	0	0	6.489	0	after	BB13	15	0	0	0	0	0	0	1	0	1	1.58388629618485	day
2023-08-20	BB7_08_27_2023_0006	20.49	20:05	Dog	doglarge	no	Deer	Female	Adult	1	no	unknown	no	6.489	0	0	6.489	0	0	0	0	6.489	after	BB07	1	0	0	0	0	1	0	0	0	1	5.25780437163292	day
2023-08-20	BB7_08_27_2023_0007	20.49	20:08	Bird	crow	no	Deer	Female	Adult	1	no	unknown	no	6.489	0	0	0	6.489	0	0	0	6.489	after	BB07	17	0	0	0	0	0	1	0	1	0	5.27089434102288	day
2023-08-20	BB7_08_27_2023_0007	20.49	20:08	Bird	crow	no	Deer	Female	Adult	1	no	unknown	no	7.999	0	0	0.233	7.766	0	0	0	7.999	before	BB07	17	0	0	0	0	0.029128641080135	0.970871358919865	0	0.970871358919865	0.029128641080135	5.27089434102288	day
2023-08-20	BB8_08_27_2023_0026	19.991	4:52	NP	cougar	no	Elk	Female	Adult	1	no	unknown	no	5.99	0	0	5.99	0	0	0	0	5.99	after	BB08	14	0	0	0	0	1	0	0	0	1	1.27409035395586	night
2023-08-20	BB8_08_27_2023_0027	19.991	4:54	Dog	doglarge	no	Elk	Female	Adult	1	no	yes	no	5.989	0	0	5.298	0.691	0	0	0	5.989	after	BB08	14	0	0	0	0	0.884621806645517	0.115378193354483	0	0.115378193354483	0.884621806645517	1.28281700021583	night
2023-08-20	BB8_08_27_2023_0029	20.49	20:43	NP	wolf	no	Deer	Female	Adult	2	no	no	no	6.489	0	0	6.489	0	0	0	0	6.489	after	BB08	14	0	0	0	0	1	0	0	0	1	5.42361065057238	day
2023-08-20	BB10_08_23_2023_0014	20.49	20:01	Bird	robin	yes	Deer	Unknown	Juvenile	1	no	yes	no	5.998	0	0	4.833	1.165	0	0	0	5.998	during	BB10	16	0	0	0	0	0.805768589529843	0.194231410470157	0	0.194231410470157	0.805768589529843	5.24035107911297	day
2023-08-20	BB13_08_20_2023_0031	20.49	2:50	Human	shout	yes	Deer	Male	Adult	1	no	no	no	6.489	0	0	6.489	0	0	0	0	6.489	after	BB13	15	0	0	0	0	1	0	0	0	1	0.74176493209759	night
2023-08-20	BB7_08_20_2023_0052	20.49	7:19	NP	cougar	no	Deer	Female	Adult	1	no	yes	no	7.999	0	0	2.2	5.799	0	0	0	7.999	before	BB07	17	0	0	0	0	0.275034379297412	0.724965620702588	0	0.724965620702588	0.275034379297412	1.91549885406378	day
2023-08-20	BB7_08_27_2023_0004	20.49	19:57	Dog	doglarge	no	Deer	Female	Adult	1	no	no	no	7.999	0	0	6.6	0	1.399	0	0	7.999	before	BB07	17	0	0	0	0.174896862107763	0.825103137892237	0	0	0.174896862107763	0.825103137892237	5.22289778659303	day
2023-08-20	BB2_08_20_2023_0077	19.991	1:34	Dog	doglarge	no	Elk	Male	Adult	1	no	no	no	8	0	0	0	0	0	8	0	8	before	BB02	15	0	1	0	0	0	0	0	1	0	0.410152374218667	night
2023-08-20	BB2_08_20_2023_0077	19.991	1:34	Dog	doglarge	no	Elk	Male	Adult	1	no	no	no	5.99	0	0	5.99	0	0	0	0	5.99	after	BB02	15	0	0	0	0	1	0	0	0	1	0.410152374218667	night
2023-08-20	BB7_08_27_2023_0004	20.49	19:57	Dog	doglarge	no	Deer	Female	Adult	1	no	no	no	6.487	0	0	2.632	3.855	0	0	0	6.487	after	BB07	17	0	0	0	0	0.405734546015107	0.594265453984893	0	0.594265453984893	0.405734546015107	5.22289778659303	day
2023-08-20	BB13_08_20_2023_0031	20.49	2:50	Human	shout	yes	Deer	Male	Adult	1	no	no	no	7.999	4.1	0	0	0	3.899	0	0	7.999	before	BB13	15	0.512564070508814	0	0	0.487435929491186	0	0	0	1	0	0.74176493209759	night
2023-08-20	BB13_08_20_2023_0032	19.991	2:52	NP	cougar	yes	Deer	Male	Adult	1	no	yes	no	7.999	0	0	3.433	4.566	0	0	0	7.999	before	BB13	15	0	0	0	0	0.429178647330916	0.570821352669084	0	0.570821352669084	0.429178647330916	0.750491578357562	night
2023-08-20	BB7_08_27_2023_0008	20.49	20:10	Bird	nighthawk	no	Deer	Female	Adult	1	no	yes	no	6.486	0	0	3.197	3.289	0	0	0	6.486	after	BB07	17	0	0	0	0	0.49290780141844	0.50709219858156	0	0.50709219858156	0.49290780141844	5.27962098728285	day
2023-08-20	BB7_08_27_2023_0008	20.49	20:10	Bird	nighthawk	no	Deer	Female	Adult	1	no	yes	no	7.997	0	0	2.865	1.766	3.366	0	0	7.997	before	BB07	17	0	0	0	0.420907840440165	0.358259347255221	0.220832812304614	0	0.641740652744779	0.358259347255221	5.27962098728285	day
2023-08-20	BB8_08_27_2023_0025	20.49	1:50	Bird	nighthawk	no	Elk	Female	Adult	4	no	no	no	7.999	5.232	0	0	2.767	0	0	0	7.999	before	BB08	14	0.654081760220028	0	0	0	0	0.345918239779972	0	1	0	0.479965544298441	night
2023-08-20	BB8_08_27_2023_0026	19.991	4:52	NP	cougar	no	Elk	Female	Adult	1	no	unknown	no	8	0	0	0	0	0	8	0	8	before	BB08	14	0	1	0	0	0	0	0	1	0	1.27409035395586	night
2023-08-20	BB8_08_27_2023_0027	19.991	4:54	Dog	doglarge	no	Elk	Female	Adult	1	no	yes	no	8	0	0	0	8	0	0	0	8	before	BB08	14	0	0	0	0	0	1	0	1	0	1.28281700021583	night
2023-08-20	BB7_08_20_2023_0051	20.49	7:18	Dog	doglarge	no	Deer	Female	Adult	1	no	unknown	no	7.998	0	0	1	3.099	3.899	0	0	7.998	before	BB07	17	0	0	0	0.487496874218555	0.125031257814454	0.387471867966992	0	0.874968742185546	0.125031257814454	1.91113553093379	day
2023-08-20	BB7_08_20_2023_0050	20.49	7:15	Bird	crow	no	Deer	Female	Adult	1	no	unknown	yes	5.998	0	0.2	5.798	0	0	0	0	5.998	during	BB07	17	0	0	0.0333444481493831	0	0.966655551850617	0	0	0	1	1.89804556154383	day
2023-08-20	BB13_08_20_2023_0031	20.49	2:50	Human	shout	yes	Deer	Male	Adult	1	no	no	no	5.998	0.598	0	5.4	0	0	0	0	5.998	during	BB13	15	0.0996998999666555	0	0	0	0.900300100033344	0	0	0.0996998999666555	0.900300100033344	0.74176493209759	night
2023-08-20	BB2_08_20_2023_0076	19.991	1:23	Human	shout	no	Elk	Male	Adult	1	no	yes	no	5.998	0.865	0	5.133	0	0	0	0	5.998	during	BB02	15	0.144214738246082	0	0	0	0.855785261753918	0	0	0.144214738246082	0.855785261753918	0.362155819788823	night
2023-08-20	BB2_08_20_2023_0074	20.49	21:27	Dog	doglarge	no	Elk	Male	Adult	1	no	unknown	no	7.999	0	0	0	4.499	3.5	0	0	7.999	before	BB02	15	0	0	0	0.437554694336792	0	0.562445305663208	0	1	0	5.61559686829176	night
2023-08-20	BB2_08_20_2023_0078	20.49	1:38	Human	talk	no	Elk	Male	Adult	1	no	yes	no	6.489	0	0	0	0	0	0	6.489	0	after	BB02	15	0	0	0	0	0	0	1	0	1	0.427605666738611	night
2023-08-20	BB2_08_20_2023_0079	20.49	1:44	Human	shout	no	Elk	Male	Adult	1	no	unknown	yes	6.489	0	0	0	0	0	0	6.489	0	after	BB02	15	0	0	0	0	0	0	1	0	1	0.453785605518526	night
2023-08-20	BB2_08_20_2023_0080	19.991	1:55	NP	wolf	no	Elk	Male	Adult	1	no	unknown	no	5.99	0	0	0	0	0	0	5.99	0	after	BB02	15	0	0	0	0	0	0	1	0	1	0.50178215994837	night
2023-08-20	BB2_08_26_2023_0013	20.49	21:01	Human	shout	no	Deer	Female	Adult	1	no	no	yes	6.488	0	0.531	0	0	0	0	5.957	0.531000000000001	after	BB02	15	0	0	0.0818434032059186	0	0	0	0.918156596794081	0	1	5.50215046691212	night
2023-08-20	BB2_08_26_2023_0013	20.49	21:01	Human	shout	no	Deer	Female	Adult	1	no	no	yes	7.998	0	0	1.166	6.832	0	0	0	7.998	before	BB02	15	0	0	0	0	0.145786446611653	0.854213553388347	0	0.854213553388347	0.145786446611653	5.50215046691212	night
2023-08-20	BB2_08_26_2023_0013	20.49	21:01	Human	shout	no	Deer	Female	Adult	1	no	no	yes	5.997	0	4.3	1.666	0.031	0	0	0	5.997	during	BB02	15	0	0	0.717025179256295	0	0.277805569451392	0.00516925129231282	0	0.00516925129231282	0.994830748707687	5.50215046691212	night
2023-08-20	BB7_08_20_2023_0052	20.49	7:19	NP	cougar	no	Deer	Female	Adult	1	no	yes	no	5.999	0	0	5.999	0	0	0	0	5.999	during	BB07	17	0	0	0	0	1	0	0	0	1	1.91549885406378	day
2023-08-20	BB18_08_20_2023_0057	20.49	5:38	Human	shout	no	Deer	Unknown	Juvenile	1	no	no	no	8	0	0	0	8	0	0	0	8	before	BB18	15	0	0	0	0	0	1	0	1	0	1.47480321793521	night
2023-08-20	BB7_08_20_2023_0051	20.49	7:18	Dog	doglarge	no	Deer	Female	Adult	1	no	unknown	no	5.999	0	0	5.999	0	0	0	0	5.999	during	BB07	17	0	0	0	0	1	0	0	0	1	1.91113553093379	day
2023-08-20	BB7_08_20_2023_0051	20.49	7:18	Dog	doglarge	no	Deer	Female	Adult	1	no	unknown	no	6.489	0	0	6.489	0	0	0	0	6.489	after	BB07	17	0	0	0	0	1	0	0	0	1	1.91113553093379	day
2023-08-20	BB2_08_20_2023_0076	19.991	1:23	Human	shout	no	Elk	Male	Adult	1	no	yes	no	8	8	0	0	0	0	0	0	8	before	BB02	15	1	0	0	0	0	0	0	1	0	0.362155819788823	night
2023-08-20	BB7_08_20_2023_0050	20.49	7:15	Bird	crow	no	Deer	Female	Adult	1	no	unknown	yes	8	0	0	8	0	0	0	0	8	before	BB07	17	0	0	0	0	1	0	0	0	1	1.89804556154383	day
2023-08-20	BB7_08_20_2023_0048	20.49	7:11	Dog	doglarge	no	Deer	Female	Adult	1	no	no	no	6.488	0	0	0.365	6.123	0	0	0	6.488	after	BB07	17	0	0	0	0	0.0562577065351418	0.943742293464858	0	0.943742293464858	0.0562577065351418	1.88059226902389	day
2023-08-20	BB2_08_20_2023_0075	20.477	1:22	NP	wolf	no	Elk	Male	Adult	1	no	unknown	no	7.999	1.6	0	0	6.399	0	0	0	7.999	before	BB02	15	0.200025003125391	0	0	0	0	0.799974996874609	0	1	0	0.357792496658838	night
2023-08-20	BB7_08_20_2023_0049	20.49	7:12	NP	cougar	no	Deer	Female	Adult	1	no	unknown	no	5.998	0	0	5.367	0	0.631	0	0	5.998	during	BB07	17	0	0	0	0.105201733911304	0.894798266088696	0	0	0.105201733911304	0.894798266088696	1.88495559215388	day
2023-08-20	BB7_08_20_2023_0049	20.49	7:12	NP	cougar	no	Deer	Female	Adult	1	no	unknown	no	7.998	0	0	2.532	3.666	1.8	0	0	7.998	before	BB07	17	0	0	0	0.225056264066017	0.316579144786197	0.458364591147787	0	0.683420855213803	0.316579144786197	1.88495559215388	day
2023-08-20	BB13_08_20_2023_0033	20.49	6:03	Bird	crow	yes	Elk	Female	Adult	15	no	no	yes	5.997	0	1.732	1.865	0	0	0	2.4	3.597	during	BB13	15	0	0	0.288811072202768	0	0.310988827747207	0	0.400200100050025	0	1	1.58388629618485	day
2023-08-20	BB7_08_27_2023_0006	20.49	20:05	Dog	doglarge	no	Deer	Female	Adult	1	no	unknown	no	7.999	0	0	0.167	7.832	0	0	0	7.999	before	BB07	1	0	0	0	0	0.0208776097012127	0.979122390298787	0	0.979122390298787	0.0208776097012127	5.25780437163292	day
2023-08-20	BB2_08_20_2023_0080	19.991	1:55	NP	wolf	no	Elk	Male	Adult	1	no	unknown	no	7.999	0	0	0	0	3.366	4.633	0	7.999	before	BB02	15	0	0.579197399674959	0	0.420802600325041	0	0	0	1	0	0.50178215994837	night
2023-08-20	BB17_08_27_2023_0013	20.49	13:45	Dog	dogsmall	yes	Elk	Female	Adult	1	no	no	no	6.489	0	0	6.489	0	0	0	0	6.489	after	BB17	14	0	0	0	0	1	0	0	0	1	3.5997415822383	day
2023-08-20	BB7_08_20_2023_0052	20.49	7:19	NP	cougar	no	Deer	Female	Adult	1	no	yes	no	6.489	0	0	6.489	0	0	0	0	6.489	after	BB07	17	0	0	0	0	1	0	0	0	1	1.91549885406378	day
2023-08-20	BB2_08_20_2023_0074	20.49	21:27	Dog	doglarge	no	Elk	Male	Adult	1	no	unknown	no	5.998	0	0	5.6	0	0.398	0	0	5.998	during	BB02	15	0	0	0	0.0663554518172724	0.933644548182727	0	0	0.0663554518172724	0.933644548182727	5.61559686829176	night
2023-08-20	BB2_08_20_2023_0075	20.477	1:22	NP	wolf	no	Elk	Male	Adult	1	no	unknown	no	6.475	0	0	5.898	0	0.577	0	0	6.475	after	BB02	15	0	0	0	0.0891119691119691	0.910888030888031	0	0	0.0891119691119691	0.910888030888031	0.357792496658838	night
2023-08-20	BB7_08_20_2023_0050	20.49	7:15	Bird	crow	no	Deer	Female	Adult	1	no	unknown	yes	6.488	0	2.865	3.623	0	0	0	0	6.488	after	BB07	17	0	0	0.441584463625154	0	0.558415536374846	0	0	0	1	1.89804556154383	day
2023-08-20	BB7_08_20_2023_0048	20.49	7:11	Dog	doglarge	no	Deer	Female	Adult	1	no	no	no	7.999	0	3.299	0	4.7	0	0	0	7.999	before	BB07	17	0	0	0.412426553319165	0	0	0.587573446680835	0	0.587573446680835	0.412426553319165	1.88059226902389	day
2023-08-20	BB2_08_20_2023_0072	20.478	24:13:00	Human	talk	no	Elk	Male	Adult	1	no	no	no	7.999	0	0	0	4.599	0	3.4	0	7.999	before	BB02	15	0	0.425053131641455	0	0	0	0.574946868358545	0	1	0	6.3399085078694	night
2023-08-20	BB7_08_20_2023_0049	20.49	7:12	NP	cougar	no	Deer	Female	Adult	1	no	unknown	no	6.489	0	0	6.489	0	0	0	0	6.489	after	BB07	17	0	0	0	0	1	0	0	0	1	1.88495559215388	day
2023-08-20	BB2_08_20_2023_0076	19.991	1:23	Human	shout	no	Elk	Male	Adult	1	no	yes	no	5.989	0	0	5.265	0	0.724	0	0	5.989	after	BB02	15	0	0	0	0.120888295207881	0.879111704792119	0	0	0.120888295207881	0.879111704792119	0.362155819788823	night
2023-08-20	BB7_08_20_2023_0048	20.49	7:11	Dog	doglarge	no	Deer	Female	Adult	1	no	no	no	5.998	0	0	4.8	1.198	0	0	0	5.998	during	BB07	17	0	0	0	0	0.800266755585195	0.199733244414805	0	0.199733244414805	0.800266755585195	1.88059226902389	day
2023-08-20	BB2_08_20_2023_0078	20.49	1:38	Human	talk	no	Elk	Male	Adult	1	no	yes	no	7.999	0	0	0.1	0	0	7.899	0	7.999	before	BB02	15	0	0.987498437304663	0	0	0.0125015626953369	0	0	0.987498437304663	0.0125015626953369	0.427605666738611	night
2023-08-20	BB2_08_20_2023_0079	20.49	1:44	Human	shout	no	Elk	Male	Adult	1	no	unknown	yes	8	0	0	8	0	0	0	0	8	before	BB02	15	0	0	0	0	1	0	0	0	1	0.453785605518526	night
2023-08-20	BB2_08_20_2023_0079	20.49	1:44	Human	shout	no	Elk	Male	Adult	1	no	unknown	yes	5.997	0	1.232	3.165	0	0	0	1.6	4.397	during	BB02	15	0	0	0.205436051359013	0	0.52776388194097	0	0.266800066700017	0	1	0.453785605518526	night
2023-08-20	BB2_08_20_2023_0080	19.991	1:55	NP	wolf	no	Elk	Male	Adult	1	no	unknown	no	5.997	0	0	4.465	0	0	0.765	0.767	5.23	during	BB02	15	0	0.127563781890945	0	0	0.744538936134734	0	0.12789728197432	0.127563781890945	0.872436218109054	0.50178215994837	night
2023-08-20	BB13_08_20_2023_0033	20.49	6:03	Bird	crow	yes	Elk	Female	Adult	15	no	no	yes	7.999	0	4.599	3.4	0	0	0	0	7.999	before	BB13	15	0	0	0.574946868358545	0	0.425053131641455	0	0	0	1	1.58388629618485	day
2023-08-20	BB2_08_20_2023_0074	20.49	21:27	Dog	doglarge	no	Elk	Male	Adult	1	no	unknown	no	6.489	0	0	6.489	0	0	0	0	6.489	after	BB02	15	0	0	0	0	1	0	0	0	1	5.61559686829176	night
2023-08-20	BB6_08_23_2023_0014	20.49	20:58	Dog	doglarge	yes	Deer	Unknown	Adult	1	no	no	yes	8	0	0	0	8	0	0	0	8	before	BB06	17	0	0	0	0	0	1	0	1	0	5.48906049752217	night
2023-08-20	BB2_08_20_2023_0075	20.477	1:22	NP	wolf	no	Elk	Male	Adult	1	no	unknown	no	5.998	0.898	0	5.1	0	0	0	0	5.998	during	BB02	15	0.14971657219073	0	0	0	0.85028342780927	0	0	0.14971657219073	0.85028342780927	0.357792496658838	night
2023-08-20	BB6_08_23_2023_0014	20.49	20:58	Dog	doglarge	yes	Deer	Unknown	Adult	1	no	no	yes	5.997	0	0.465	0	0.365	0	0	5.167	0.83	during	BB06	17	0	0	0.0775387693846924	0	0	0.0608637652159413	0.861597465399366	0.0608637652159413	0.939136234784059	5.48906049752217	night
2023-08-20	BB7_08_27_2023_0005	20.49	19:59	Human	talk	no	Deer	Female	Adult	1	no	unknown	no	7.998	0	3.066	0	3.399	1.533	0	0	7.998	before	BB07	17	0	0	0.383345836459115	0.191672918229557	0	0.424981245311328	0	0.616654163540885	0.383345836459115	5.231624432853	day
2023-08-20	BB6_08_23_2023_0014	20.49	20:58	Dog	doglarge	yes	Deer	Unknown	Adult	1	no	no	yes	6.489	0	0	0	0	0	0	6.489	0	after	BB06	17	0	0	0	0	0	0	1	0	1	5.48906049752217	night
2023-08-20	BB18_08_20_2023_0057	20.49	5:38	Human	shout	no	Deer	Unknown	Juvenile	1	no	no	no	6.489	0	0	6.489	0	0	0	0	6.489	after	BB18	15	0	0	0	0	1	0	0	0	1	1.47480321793521	night
2023-08-20	BB2_08_20_2023_0073	20.475	24:15:00	Bird	robin	no	Elk	Male	Adult	1	no	yes	no	7.999	0	0	0	3.333	4.666	0	0	7.999	before	BB02	15	0	0	0	0.583322915364421	0	0.41667708463558	0	1	0	6.34863515412937	night
2023-08-20	BB2_08_20_2023_0072	20.478	24:13	Human	talk	no	Elk	Male	Adult	1	no	no	no	6.477	0	0	6.477	0	0	0	0	6.477	after	BB02	15	0	0	0	0	1	0	0	0	1	6.3399085078694	night
2023-08-20	BB2_08_20_2023_0078	20.49	1:38	Human	talk	no	Elk	Male	Adult	1	no	yes	no	5.998	0	0	1.531	0	0	0	4.467	1.531	during	BB02	15	0	0	0	0	0.255251750583528	0	0.744748249416472	0	1	0.427605666738611	night
2023-08-20	BB2_08_20_2023_0073	20.475	24:15	Bird	robin	no	Elk	Male	Adult	1	no	yes	no	5.998	0	0	4.433	1.565	0	0	0	5.998	during	BB02	15	0	0	0	0	0.739079693231077	0.260920306768923	0	0.260920306768923	0.739079693231077	6.34863515412937	night
2023-08-20	BB17_08_27_2023_0013	20.49	13:45	Dog	dogsmall	yes	Elk	Female	Adult	1	no	no	no	5.998	0	0	4.833	0	0	1.165	0	5.998	during	BB17	14	0	0.194231410470157	0	0	0.805768589529843	0	0	0.194231410470157	0.805768589529843	3.5997415822383	day
2023-08-20	BB2_08_20_2023_0073	20.475	24:15	Bird	robin	no	Elk	Male	Adult	1	no	yes	no	6.474	0	0	6.474	0	0	0	0	6.474	after	BB02	15	0	0	0	0	1	0	0	0	1	6.34863515412937	night
2023-08-20	BB17_08_27_2023_0013	20.49	13:45	Dog	dogsmall	yes	Elk	Female	Adult	1	no	no	no	8	0	0	0	0	0	8	0	8	before	BB17	14	0	1	0	0	0	0	0	1	0	3.5997415822383	day
2023-08-20	BB2_08_20_2023_0072	20.478	24:13	Human	talk	no	Elk	Male	Adult	1	no	no	no	5.998	0	0	4.6	0	0	1.398	0	5.998	during	BB02	15	0	0.233077692564188	0	0	0.766922307435812	0	0	0.233077692564188	0.766922307435812	6.3399085078694	night
2023-08-21	BB4_08_27_2023_0007	20.49	2:07	NP	cougar	yes	Deer	Female	Adult	1	no	no	yes	5.997	0	1.032	0	0	0.665	0	4.3	1.697	during	BB04	18	0	0	0.172086043021511	0.110888777722194	0	0	0.717025179256295	0.110888777722194	0.889111222277806	0.5541420375082	night
2023-08-21	BB4_08_27_2023_0007	20.49	2:07	NP	cougar	yes	Deer	Female	Adult	1	no	no	yes	6.489	0	0	0	0	0	0	6.489	0	after	BB04	18	0	0	0	0	0	0	1	0	1	0.5541420375082	night
2023-08-21	BB3_08_26_2023_0082	20.49	21:54	NP	wolf	no	Deer	Female	Adult	2	no	no	no	5.298	0	0	2	3.298	0	0	0	5.298	during	BB03	17	0	0	0	0	0.377500943752359	0.622499056247641	0	0.622499056247641	0.377500943752359	5.73340659280137	night
2023-08-21	BB3_08_26_2023_0082	20.49	21:54	NP	wolf	no	Deer	Female	Adult	2	no	no	no	6.489	0	0	6.489	0	0	0	0	6.489	after	BB03	17	0	0	0	0	1	0	0	0	1	5.73340659280137	night
2023-08-21	BB7_08_27_2023_0011	20.49	20:53	Human	shout	no	Deer	Female	Adult	1	no	unknown	no	6.489	0	0	6.489	0	0	0	0	6.489	after	BB07	18	0	0	0	0	1	0	0	0	1	5.46724388187224	night
2023-08-21	BB8_08_27_2023_0042	19.991	21:15	Human	talk	no	Deer	Female	Adult	2	no	no	no	7.999	5.299	0	0	2.7	0	0	0	7.999	before	BB08	15	0.662457807225903	0	0	0	0	0.337542192774097	0	1	0	5.56323699073193	night
2023-08-21	BB8_08_27_2023_0042	19.991	21:15	Human	talk	no	Deer	Female	Adult	2	no	no	no	5.998	0	0	5.367	0.631	0	0	0	5.998	during	BB08	15	0	0	0	0	0.894798266088696	0.105201733911304	0	0.105201733911304	0.894798266088696	5.56323699073193	night
2023-08-21	BB4_08_27_2023_0007	20.49	2:07	NP	cougar	yes	Deer	Female	Adult	1	no	no	yes	7.999	0	0	0	6.099	1.9	0	0	7.999	before	BB04	18	0	0	0	0.237529691211401	0	0.762470308788599	0	1	0	0.5541420375082	night
2023-08-21	BB8_08_27_2023_0042	19.991	21:15	Human	talk	no	Deer	Female	Adult	2	no	no	no	5.988	0	0	0.431	2.899	0	0	2.658	3.33	after	BB08	15	0	0	0	0	0.0719772879091516	0.484134936539746	0.443887775551102	0.484134936539746	0.515865063460254	5.56323699073193	night
2023-08-21	BB8_08_27_2023_0037	19.991	5:23	Human	shout	no	Elk	Unknown	Adult	6	no	unknown	no	8	8	0	0	0	0	0	0	8	before	BB08	15	1	0	0	0	0	0	0	1	0	1.40935337098542	night
2023-08-21	BB7_08_27_2023_0012	20.49	20:57	Dog	dogsmall	no	Deer	Male	Adult	1	no	no	yes	8	0	0	0	8	0	0	0	8	before	BB07	18	0	0	0	0	0	1	0	1	0	5.48469717439218	night
2023-08-21	BB2_08_26_2023_0014	19.991	1:46	Dog	dogsmall	no	Deer	Female	Adult	1	no	unknown	no	5.989	0	0	5.598	0.391	0	0	0	5.989	after	BB02	16	0	0	0	0	0.934713641676407	0.0652863583235933	0	0.0652863583235933	0.934713641676407	0.462512251778497	night
2023-08-21	BB8_08_27_2023_0034	19.991	3:26	NP	wolf	no	Elk	Female	Adult	2	no	unknown	no	8	8	0	0	0	0	0	0	8	before	BB08	15	1	0	0	0	0	0	0	1	0	0.89884456477708	night
2023-08-21	BB7_08_27_2023_0010	20.49	20:51	NP	wolf	no	Deer	Female	Adult	1	no	unknown	no	6.489	0	0	0	6.489	0	0	0	6.489	after	BB07	18	0	0	0	0	0	1	0	1	0	5.45851723561227	day
2023-08-21	BB3_08_26_2023_0082	20.49	21:54	NP	wolf	no	Deer	Female	Adult	2	no	no	no	8	0	0	0	8	0	0	0	8	before	BB03	17	0	0	0	0	0	1	0	1	0	5.73340659280137	night
2023-08-21	BB8_08_27_2023_0036	19.991	3:30	NP	cougar	no	Elk	Unknown	Adult	2	no	unknown	no	5.989	2.091	0	3.898	0	0	0	0	5.989	after	BB08	15	0.349140090165303	0	0	0	0.650859909834697	0	0	0.349140090165303	0.650859909834697	0.916297857297023	night
2023-08-21	BB10_08_23_2023_0023	20.49	17:54	Human	shout	yes	Elk	Male	Adult	1	no	yes	no	5.998	0.767	0	0	0	5.231	0	0	5.998	during	BB10	17	0.127875958652884	0	0	0.872124041347116	0	0	0	1	0	4.68620904160477	day
2023-08-21	BB8_08_27_2023_0036	19.991	3:30	NP	cougar	no	Elk	Unknown	Adult	2	no	unknown	no	8	8	0	0	0	0	0	0	8	before	BB08	15	1	0	0	0	0	0	0	1	0	0.916297857297023	night
2023-08-21	BB10_08_23_2023_0023	20.49	17:54	Human	shout	yes	Elk	Male	Adult	1	no	yes	no	7.999	0	0	0	3.699	4.3	0	0	7.999	before	BB10	17	0	0	0	0.537567195899487	0	0.462432804100513	0	1	0	4.68620904160477	day
2023-08-21	BB8_08_27_2023_0037	19.991	5:23	Human	shout	no	Elk	Unknown	Adult	6	no	unknown	no	5.998	1.598	0	4.4	0	0	0	0	5.998	during	BB08	15	0.266422140713571	0	0	0	0.733577859286429	0	0	0.266422140713571	0.733577859286429	1.40935337098542	night
2023-08-21	BB8_08_27_2023_0037	19.991	5:23	Human	shout	no	Elk	Unknown	Adult	6	no	unknown	no	5.99	0	0	5.99	0	0	0	0	5.99	after	BB08	15	0	0	0	0	1	0	0	0	1	1.40935337098542	night
2023-08-21	BB7_08_27_2023_0011	20.49	20:53	Human	shout	no	Deer	Female	Adult	1	no	unknown	no	5.998	0	0	5.367	0.631	0	0	0	5.998	during	BB07	18	0	0	0	0	0.894798266088696	0.105201733911304	0	0.105201733911304	0.894798266088696	5.46724388187224	night
2023-08-21	BB7_08_27_2023_0012	20.49	20:57	Dog	dogsmall	no	Deer	Male	Adult	1	no	no	yes	5.997	0	2.567	2.532	0.898	0	0	0	5.997	during	BB07	18	0	0	0.428047357011839	0	0.422211105552776	0.149741537435384	0	0.149741537435384	0.850258462564616	5.48469717439218	night
2023-08-21	BB2_08_26_2023_0014	19.991	1:46	Dog	dogsmall	no	Deer	Female	Adult	1	no	unknown	no	5.998	0	0	4.933	1.065	0	0	0	5.998	during	BB02	16	0	0	0	0	0.822440813604535	0.177559186395465	0	0.177559186395465	0.822440813604535	0.462512251778497	night
2023-08-21	BB18_08_26_2023_0008	20.49	20:19	NP	wolf	no	Deer	Unknown	Juvenile	1	no	no	no	7.999	0	0	0	3.366	4.633	0	0	7.999	before	BB18	16	0	0	0	0.579197399674959	0	0.420802600325041	0	1	0	5.31889089545272	day
2023-08-21	BB18_08_26_2023_0008	20.49	20:19	NP	wolf	no	Deer	Unknown	Juvenile	1	no	no	no	5.998	0	0	5.267	0	0.731	0	0	5.998	during	BB18	16	0	0	0	0.121873957985995	0.878126042014005	0	0	0.121873957985995	0.878126042014005	5.31889089545272	day
2023-08-21	BB2_08_26_2023_0014	19.991	1:46	Dog	dogsmall	no	Deer	Female	Adult	1	no	unknown	no	8	0	0	0	8	0	0	0	8	before	BB02	16	0	0	0	0	0	1	0	1	0	0.462512251778497	night
2023-08-21	BB10_08_23_2023_0020	20.49	17:03	Human	shout	yes	Elk	Male	Adult	1	no	yes	no	5.998	0	0	5.5	0.498	0	0	0	5.998	during	BB10	17	0	0	0	0	0.916972324108036	0.083027675891964	0	0.083027675891964	0.916972324108036	4.4636795619755	day
2023-08-21	BB10_08_23_2023_0021	20.49	17:50	Dog	doglarge	yes	Elk	Male	Adult	1	no	no	no	5.997	0	0	1.699	0.798	3.5	0	0	5.997	during	BB10	17	0	0	0	0.583625145906286	0.28330832082708	0.133066533266633	0	0.71669167917292	0.28330832082708	4.66875574908483	day
2023-08-21	BB8_08_27_2023_0035	19.991	3:28	Human	shout	no	Elk	Unknown	Adult	4	no	unknown	no	8	8	0	0	0	0	0	0	8	before	BB08	15	1	0	0	0	0	0	0	1	0	0.907571211037051	night
2023-08-21	BB10_08_23_2023_0021	20.49	17:50	Dog	doglarge	yes	Elk	Male	Adult	1	no	no	no	8	0	0	0	8	0	0	0	8	before	BB10	17	0	0	0	0	0	1	0	1	0	4.66875574908483	day
2023-08-21	BB8_08_27_2023_0036	19.991	3:30	NP	cougar	no	Elk	Unknown	Adult	2	no	unknown	no	5.998	3.565	0	2.433	0	0	0	0	5.998	during	BB08	15	0.594364788262754	0	0	0	0.405635211737246	0	0	0.594364788262754	0.405635211737246	0.916297857297023	night
2023-08-21	BB7_08_27_2023_0012	20.49	20:57	Dog	dogsmall	no	Deer	Male	Adult	1	no	no	yes	6.488	0	0.131	0	0	0	0	6.357	0.131	after	BB07	18	0	0	0.0201911220715166	0	0	0	0.979808877928483	0	1	5.48469717439218	night
2023-08-21	BB7_08_27_2023_0010	20.49	20:51	NP	wolf	no	Deer	Female	Adult	1	no	unknown	no	7.998	3.199	0	0	4.799	0	0	0	7.998	before	BB07	18	0.399974993748437	0	0	0	0	0.600025006251563	0	1	0	5.45851723561227	day
2023-08-21	BB8_08_27_2023_0033	19.991	3:24	Human	talk	no	Elk	Female	Adult	1	no	no	no	7.999	2.9	0	0	5.099	0	0	0	7.999	before	BB08	15	0.362545318164771	0	0	0	0	0.637454681835229	0	1	0	0.890117918517108	night
2023-08-21	BB18_08_26_2023_0008	20.49	20:19	NP	wolf	no	Deer	Unknown	Juvenile	1	no	no	no	6.488	0	0	4.265	2.223	0	0	0	6.488	after	BB18	16	0	0	0	0	0.657367447595561	0.342632552404439	0	0.342632552404439	0.657367447595561	5.31889089545272	day
2023-08-21	BB10_08_23_2023_0017	20.49	15:27	Dog	doglarge	yes	Elk	Male	Adult	1	no	no	no	7.998	0	0	0	4.399	3.599	0	0	7.998	before	BB10	17	0	0	0	0.449987496874219	0	0.550012503125781	0	1	0	4.04480054149686	day
2023-08-21	BB10_08_23_2023_0019	20.49	17:02	NP	cougar	yes	Elk	Male	Adult	1	no	unknown	no	7.999	3.467	0	0	4.532	0	0	0	7.999	before	BB10	17	0.433429178647331	0	0	0	0	0.566570821352669	0	1	0	4.45931623884551	day
2023-08-21	BB5_08_26_2023_0013	20.49	20:50	NP	wolf	yes	Deer	Unknown	Adult	3	no	unknown	yes	8	0	0	0	8	0	0	0	8	before	BB05	17	0	0	0	0	0	1	0	1	0	5.45415391248228	day
2023-08-21	BB10_08_23_2023_0020	20.49	17:03	Human	shout	yes	Elk	Male	Adult	1	no	yes	no	7.999	7.299	0	0	0.7	0	0	0	7.999	before	BB10	17	0.912489061132642	0	0	0	0	0.0875109388673584	0	1	0	4.4636795619755	day
2023-08-21	BB8_08_27_2023_0035	19.991	3:28	Human	shout	no	Elk	Unknown	Adult	4	no	unknown	no	5.989	1.991	0	3.998	0	0	0	0	5.989	after	BB08	15	0.332442811821673	0	0	0	0.667557188178327	0	0	0.332442811821673	0.667557188178327	0.907571211037051	night
2023-08-21	BB10_08_23_2023_0021	20.49	17:50	Dog	doglarge	yes	Elk	Male	Adult	1	no	no	no	6.488	0	0	0	4.323	2.165	0	0	6.488	after	BB10	17	0	0	0	0.333692971639951	0	0.666307028360049	0	1	0	4.66875574908483	day
2023-08-21	BB10_08_23_2023_0023	20.49	17:54	Human	shout	yes	Elk	Male	Adult	1	no	yes	no	6.489	6.489	0	0	0	0	0	0	6.489	after	BB10	17	1	0	0	0	0	0	0	1	0	4.68620904160477	day
2023-08-21	BB5_08_26_2023_0013	20.49	20:50	NP	wolf	yes	Deer	Unknown	Adult	3	no	unknown	yes	5.998	0	0	5.1	0.898	0	0	0	5.998	during	BB05	17	0	0	0	0	0.85028342780927	0.14971657219073	0	0.14971657219073	0.85028342780927	5.45415391248228	day
2023-08-21	BB10_08_23_2023_0019	20.49	17:02	NP	cougar	yes	Elk	Male	Adult	1	no	unknown	no	6.488	2.89	0	3.598	0	0	0	0	6.488	after	BB10	17	0.445437731196054	0	0	0	0.554562268803946	0	0	0.445437731196054	0.554562268803946	4.45931623884551	day
2023-08-21	BB5_08_26_2023_0013	20.49	20:50	NP	wolf	yes	Deer	Unknown	Adult	3	no	unknown	yes	6.488	0	4.723	1.765	0	0	0	0	6.488	after	BB05	17	0	0	0.727959309494451	0	0.272040690505549	0	0	0	1	5.45415391248228	day
2023-08-21	BB10_08_23_2023_0017	20.49	15:27	Dog	doglarge	yes	Elk	Male	Adult	1	no	no	no	5.998	0	0	5.133	0.865	0	0	0	5.998	during	BB10	17	0	0	0	0	0.855785261753918	0.144214738246082	0	0.144214738246082	0.855785261753918	4.04480054149686	day
2023-08-21	BB7_08_27_2023_0010	20.49	20:51	NP	wolf	no	Deer	Female	Adult	1	no	unknown	no	5.995	0	0	2.498	0.665	2.832	0	0	5.995	during	BB07	18	0	0	0	0.472393661384487	0.416680567139283	0.11092577147623	0	0.583319432860717	0.416680567139283	5.45851723561227	day
2023-08-21	BB8_08_27_2023_0034	19.991	3:26	NP	wolf	no	Elk	Female	Adult	2	no	unknown	no	5.989	1.524	0	4.465	0	0	0	0	5.989	after	BB08	15	0.254466521956921	0	0	0	0.745533478043079	0	0	0.254466521956921	0.745533478043079	0.89884456477708	night
2023-08-21	BB6_08_23_2023_0024	20.49	20:50	Bird	nighthawk	yes	Deer	Male	Adult	2	no	no	no	6.488	0	0	0	2.931	0	0	3.557	2.931	after	BB06	18	0	0	0	0	0	0.45175709001233	0.548242909987669	0.45175709001233	0.548242909987669	5.45415391248228	day
2023-08-21	BB10_08_23_2023_0020	20.49	17:03	Human	shout	yes	Elk	Male	Adult	1	no	yes	no	6.488	0	0	2.465	4.023	0	0	0	6.488	after	BB10	17	0	0	0	0	0.379932182490752	0.620067817509248	0	0.620067817509248	0.379932182490752	4.4636795619755	day
2023-08-21	BB10_08_23_2023_0019	20.49	17:02	NP	cougar	yes	Elk	Male	Adult	1	no	unknown	no	5.998	3.265	0	2.733	0	0	0	0	5.998	during	BB10	17	0.54434811603868	0	0	0	0.45565188396132	0	0	0.54434811603868	0.45565188396132	4.45931623884551	day
2023-08-21	BB8_08_27_2023_0035	19.991	3:28	Human	shout	no	Elk	Unknown	Adult	4	no	unknown	no	5.998	0.365	0	5.633	0	0	0	0	5.998	during	BB08	15	0.0608536178726242	0	0	0	0.939146382127376	0	0	0.0608536178726242	0.939146382127376	0.907571211037051	night
2023-08-21	BB10_08_23_2023_0017	20.49	15:27	Dog	doglarge	yes	Elk	Male	Adult	1	no	no	no	6.488	0	0	5.398	1.09	0	0	0	6.488	after	BB10	17	0	0	0	0	0.831997533908755	0.168002466091245	0	0.168002466091245	0.831997533908755	4.04480054149686	day
2023-08-21	BB6_08_23_2023_0024	20.49	20:50	Bird	nighthawk	yes	Deer	Male	Adult	2	no	no	no	5.997	0	0	2.399	3.598	0	0	0	5.997	during	BB06	18	0	0	0	0	0.400033350008338	0.599966649991662	0	0.599966649991662	0.400033350008338	5.45415391248228	day
2023-08-21	BB7_08_27_2023_0011	20.49	20:53	Human	shout	no	Deer	Female	Adult	1	no	unknown	no	8	0	0	0	8	0	0	0	8	before	BB07	18	0	0	0	0	0	1	0	1	0	5.46724388187224	night
2023-08-21	BB8_08_27_2023_0034	19.991	3:26	NP	wolf	no	Elk	Female	Adult	2	no	unknown	no	5.998	0.398	0	5.6	0	0	0	0	5.998	during	BB08	15	0.0663554518172724	0	0	0	0.933644548182727	0	0	0.0663554518172724	0.933644548182727	0.89884456477708	night
2023-08-21	BB6_08_23_2023_0024	20.49	20:50	Bird	nighthawk	yes	Deer	Male	Adult	2	no	no	no	8	0	0	0	8	0	0	0	8	before	BB06	18	0	0	0	0	0	1	0	1	0	5.45415391248228	day
2023-08-21	BB8_08_27_2023_0033	19.991	3:24	Human	talk	no	Elk	Female	Adult	1	no	no	no	5.998	0.798	0	5.2	0	0	0	0	5.998	during	BB08	15	0.133044348116039	0	0	0	0.866955651883961	0	0	0.133044348116039	0.866955651883961	0.890117918517108	night
2023-08-21	BB8_08_27_2023_0033	19.991	3:24	Human	talk	no	Elk	Female	Adult	1	no	no	no	5.99	0	0	5.99	0	0	0	0	5.99	after	BB08	15	0	0	0	0	1	0	0	0	1	0.890117918517108	night
2023-08-22	BB10_08_23_2023_0027	20.49	20:05	Dog	doglarge	yes	Deer	Male	Adult	2	no	no	no	6.488	0	0	4.557	1.931	0	0	0	6.488	after	BB10	18	0	0	0	0	0.702373612823674	0.297626387176326	0	0.297626387176326	0.702373612823674	5.25780437163292	day
2023-08-22	BB18_08_26_2023_0010	20.49	19:10	Bird	crow	no	Deer	Unknown	Juvenile	3	no	no	yes	5.998	0	0	3.567	2.431	0	0	0	5.998	during	BB18	17	0	0	0	0	0.594698232744248	0.405301767255752	0	0.405301767255752	0.594698232744248	5.0178215994837	day
2023-08-22	BB18_08_26_2023_0010	20.49	19:10	Bird	crow	no	Deer	Unknown	Juvenile	3	no	no	yes	6.487	0	2.066	0.698	0	0	0	3.723	2.764	after	BB18	17	0	0	0.318483120086326	0	0.107599815014645	0	0.573917064899029	0	1	5.0178215994837	day
2023-08-22	BB6_08_23_2023_0028	20.49	19:12	NP	wolf	yes	Elk	Male	Adult	2	no	yes	no	6.489	0	0	6.489	0	0	0	0	6.489	after	BB06	19	0	0	0	0	1	0	0	0	1	5.02654824574367	day
2023-08-22	BB6_08_23_2023_0029	20.49	19:13	Dog	doglarge	yes	Elk	Male	Adult	2	no	yes	no	8	8	0	0	0	0	0	0	8	before	BB06	19	1	0	0	0	0	0	0	1	0	5.03091156887365	day
2023-08-22	BB7_08_27_2023_0013	19.991	4:33	Human	shout	no	Deer	Unknown	Adult	1	no	unknown	no	5.989	0	0	3.431	0	2.558	0	0	5.989	after	BB07	19	0	0	0	0.427116380030055	0.572883619969945	0	0	0.427116380030055	0.572883619969945	1.19118721448613	night
2023-08-22	BB18_08_26_2023_0010	20.49	19:10	Bird	crow	no	Deer	Unknown	Juvenile	3	no	no	yes	7.999	0	0	0	6.433	1.566	0	0	7.999	before	BB18	17	0	0	0	0.195774471808976	0	0.804225528191024	0	1	0	5.0178215994837	day
2023-08-22	BB7_08_27_2023_0013	19.991	4:33	Human	shout	no	Deer	Unknown	Adult	1	no	unknown	no	7.999	1.833	0	0	6.166	0	0	0	7.999	before	BB07	19	0.229153644205526	0	0	0	0	0.770846355794474	0	1	0	1.19118721448613	night
2023-08-22	BB7_08_27_2023_0013	19.991	4:33	Human	shout	no	Deer	Unknown	Adult	1	no	unknown	no	5.998	1.231	0	4.767	0	0	0	0	5.998	during	BB07	19	0.205235078359453	0	0	0	0.794764921640547	0	0	0.205235078359453	0.794764921640547	1.19118721448613	night
2023-08-22	BB6_08_23_2023_0029	20.49	19:13	Dog	doglarge	yes	Elk	Male	Adult	2	no	yes	no	6.487	0.865	0	4.299	1.323	0	0	0	6.487	after	BB06	19	0.133343610297518	0	0	0	0.662710035455527	0.203946354246955	0	0.337289964544474	0.662710035455527	5.03091156887365	day
2023-08-22	BB10_08_23_2023_0027	20.49	20:05	Dog	doglarge	yes	Deer	Male	Adult	2	no	no	no	5.997	0	0	4.066	1.433	0.498	0	0	5.997	during	BB10	18	0	0	0	0.0830415207603802	0.678005669501417	0.238952809738202	0	0.321994330498583	0.678005669501417	5.25780437163292	day
2023-08-22	BB10_08_23_2023_0027	20.49	20:05	Dog	doglarge	yes	Deer	Male	Adult	2	no	no	no	8	0	0	0	0	8	0	0	8	before	BB10	18	0	0	0	1	0	0	0	1	0	5.25780437163292	day
2023-08-22	BB6_08_23_2023_0028	20.49	19:12	NP	wolf	yes	Elk	Male	Adult	2	no	yes	no	5.998	0	0	4.933	0	0	1.065	0	5.998	during	BB06	19	0	0.177559186395465	0	0	0.822440813604535	0	0	0.177559186395465	0.822440813604535	5.02654824574367	day
2023-08-22	BB6_08_23_2023_0028	20.49	19:12	NP	wolf	yes	Elk	Male	Adult	2	no	yes	no	8	0	0	0	0	0	8	0	8	before	BB06	19	0	1	0	0	0	0	0	1	0	5.02654824574367	day
2023-08-22	BB6_08_23_2023_0029	20.49	19:13	Dog	doglarge	yes	Elk	Male	Adult	2	no	yes	no	5.999	5.999	0	0	0	0	0	0	5.999	during	BB06	19	1	0	0	0	0	0	0	1	0	5.03091156887365	day
2023-08-22	BB6_08_23_2023_0027	20.49	19:11	Dog	doglarge	yes	Elk	Male	Adult	2	no	no	no	6.488	0	0	0.965	0	0	5.523	0	6.488	after	BB06	19	0	0.851263871763255	0	0	0.148736128236745	0	0	0.851263871763255	0.148736128236745	5.02218492261368	day
2023-08-22	BB6_08_23_2023_0027	20.49	19:11	Dog	doglarge	yes	Elk	Male	Adult	2	no	no	no	5.998	0	0	4.567	0	0	1.431	0	5.998	during	BB06	19	0	0.238579526508836	0	0	0.761420473491164	0	0	0.238579526508836	0.761420473491164	5.02218492261368	day
2023-08-22	BB6_08_23_2023_0027	20.49	19:11	Dog	doglarge	yes	Elk	Male	Adult	2	no	no	no	7.999	0	0	0	3.132	0	4.867	0	7.999	before	BB06	19	0	0.608451056382048	0	0	0	0.391548943617952	0	1	0	5.02218492261368	day
2023-08-23	BB14_08_27_2023_0044	20.49	19:03	Bird	crow	no	Elk	Female	Adult	10	no	no	no	7.999	0	3.8	0	0	0	0	4.199	3.8	before	BB14	20	0	0	0.475059382422803	0	0	0	0.524940617577197	0	1	4.9872783375738	day
2023-08-23	BB14_08_27_2023_0044	20.49	19:03	Bird	crow	no	Elk	Female	Adult	10	no	no	no	5.997	0	1.565	2.799	1.633	0	0	0	5.997	during	BB14	20	0	0	0.260963815240954	0	0.466733366683342	0.272302818075705	0	0.272302818075705	0.727697181924295	4.9872783375738	day
2023-08-23	BB7_08_27_2023_0017	20.49	19:44	Bird	robin	no	Deer	Female	Adult	3	no	unknown	no	8	0	0	0	8	0	0	0	8	before	BB07	20	0	0	0	0	0	1	0	1	0	5.16617458590322	day
2023-08-23	BB14_08_27_2023_0044	20.49	19:03	Bird	crow	no	Elk	Female	Adult	10	no	no	no	6.489	0	0	0	6.489	0	0	0	6.489	after	BB14	20	0	0	0	0	0	1	0	1	0	4.9872783375738	day
2023-08-23	BB2_08_26_2023_0029	20.49	20:25	Human	shout	no	Elk	Female	Adult	8	no	no	yes	6.487	0	2.266	0	1.198	0	0	3.023	3.464	after	BB02	18	0	0	0.349314012640666	0	0	0.184677046400493	0.466008940958841	0.184677046400493	0.815322953599507	5.34507083423263	day
2023-08-23	BB14_08_27_2023_0043	20.49	18:59	Human	shout	no	Elk	Male	Adult	2	no	no	no	6.489	0	0	6.489	0	0	0	0	6.489	after	BB14	20	0	0	0	0	1	0	0	0	1	4.96982504505385	day
2023-08-23	BB10_08_26_2023_0006	20.49	18:30	Bird	nighthawk	yes	Elk	Male	Adult	1	no	unknown	no	7.999	4.6	0	0	3.399	0	0	0	7.999	before	BB10	19	0.575071883985498	0	0	0	0	0.424928116014502	0	1	0	4.84328867428426	day
2023-08-23	BB14_08_27_2023_0043	20.49	18:59	Human	shout	no	Elk	Male	Adult	2	no	no	no	5.999	0	0	5.999	0	0	0	0	5.999	during	BB14	20	0	0	0	0	1	0	0	0	1	4.96982504505385	day
2023-08-23	BB10_08_26_2023_0005	20.49	18:17	Dog	doglarge	yes	Elk	Male	Adult	2	no	yes	no	7.999	4.567	0	0	3.432	0	0	0	7.999	before	BB10	19	0.570946368296037	0	0	0	0	0.429053631703963	0	1	0	4.78656547359445	day
2023-08-23	BB7_08_27_2023_0016	20.49	19:41	NP	wolf	no	Deer	Female	Adult	3	no	unknown	yes	8	0	0	0	8	0	0	0	8	before	BB07	20	0	0	0	0	0	1	0	1	0	5.15308461651326	day
2023-08-23	BB3_08_26_2023_0105	20.49	5:53	Human	talk	no	Deer	Unknown	Juvenile	2	no	no	yes	5.998	0	1.098	0	0	0	0	4.9	1.098	during	BB03	19	0	0	0.183061020340113	0	0	0	0.816938979659887	0	1	1.540253064885	day
2023-08-23	BB7_08_27_2023_0017	20.49	19:44	Bird	robin	no	Deer	Female	Adult	3	no	unknown	no	5.997	0	0	2.499	3.498	0	0	0	5.997	during	BB07	20	0	0	0	0	0.416708354177089	0.583291645822911	0	0.583291645822911	0.416708354177089	5.16617458590322	day
2023-08-23	BB14_08_27_2023_0043	20.49	18:59	Human	shout	no	Elk	Male	Adult	2	no	no	no	8	0	0	8	0	0	0	0	8	before	BB14	20	0	0	0	0	1	0	0	0	1	4.96982504505385	day
2023-08-23	BB10_08_26_2023_0004	20.49	18:13	Human	shout	yes	Elk	Male	Adult	2	no	no	no	5.998	1.465	0	4.533	0	0	0	0	5.998	during	BB10	19	0.244248082694231	0	0	0	0.755751917305769	0	0	0.244248082694231	0.755751917305769	4.76911218107451	day
2023-08-23	BB14_08_27_2023_0042	20.49	16:57	NP	cougar	no	Elk	Female	Adult	2	no	no	no	6.488	1.09	0	5.398	0	0	0	0	6.488	after	BB14	20	0.168002466091245	0	0	0	0.831997533908755	0	0	0.168002466091245	0.831997533908755	4.43749962319558	day
2023-08-23	BB3_08_26_2023_0105	20.49	5:53	Human	talk	no	Deer	Unknown	Juvenile	2	no	no	yes	7.997	0	2.599	3.766	0	0	0	1.632	6.365	before	BB03	19	0	0	0.324996873827685	0	0.470926597474053	0	0.204076528698262	0	1	1.540253064885	day
2023-08-23	BB10_08_26_2023_0004	20.49	18:13	Human	shout	yes	Elk	Male	Adult	2	no	no	no	7.999	2.733	0	0	5.266	0	0	0	7.999	before	BB10	19	0.341667708463558	0	0	0	0	0.658332291536442	0	1	0	4.76911218107451	day
2023-08-23	BB10_08_23_2023_0028	20.49	14:00	Human	talk	yes	Elk	Female	Adult	3	no	no	no	6.488	0	0	1.398	0	5.09	0	0	6.488	after	BB10	19	0	0	0	0.784525277435265	0.215474722564735	0	0	0.784525277435265	0.215474722564735	3.66519142918809	day
2023-08-23	BB14_08_27_2023_0038	20.49	14:51	Dog	doglarge	no	Elk	Female	Adult	3	no	no	no	8	0	0	0	0	0	8	0	8	before	BB14	20	0	1	0	0	0	0	0	1	0	3.88772090881737	day
2023-08-23	BB10_08_26_2023_0005	20.49	18:17	Dog	doglarge	yes	Elk	Male	Adult	2	no	yes	no	6.489	6.489	0	0	0	0	0	0	6.489	after	BB10	19	1	0	0	0	0	0	0	1	0	4.78656547359445	day
2023-08-23	BB2_08_26_2023_0029	20.49	20:25	Human	shout	no	Elk	Female	Adult	8	no	no	yes	7.998	0	2.632	2.4	0	0	0	2.966	5.032	before	BB02	18	0	0	0.329082270567642	0	0.300075018754689	0	0.370842710677669	0	1	5.34507083423263	day
2023-08-23	BB7_08_27_2023_0017	20.49	19:44	Bird	robin	no	Deer	Female	Adult	3	no	unknown	no	6.488	0	0	0	1.331	0	0	5.157	1.331	after	BB07	20	0	0	0	0	0	0.205147965474723	0.794852034525277	0.205147965474723	0.794852034525277	5.16617458590322	day
2023-08-23	BB10_08_23_2023_0028	20.49	14:00	Human	talk	yes	Elk	Female	Adult	3	no	no	no	5.998	0	0	4.967	0	1.031	0	0	5.998	during	BB10	19	0	0	0	0.17189063021007	0.82810936978993	0	0	0.17189063021007	0.82810936978993	3.66519142918809	day
2023-08-23	BB2_08_26_2023_0028	20.49	20:24	NP	wolf	no	Elk	Male	Adult	4	no	no	no	8	0	0	0	8	0	0	0	8	before	BB02	18	0	0	0	0	0	1	0	1	0	5.34070751110265	day
2023-08-23	BB14_08_27_2023_0039	20.49	14:53	Bird	crow	no	Elk	Unknown	Juvenile	2	no	no	no	8	0	0	0	0	8	0	0	8	before	BB14	15	0	0	0	1	0	0	0	1	0	3.89644755507734	day
2023-08-23	BB7_08_27_2023_0016	20.49	19:41	NP	wolf	no	Deer	Female	Adult	3	no	unknown	yes	6.487	0	2.065	1.89	2.532	0	0	0	6.487	after	BB07	20	0	0	0.318328965623555	0	0.291351934638508	0.390319099737937	0	0.390319099737937	0.609680900262063	5.15308461651326	day
2023-08-23	BB14_08_27_2023_0042	20.49	16:57	NP	cougar	no	Elk	Female	Adult	2	no	no	no	8	8	0	0	0	0	0	0	8	before	BB14	20	1	0	0	0	0	0	0	1	0	4.43749962319558	day
2023-08-23	BB10_08_26_2023_0004	20.49	18:13	Human	shout	yes	Elk	Male	Adult	2	no	no	no	6.488	1.49	0	4.998	0	0	0	0	6.488	after	BB10	19	0.229654747225647	0	0	0	0.770345252774353	0	0	0.229654747225647	0.770345252774353	4.76911218107451	day
2023-08-23	BB14_08_27_2023_0038	20.49	14:51	Dog	doglarge	no	Elk	Female	Adult	3	no	no	no	5.998	0	0	4.467	0	0	1.531	0	5.998	during	BB14	20	0	0.255251750583528	0	0	0.744748249416472	0	0	0.255251750583528	0.744748249416472	3.88772090881737	day
2023-08-23	BB2_08_26_2023_0029	20.49	20:25	Human	shout	no	Elk	Female	Adult	8	no	no	yes	5.998	0	0	4.398	1.6	0	0	0	5.998	during	BB02	18	0	0	0	0	0.733244414804935	0.266755585195065	0	0.266755585195065	0.733244414804935	5.34507083423263	day
2023-08-23	BB3_08_26_2023_0105	20.49	5:53	Human	talk	no	Deer	Unknown	Juvenile	2	no	no	yes	6.489	0	0	0	0	0	0	6.489	0	after	BB03	19	0	0	0	0	0	0	1	0	1	1.540253064885	day
2023-08-23	BB14_08_27_2023_0037	20.49	14:36	Bird	robin	no	Elk	Female	Adult	1	no	no	no	7.999	0	0	0	1.999	0	6	0	7.999	before	BB14	20	0	0.750093761720215	0	0	0	0.249906238279785	0	1	0	3.82227106186758	day
2023-08-23	BB2_08_26_2023_0027	20.49	20:21	Bird	crow	no	Elk	Female	Adult	6	no	no	yes	7.999	0	4.7	0	0	0	0	3.299	4.7	before	BB02	18	0	0	0.587573446680835	0	0	0	0.412426553319165	0	1	5.32761754171269	day
2023-08-23	BB10_08_23_2023_0028	20.49	14:00	Human	talk	yes	Elk	Female	Adult	3	no	no	no	7.998	0	0	0	1.832	3.7	0	2.466	5.532	before	BB10	19	0	0	0	0.462615653913478	0	0.229057264316079	0.308327081770443	0.691672918229557	0.308327081770443	3.66519142918809	day
2023-08-23	BB2_08_26_2023_0028	20.49	20:24	NP	wolf	no	Elk	Male	Adult	4	no	no	no	6.489	0	0	6.489	0	0	0	0	6.489	after	BB02	18	0	0	0	0	1	0	0	0	1	5.34070751110265	day
2023-08-23	BB14_08_27_2023_0039	20.49	14:53	Bird	crow	no	Elk	Unknown	Juvenile	2	no	no	no	6.489	0	0	0	0	6.489	0	0	6.489	after	BB14	15	0	0	0	1	0	0	0	1	0	3.89644755507734	day
2023-08-23	BB2_08_26_2023_0025	20.49	12:19	Dog	doglarge	no	Elk	Female	Adult	1	no	unknown	yes	6.487	0	2.498	0	1.732	0	0	2.257	4.23	after	BB02	18	0	0	0.3850778480037	0	0	0.26699552952058	0.347926622475721	0.26699552952058	0.73300447047942	3.22449579305952	day
2023-08-23	BB2_08_26_2023_0027	20.49	20:21	Bird	crow	no	Elk	Female	Adult	6	no	no	yes	5.998	0	1.165	4.833	0	0	0	0	5.998	during	BB02	18	0	0	0.194231410470157	0	0.805768589529843	0	0	0	1	5.32761754171269	day
2023-08-23	BB10_08_26_2023_0006	20.49	18:30	Bird	nighthawk	yes	Elk	Male	Adult	1	no	unknown	no	6.488	0	0	0	6.19	0.298	0	0	6.488	after	BB10	19	0	0	0	0.0459309494451295	0	0.954069050554871	0	1	0	4.84328867428426	day
2023-08-23	BB10_08_26_2023_0007	20.49	19:14	Human	talk	yes	Deer	Female	Adult	1	no	no	yes	6.488	0	0.665	0	0	0	0	5.823	0.665	after	BB10	19	0	0	0.102496917385943	0	0	0	0.897503082614057	0	1	5.03527489200364	day
2023-08-23	BB2_08_26_2023_0026	20.49	18:06	NP	wolf	no	Elk	Male	Adult	6	no	no	yes	7.999	0	0	0	2.2	0	0	5.799	2.2	before	BB02	18	0	0	0	0	0	0.275034379297412	0.724965620702588	0.275034379297412	0.724965620702588	4.7385689191646	day
2023-08-23	BB14_08_27_2023_0037	20.49	14:36	Bird	robin	no	Elk	Female	Adult	1	no	no	no	5.998	0	0	3.933	0	0	2.065	0	5.998	during	BB14	20	0	0.344281427142381	0	0	0.655718572857619	0	0	0.344281427142381	0.655718572857619	3.82227106186758	day
2023-08-23	BB2_08_26_2023_0028	20.49	20:24	NP	wolf	no	Elk	Male	Adult	4	no	no	no	5.998	0	0	4.767	1.231	0	0	0	5.998	during	BB02	18	0	0	0	0	0.794764921640547	0.205235078359453	0	0.205235078359453	0.794764921640547	5.34070751110265	day
2023-08-23	BB7_08_27_2023_0015	20.49	18:33	Human	talk	no	Deer	Female	Adult	1	no	unknown	yes	6.488	0	1.231	0	0	0	0	5.257	1.231	after	BB07	20	0	0	0.189734895191122	0	0	0	0.810265104808878	0	1	4.85637864367422	day
2023-08-23	BB8_08_27_2023_0067	19.991	4:19	Human	shout	no	Elk	Female	Adult	1	no	no	no	5.998	0	0	3.7	0	2.298	0	0	5.998	during	BB08	17	0	0	0	0.383127709236412	0.616872290763588	0	0	0.383127709236412	0.616872290763588	1.13010069066633	night
2023-08-23	BB2_08_26_2023_0026	20.49	18:06	NP	wolf	no	Elk	Male	Adult	6	no	no	yes	5.998	0	0	4.8	1.198	0	0	0	5.998	during	BB02	18	0	0	0	0	0.800266755585195	0.199733244414805	0	0.199733244414805	0.800266755585195	4.7385689191646	day
2023-08-23	BB14_08_27_2023_0037	20.49	14:36	Bird	robin	no	Elk	Female	Adult	1	no	no	no	6.488	0	0	1.798	0	0	4.69	0	6.488	after	BB14	20	0	0.722872996300863	0	0	0.277127003699137	0	0	0.722872996300863	0.277127003699137	3.82227106186758	day
2023-08-23	BB2_08_26_2023_0025	20.49	12:19	Dog	doglarge	no	Elk	Female	Adult	1	no	unknown	yes	7.999	0	6.266	1.733	0	0	0	0	7.999	before	BB02	18	0	0	0.783347918489811	0	0.216652081510189	0	0	0	1	3.22449579305952	day
2023-08-23	BB8_08_27_2023_0067	19.991	4:19	Human	shout	no	Elk	Female	Adult	1	no	no	no	5.989	0	0	1.598	0	4.391	0	0	5.989	after	BB08	17	0	0	0	0.733177492068793	0.266822507931207	0	0	0.733177492068793	0.266822507931207	1.13010069066633	night
2023-08-23	BB18_08_26_2023_0013	20.49	19:57	NP	cougar	no	Deer	Unknown	Juvenile	1	no	no	no	7.998	3.899	0	0.1	3.999	0	0	0	7.998	before	BB18	18	0.487496874218555	0	0	0	0.0125031257814454	0.5	0	0.987496874218555	0.0125031257814454	5.22289778659303	day
2023-08-23	BB2_08_26_2023_0018	20.478	7:39	NP	cougar	no	Elk	Female	Adult	5	no	no	no	7.999	5.5	0	0	2.499	0	0	0	7.999	before	BB02	18	0.68758594824353	0	0	0	0	0.31241405175647	0	1	0	2.00276531666349	day
2023-08-23	BB8_08_27_2023_0066	19.991	4:18	Dog	doglarge	no	Elk	Male	Adult	1	no	no	no	5.998	0.898	0	5.1	0	0	0	0	5.998	during	BB08	17	0.14971657219073	0	0	0	0.85028342780927	0	0	0.14971657219073	0.85028342780927	1.12573736753634	night
2023-08-23	BB2_08_26_2023_0021	20.49	8:27	Dog	doglarge	no	Elk	Female	Adult	3	no	unknown	yes	5.996	0	3.032	1.866	0.4	0	0.698	0	5.996	during	BB02	18	0	0.116410940627085	0.505670446964643	0	0.311207471647765	0.066711140760507	0	0.183122081387592	0.816877918612408	2.21220482690281	day
2023-08-23	BB2_08_26_2023_0025	20.49	12:19	Dog	doglarge	no	Elk	Female	Adult	1	no	unknown	yes	5.998	0	4	1.998	0	0	0	0	5.998	during	BB02	18	0	0	0.666888962987663	0	0.333111037012337	0	0	0	1	3.22449579305952	day
2023-08-23	BB2_08_26_2023_0026	20.49	18:06	NP	wolf	no	Elk	Male	Adult	6	no	no	yes	6.487	0	1.557	4.065	0.865	0	0	0	6.487	after	BB02	18	0	0	0.240018498535533	0	0.626637891166949	0.133343610297518	0	0.133343610297518	0.866656389702482	4.7385689191646	day
2023-08-23	BB2_08_26_2023_0027	20.49	20:21	Bird	crow	no	Elk	Female	Adult	6	no	no	yes	6.488	0	3.423	3.065	0	0	0	0	6.488	after	BB02	18	0	0	0.527589395807645	0	0.472410604192355	0	0	0	1	5.32761754171269	day
2023-08-23	BB14_08_27_2023_0039	20.49	14:53	Bird	crow	no	Elk	Unknown	Juvenile	2	no	no	no	5.999	0	0	0	0	5.999	0	0	5.999	during	BB14	15	0	0	0	1	0	0	0	1	0	3.89644755507734	day
2023-08-23	BB18_08_26_2023_0011	20.49	11:20	Bird	crow	no	Elk	Unknown	Adult	5	no	no	no	5.998	0	0	0	0	0	2.631	3.367	2.631	during	BB18	18	0	0.438646215405135	0	0	0	0	0.561353784594865	0.438646215405135	0.561353784594865	2.96705972839036	day
2023-08-23	BB14_08_27_2023_0042	20.49	16:57	NP	cougar	no	Elk	Female	Adult	2	no	no	no	5.998	1.631	0	4.367	0	0	0	0	5.998	during	BB14	20	0.271923974658219	0	0	0	0.728076025341781	0	0	0.271923974658219	0.728076025341781	4.43749962319558	day
2023-08-23	BB17_08_27_2023_0014	20.49	5:42	Bird	robin	yes	Elk	Unknown	Juvenile	1	no	no	no	8	8	0	0	0	0	0	0	8	before	BB17	17	1	0	0	0	0	0	0	1	0	1.49225651045515	night
2023-08-23	BB7_08_27_2023_0016	20.49	19:41	NP	wolf	no	Deer	Female	Adult	3	no	unknown	yes	5.997	0	3.767	1.832	0.398	0	0	0	5.997	during	BB07	20	0	0	0.628147407036852	0	0.305486076371519	0.0663665165916291	0	0.0663665165916291	0.933633483408371	5.15308461651326	day
2023-08-23	BB6_08_23_2023_0055	19.991	3:41	Dog	doglarge	yes	Deer	Male	Adult	2	no	no	yes	5.997	0	2.366	3.2	0.431	0	0	0	5.997	during	BB06	20	0	0	0.39453059863265	0	0.533600133400033	0.071869267967317	0	0.071869267967317	0.928130732032683	0.964294411726867	night
2023-08-23	BB6_08_23_2023_0056	19.991	3:43	Bird	crow	yes	Deer	Male	Adult	3	no	unknown	no	7.997	0	0	0	5.731	2.266	0	0	7.997	before	BB06	20	0	0	0	0.283356258596974	0	0.716643741403026	0	1	0	0.973021057986839	night
2023-08-23	BB18_08_26_2023_0013	20.49	19:57	NP	cougar	no	Deer	Unknown	Juvenile	1	no	no	no	5.999	0	0	5.999	0	0	0	0	5.999	during	BB18	18	0	0	0	0	1	0	0	0	1	5.22289778659303	day
2023-08-23	BB2_08_26_2023_0021	20.49	8:27	Dog	doglarge	no	Elk	Female	Adult	3	no	unknown	yes	7.999	0	0	0	0	0	5	2.999	5	before	BB02	18	0	0.625078134766846	0	0	0	0	0.374921865233154	0.625078134766846	0.374921865233154	2.21220482690281	day
2023-08-23	BB2_08_26_2023_0021	20.49	8:27	Dog	doglarge	no	Elk	Female	Adult	3	no	unknown	yes	6.488	0	0	0	1.431	0	0	5.057	1.431	after	BB02	18	0	0	0	0	0	0.220561035758323	0.779438964241677	0.220561035758323	0.779438964241677	2.21220482690281	day
2023-08-23	BB13_09_02_2023_0037	19.991	21:31	Human	shout	yes	Deer	Unknown	Juvenile	3	no	no	yes	5.99	0	0	0	0	0	0	5.99	0	after	BB13	18	0	0	0	0	0	0	1	0	1	5.6330501608117	night
2023-08-23	BB13_09_02_2023_0037	19.991	21:31	Human	shout	yes	Deer	Unknown	Juvenile	3	no	no	yes	7.999	0	0	0	7.999	0	0	0	7.999	before	BB13	18	0	0	0	0	0	1	0	1	0	5.6330501608117	night
2023-08-23	BB6_08_27_2023_0038	19.991	21:39	Human	shout	yes	Deer	Male	Adult	1	no	yes	yes	5.99	0	0	0	0	0	0	5.99	0	after	BB06	20	0	0	0	0	0	0	1	0	1	5.66795674585158	night
2023-08-23	BB14_08_27_2023_0038	20.49	14:51	Dog	doglarge	no	Elk	Female	Adult	3	no	no	no	6.488	0	0	1.365	0	0	5.123	0	6.488	after	BB14	20	0	0.789611590628853	0	0	0.210388409371147	0	0	0.789611590628853	0.210388409371147	3.88772090881737	day
2023-08-23	BB6_08_23_2023_0054	19.991	3:36	Bird	crow	yes	Deer	Male	Adult	1	no	no	no	8	0	0	0	8	0	0	0	8	before	BB06	20	0	0	0	0	0	1	0	1	0	0.942477796076938	night
2023-08-23	BB10_08_26_2023_0005	20.49	18:17	Dog	doglarge	yes	Elk	Male	Adult	2	no	yes	no	5.999	5.999	0	0	0	0	0	0	5.999	during	BB10	19	1	0	0	0	0	0	0	1	0	4.78656547359445	day
2023-08-23	BB7_08_27_2023_0015	20.49	18:33	Human	talk	no	Deer	Female	Adult	1	no	unknown	yes	8	0	0	0	8	0	0	0	8	before	BB07	20	0	0	0	0	0	1	0	1	0	4.85637864367422	day
2023-08-23	BB7_08_27_2023_0015	20.49	18:33	Human	talk	no	Deer	Female	Adult	1	no	unknown	yes	5.997	0	2.633	1.933	1.431	0	0	0	5.997	during	BB07	20	0	0	0.439052859763215	0	0.322327830581958	0.238619309654827	0	0.238619309654827	0.761380690345173	4.85637864367422	day
2023-08-23	BB6_08_27_2023_0037	19.991	21:38	Bird	nighthawk	yes	Deer	Male	Adult	1	no	yes	yes	7.998	0	0	1.599	0	0	6.399	0	7.998	before	BB06	20	0	0.800075018754689	0	0	0.199924981245311	0	0	0.800075018754689	0.199924981245311	5.6635934227216	night
2023-08-23	BB6_08_23_2023_0054	19.991	3:36	Bird	crow	yes	Deer	Male	Adult	1	no	no	no	5.99	0	0	5.99	0	0	0	0	5.99	after	BB06	20	0	0	0	0	1	0	0	0	1	0.942477796076938	night
2023-08-23	BB6_08_23_2023_0056	19.991	3:43	Bird	crow	yes	Deer	Male	Adult	3	no	unknown	no	5.998	0	0	5.133	0	0.865	0	0	5.998	during	BB06	20	0	0	0	0.144214738246082	0.855785261753918	0	0	0.144214738246082	0.855785261753918	0.973021057986839	night
2023-08-23	BB2_08_26_2023_0018	20.478	7:39	NP	cougar	no	Elk	Female	Adult	5	no	no	no	5.998	1.998	0	4	0	0	0	0	5.998	during	BB02	18	0.333111037012337	0	0	0	0.666888962987663	0	0	0.333111037012337	0.666888962987663	2.00276531666349	day
2023-08-23	BB17_08_27_2023_0014	20.49	5:42	Bird	robin	yes	Elk	Unknown	Juvenile	1	no	no	no	5.997	0.165	0	5.099	0.733	0	0	0	5.997	during	BB17	17	0.0275137568784392	0	0	0	0.850258462564616	0.122227780556945	0	0.149741537435384	0.850258462564616	1.49225651045515	night
2023-08-23	BB18_08_26_2023_0013	20.49	19:57	NP	cougar	no	Deer	Unknown	Juvenile	1	no	no	no	6.488	0	0	2.431	0	4.057	0	0	6.488	after	BB18	18	0	0	0	0.625308261405672	0.374691738594328	0	0	0.625308261405672	0.374691738594328	5.22289778659303	day
2023-08-23	BB18_08_26_2023_0012	20.49	19:52	Bird	robin	no	Deer	Female	Adult	1	no	no	no	7.999	0	0	0	5.199	2.8	0	0	7.999	before	BB18	18	0	0	0	0.350043755469434	0	0.649956244530566	0	1	0	5.2010811709431	day
2023-08-23	BB13_09_02_2023_0037	19.991	21:31	Human	shout	yes	Deer	Unknown	Juvenile	3	no	no	yes	5.997	0	3.632	2.265	0	0	0	0.1	5.897	during	BB13	18	0	0	0.605636151409038	0	0.377688844422211	0	0.016675004168751	0	1	5.6330501608117	night
2023-08-23	BB10_08_26_2023_0007	20.49	19:14	Human	talk	yes	Deer	Female	Adult	1	no	no	yes	5.997	0	3.033	2.233	0.731	0	0	0	5.997	during	BB10	19	0	0	0.505752876438219	0	0.372352843088211	0.12189428047357	0	0.12189428047357	0.87810571952643	5.03527489200364	day
2023-08-23	BB13_09_02_2023_0035	20.49	21:15	NP	cougar	yes	Elk	Female	Adult	1	no	no	no	6.489	0	0	6.489	0	0	0	0	6.489	after	BB13	18	0	0	0	0	1	0	0	0	1	5.56323699073193	night
2023-08-23	BB8_08_27_2023_0066	19.991	4:18	Dog	doglarge	no	Elk	Male	Adult	1	no	no	no	5.99	0	0	5.99	0	0	0	0	5.99	after	BB08	17	0	0	0	0	1	0	0	0	1	1.12573736753634	night
2023-08-23	BB10_08_26_2023_0007	20.49	19:14	Human	talk	yes	Deer	Female	Adult	1	no	no	yes	8	0	0	0	8	0	0	0	8	before	BB10	19	0	0	0	0	0	1	0	1	0	5.03527489200364	day
2023-08-23	BB2_08_26_2023_0018	20.478	7:39	NP	cougar	no	Elk	Female	Adult	5	no	no	no	6.477	0	0	6.477	0	0	0	0	6.477	after	BB02	18	0	0	0	0	1	0	0	0	1	2.00276531666349	day
2023-08-23	BB6_08_27_2023_0037	19.991	21:38	Bird	nighthawk	yes	Deer	Male	Adult	1	no	yes	yes	5.989	0	2.465	0	0	0	0	3.524	2.465	after	BB06	20	0	0	0.411587911170479	0	0	0	0.588412088829521	0	1	5.6635934227216	night
2023-08-23	BB6_08_23_2023_0054	19.991	3:36	Bird	crow	yes	Deer	Male	Adult	1	no	no	no	5.998	0	0	4.933	1.065	0	0	0	5.998	during	BB06	20	0	0	0	0	0.822440813604535	0.177559186395465	0	0.177559186395465	0.822440813604535	0.942477796076938	night
2023-08-23	BB13_09_02_2023_0036	19.991	21:29	NP	wolf	yes	Deer	Unknown	Adult	1	no	no	no	5.99	0	0	5.99	0	0	0	0	5.99	after	BB13	18	0	0	0	0	1	0	0	0	1	5.62432351455173	night
2023-08-23	BB18_08_26_2023_0012	20.49	19:52	Bird	robin	no	Deer	Female	Adult	1	no	no	no	5.998	0	0	4.567	0	1.431	0	0	5.998	during	BB18	18	0	0	0	0.238579526508836	0.761420473491164	0	0	0.238579526508836	0.761420473491164	5.2010811709431	day
2023-08-23	BB10_08_26_2023_0006	20.49	18:30	Bird	nighthawk	yes	Elk	Male	Adult	1	no	unknown	no	5.997	0.131	0	3.266	0	2.6	0	0	5.997	during	BB10	19	0.0218442554610639	0	0	0.433550108387527	0.544605636151409	0	0	0.455394363848591	0.544605636151409	4.84328867428426	day
2023-08-23	BB6_08_27_2023_0038	19.991	21:39	Human	shout	yes	Deer	Male	Adult	1	no	yes	yes	8	0	0	0	0	0	8	0	8	before	BB06	20	0	1	0	0	0	0	0	1	0	5.66795674585158	night
2023-08-23	BB6_08_27_2023_0036	19.991	21:37	Bird	crow	yes	Deer	Male	Adult	1	no	no	no	5.989	0	0	2.565	0	3.424	0	0	5.989	after	BB06	20	0	0	0	0.571714810485891	0.428285189514109	0	0	0.571714810485891	0.428285189514109	5.65923009959161	night
2023-08-23	BB8_08_27_2023_0067	19.991	4:19	Human	shout	no	Elk	Female	Adult	1	no	no	no	7.999	0	0	6.166	0	1.833	0	0	7.999	before	BB08	17	0	0	0	0.229153644205526	0.770846355794474	0	0	0.229153644205526	0.770846355794474	1.13010069066633	night
2023-08-23	BB6_08_23_2023_0055	19.991	3:41	Dog	doglarge	yes	Deer	Male	Adult	2	no	no	yes	5.99	0	0	5.99	0	0	0	0	5.99	after	BB06	20	0	0	0	0	1	0	0	0	1	0.964294411726867	night
2023-08-23	BB6_08_23_2023_0056	19.991	3:43	Bird	crow	yes	Deer	Male	Adult	3	no	unknown	no	5.99	0	0	5.99	0	0	0	0	5.99	after	BB06	20	0	0	0	0	1	0	0	0	1	0.973021057986839	night
2023-08-23	BB17_08_27_2023_0014	20.49	5:42	Bird	robin	yes	Elk	Unknown	Juvenile	1	no	no	no	6.488	0	0	0	1.431	0	0	5.057	1.431	after	BB17	17	0	0	0	0	0	0.220561035758323	0.779438964241677	0.220561035758323	0.779438964241677	1.49225651045515	night
2023-08-23	BB6_08_27_2023_0038	19.991	21:39	Human	shout	yes	Deer	Male	Adult	1	no	yes	yes	5.997	0	3.932	0	0	0	0.465	1.6	4.397	during	BB06	20	0	0.0775387693846924	0.655661163915291	0	0	0	0.266800066700017	0.0775387693846924	0.922461230615308	5.66795674585158	night
2023-08-23	BB13_09_02_2023_0036	19.991	21:29	NP	wolf	yes	Deer	Unknown	Adult	1	no	no	no	7.999	0	0	0.333	7.666	0	0	0	7.999	before	BB13	18	0	0	0	0	0.0416302037754719	0.958369796224528	0	0.958369796224528	0.0416302037754719	5.62432351455173	night
2023-08-23	BB13_09_02_2023_0036	19.991	21:29	NP	wolf	yes	Deer	Unknown	Adult	1	no	no	no	5.999	0	0	5.999	0	0	0	0	5.999	during	BB13	18	0	0	0	0	1	0	0	0	1	5.62432351455173	night
2023-08-23	BB18_08_26_2023_0011	20.49	11:20	Bird	crow	no	Elk	Unknown	Adult	5	no	no	no	8	0	0	0	0	0	8	0	8	before	BB18	18	0	1	0	0	0	0	0	1	0	2.96705972839036	day
2023-08-23	BB6_08_27_2023_0037	19.991	21:38	Bird	nighthawk	yes	Deer	Male	Adult	1	no	yes	yes	5.996	0	0.4	2.565	0	0	3.031	0	5.996	during	BB06	20	0	0.505503669112742	0.066711140760507	0	0.427785190126751	0	0	0.505503669112742	0.494496330887258	5.6635934227216	night
2023-08-23	BB8_08_27_2023_0066	19.991	4:18	Dog	doglarge	no	Elk	Male	Adult	1	no	no	no	8	8	0	0	0	0	0	0	8	before	BB08	17	1	0	0	0	0	0	0	1	0	1.12573736753634	night
2023-08-23	BB6_08_23_2023_0055	19.991	3:41	Dog	doglarge	yes	Deer	Male	Adult	2	no	no	yes	7.998	0	0	3.299	4.699	0	0	0	7.998	before	BB06	20	0	0	0	0	0.412478119529882	0.587521880470117	0	0.587521880470117	0.412478119529882	0.964294411726867	night
2023-08-23	BB13_09_02_2023_0035	20.49	21:15	NP	cougar	yes	Elk	Female	Adult	1	no	no	no	5.998	0	0	5.133	0.865	0	0	0	5.998	during	BB13	18	0	0	0	0	0.855785261753918	0.144214738246082	0	0.144214738246082	0.855785261753918	5.56323699073193	night
2023-08-23	BB6_08_27_2023_0036	19.991	21:37	Bird	crow	yes	Deer	Male	Adult	1	no	no	no	5.998	0	0	4.133	1.865	0	0	0	5.998	during	BB06	20	0	0	0	0	0.689063021007002	0.310936978992998	0	0.310936978992998	0.689063021007002	5.65923009959161	night
2023-08-23	BB13_09_02_2023_0035	20.49	21:15	NP	cougar	yes	Elk	Female	Adult	1	no	no	no	8	0	0	0	8	0	0	0	8	before	BB13	18	0	0	0	0	0	1	0	1	0	5.56323699073193	night
2023-08-23	BB18_08_26_2023_0012	20.49	19:52	Bird	robin	no	Deer	Female	Adult	1	no	no	no	6.488	0	0	5.531	0.957	0	0	0	6.488	after	BB18	18	0	0	0	0	0.852496917385943	0.147503082614057	0	0.147503082614057	0.852496917385943	5.2010811709431	day
2023-08-23	BB6_08_27_2023_0036	19.991	21:37	Bird	crow	yes	Deer	Male	Adult	1	no	no	no	8	0	0	0	8	0	0	0	8	before	BB06	20	0	0	0	0	0	1	0	1	0	5.65923009959161	night
2023-08-23	BB18_08_26_2023_0011	20.49	11:20	Bird	crow	no	Elk	Unknown	Adult	5	no	no	no	6.489	0	0	0	0	0	0	6.489	0	after	BB18	18	0	0	0	0	0	0	1	0	1	2.96705972839036	day
2023-08-24	BB1_08_27_2023_0007	20.49	20:11	Bird	robin	yes	Elk	Female	Adult	1	no	no	yes	6.489	0	0	0	0	0	0	6.489	0	after	BB01	21	0	0	0	0	0	0	1	0	1	5.28398431041283	day
2023-08-24	BB18_08_26_2023_0016	20.49	20:04	Human	talk	no	Deer	Unknown	Juvenile	2	no	no	no	5.999	0	0	5.999	0	0	0	0	5.999	during	BB18	19	0	0	0	0	1	0	0	0	1	5.25344104850293	day
2023-08-24	BB1_08_27_2023_0007	20.49	20:11	Bird	robin	yes	Elk	Female	Adult	1	no	no	yes	7.999	6.5	0	0	1.499	0	0	0	7.999	before	BB01	21	0.8126015751969	0	0	0	0	0.1873984248031	0	1	0	5.28398431041283	day
2023-08-24	BB13_09_02_2023_0038	19.991	1:49	Human	talk	yes	Deer	Male	Adult	1	no	no	no	8	0	0	0	8	0	0	0	8	before	BB13	19	0	0	0	0	0	1	0	1	0	0.475602221168455	night
2023-08-24	BB1_08_27_2023_0007	20.49	20:11	Bird	robin	yes	Elk	Female	Adult	1	no	no	yes	5.997	0.831	1.499	0	0	0	0	3.667	2.33	during	BB01	21	0.138569284642321	0	0.249958312489578	0	0	0	0.611472402868101	0.138569284642321	0.861430715357679	5.28398431041283	day
2023-08-24	BB13_09_02_2023_0038	19.991	1:49	Human	talk	yes	Deer	Male	Adult	1	no	no	no	5.998	0	0	4.967	1.031	0	0	0	5.998	during	BB13	19	0	0	0	0	0.82810936978993	0.17189063021007	0	0.17189063021007	0.82810936978993	0.475602221168455	night
2023-08-24	BB18_08_26_2023_0016	20.49	20:04	Human	talk	no	Deer	Unknown	Juvenile	2	no	no	no	6.489	0	0	6.489	0	0	0	0	6.489	after	BB18	19	0	0	0	0	1	0	0	0	1	5.25344104850293	day
2023-08-24	BB1_08_27_2023_0006	20.48	5:38	Human	shout	yes	Deer	Female	Adult	1	no	no	yes	6.479	0	0	0	0	0	0	6.479	0	after	BB01	21	0	0	0	0	0	0	1	0	1	1.47480321793521	night
2023-08-24	BB10_08_26_2023_0010	20.49	20:46	Human	shout	yes	Deer	Male	Adult	2	no	no	yes	6.489	0	0	0	0	0	0	6.489	0	after	BB10	20	0	0	0	0	0	0	1	0	1	5.43670061996234	day
2023-08-24	BB1_08_27_2023_0006	20.48	5:38	Human	shout	yes	Deer	Female	Adult	1	no	no	yes	5.997	0	3.033	0.331	0	0	0	2.633	3.364	during	BB01	21	0	0	0.505752876438219	0	0.055194263798566	0	0.439052859763215	0	1	1.47480321793521	night
2023-08-24	BB10_08_26_2023_0009	20.49	18:39	Human	shout	yes	Elk	Female	Adult	2	no	no	no	7.999	0	0	0	4.666	3.333	0	0	7.999	before	BB10	20	0	0	0	0.41667708463558	0	0.583322915364421	0	1	0	4.88255858245414	day
2023-08-24	BB6_08_27_2023_0078	20.49	20:26	Human	shout	yes	Deer	Male	Adult	1	no	no	no	6.489	0	0	0	6.489	0	0	0	6.489	after	BB06	21	0	0	0	0	0	1	0	1	0	5.34943415736262	day
2023-08-24	BB9_08_26_2023_0012	20.49	19:39	Dog	doglarge	yes	Deer	Unknown	Juvenile	1	no	no	no	5.998	0	0	5.833	0.165	0	0	0	5.998	during	BB09	5	0	0	0	0	0.972490830276759	0.0275091697232411	0	0.0275091697232411	0.972490830276759	5.14435797025329	day
2023-08-24	BB7_08_27_2023_0020	20.49	19:57	Bird	nighthawk	no	Deer	Female	Adult	1	no	yes	no	5.998	0	0	2.798	3.2	0	0	0	5.998	during	BB07	21	0	0	0	0	0.46648882960987	0.53351117039013	0	0.53351117039013	0.46648882960987	5.22289778659303	day
2023-08-24	BB7_08_27_2023_0020	20.49	19:57	Bird	nighthawk	no	Deer	Female	Adult	1	no	yes	no	6.488	0	0	0	3.931	0	0	2.557	3.931	after	BB07	21	0	0	0	0	0	0.605887792848335	0.394112207151665	0.605887792848335	0.394112207151665	5.22289778659303	day
2023-08-24	BB1_08_27_2023_0006	20.48	5:38	Human	shout	yes	Deer	Female	Adult	1	no	no	yes	7.999	0	0	0.567	7.432	0	0	0	7.999	before	BB01	21	0	0	0	0	0.0708838604825603	0.92911613951744	0	0.92911613951744	0.0708838604825603	1.47480321793521	night
2023-08-24	BB10_08_26_2023_0009	20.49	18:39	Human	shout	yes	Elk	Female	Adult	2	no	no	no	6.488	0	0	2.498	3.99	0	0	0	6.488	after	BB10	20	0	0	0	0	0.38501849568434	0.61498150431566	0	0.61498150431566	0.38501849568434	4.88255858245414	day
2023-08-24	BB9_08_26_2023_0011	20.49	19:37	Bird	crow	yes	Deer	Female	Adult	2	no	no	yes	5.996	0.998	1.866	1.032	0	0	0	2.1	3.896	during	BB09	5	0.166444296197465	0	0.311207471647765	0	0.172114743162108	0	0.350233488992662	0.166444296197465	0.833555703802535	5.13563132399331	day
2023-08-24	BB8_08_27_2023_0068	19.991	21:08	Bird	robin	no	Deer	Female	Adult	2	no	no	no	5.999	0	0	0	5.999	0	0	0	5.999	during	BB08	18	0	0	0	0	0	1	0	1	0	5.53269372882202	night
2023-08-24	BB9_08_26_2023_0012	20.49	19:39	Dog	doglarge	yes	Deer	Unknown	Juvenile	1	no	no	no	7.998	0	0	1.433	6.565	0	0	0	7.998	before	BB09	5	0	0	0	0	0.179169792448112	0.820830207551888	0	0.820830207551888	0.179169792448112	5.14435797025329	day
2023-08-24	BB7_08_27_2023_0019	20.49	19:56	Human	talk	no	Deer	Female	Adult	1	no	unknown	no	7.997	0	0	2.299	5.698	0	0	0	7.997	before	BB07	21	0	0	0	0	0.28748280605227	0.71251719394773	0	0.71251719394773	0.28748280605227	5.21853446346304	day
2023-08-24	BB8_08_27_2023_0069	19.991	22:09	NP	cougar	no	Deer	Unknown	Juvenile	1	no	no	no	5.998	0	0	5.5	0.498	0	0	0	5.998	during	BB08	18	0	0	0	0	0.916972324108036	0.083027675891964	0	0.083027675891964	0.916972324108036	5.79885643975116	night
2023-08-24	BB8_08_27_2023_0069	19.991	22:09	NP	cougar	no	Deer	Unknown	Juvenile	1	no	no	no	5.99	0	0	5.99	0	0	0	0	5.99	after	BB08	18	0	0	0	0	1	0	0	0	1	5.79885643975116	night
2023-08-24	BB7_08_27_2023_0019	20.49	19:56	Human	talk	no	Deer	Female	Adult	1	no	unknown	no	5.999	0	0	5.999	0	0	0	0	5.999	during	BB07	21	0	0	0	0	1	0	0	0	1	5.21853446346304	day
2023-08-24	BB8_08_27_2023_0069	19.991	22:09	NP	cougar	no	Deer	Unknown	Juvenile	1	no	no	no	8	0	0	0	8	0	0	0	8	before	BB08	18	0	0	0	0	0	1	0	1	0	5.79885643975116	night
2023-08-24	BB6_08_27_2023_0078	20.49	20:26	Human	shout	yes	Deer	Male	Adult	1	no	no	no	8	0	0	0	8	0	0	0	8	before	BB06	21	0	0	0	0	0	1	0	1	0	5.34943415736262	day
2023-08-24	BB6_08_27_2023_0078	20.49	20:26	Human	shout	yes	Deer	Male	Adult	1	no	no	no	5.997	0	0	4.399	1.598	0	0	0	5.997	during	BB06	21	0	0	0	0	0.733533433383358	0.266466566616642	0	0.266466566616642	0.733533433383358	5.34943415736262	day
2023-08-24	BB9_08_26_2023_0011	20.49	19:37	Bird	crow	yes	Deer	Female	Adult	2	no	no	yes	8	8	0	0	0	0	0	0	8	before	BB09	5	1	0	0	0	0	0	0	1	0	5.13563132399331	day
2023-08-24	BB18_08_26_2023_0016	20.49	20:04	Human	talk	no	Deer	Unknown	Juvenile	2	no	no	no	7.998	0	0	0.067	1.999	0	0	5.932	2.066	before	BB18	19	0	0	0	0	0.00837709427356839	0.249937484371093	0.741685421355339	0.249937484371093	0.750062515628907	5.25344104850293	day
2023-08-24	BB8_08_27_2023_0068	19.991	21:08	Bird	robin	no	Deer	Female	Adult	2	no	no	no	8	0	0	0	8	0	0	0	8	before	BB08	18	0	0	0	0	0	1	0	1	0	5.53269372882202	night
2023-08-24	BB7_08_27_2023_0020	20.49	19:57	Bird	nighthawk	no	Deer	Female	Adult	1	no	yes	no	7.999	0	0	0	7.999	0	0	0	7.999	before	BB07	21	0	0	0	0	0	1	0	1	0	5.22289778659303	day
2023-08-24	BB8_08_27_2023_0068	19.991	21:08	Bird	robin	no	Deer	Female	Adult	2	no	no	no	5.99	0	0	0	5.99	0	0	0	5.99	after	BB08	18	0	0	0	0	0	1	0	1	0	5.53269372882202	night
2023-08-24	BB7_08_27_2023_0018	20.49	5:47	Bird	crow	no	Deer	Female	Adult	1	no	unknown	no	6.487	0.957	0	2.965	2.565	0	0	0	6.487	after	BB07	21	0.147525820872514	0	0	0	0.457067982118082	0.395406197009403	0	0.542932017881918	0.457067982118082	1.51407312610508	night
2023-08-24	BB7_08_27_2023_0019	20.49	19:56	Human	talk	no	Deer	Female	Adult	1	no	unknown	no	6.488	0	0	0.898	5.59	0	0	0	6.488	after	BB07	21	0	0	0	0	0.138409371146732	0.861590628853268	0	0.861590628853268	0.138409371146732	5.21853446346304	day
2023-08-24	BB10_08_26_2023_0010	20.49	20:46	Human	shout	yes	Deer	Male	Adult	2	no	no	yes	5.997	0	3.199	0.965	0	0	0	1.833	4.164	during	BB10	20	0	0	0.533433383358346	0	0.160913790228448	0	0.305652826413207	0	1	5.43670061996234	day
2023-08-24	BB9_08_26_2023_0012	20.49	19:39	Dog	doglarge	yes	Deer	Unknown	Juvenile	1	no	no	no	6.489	0	0	6.489	0	0	0	0	6.489	after	BB09	5	0	0	0	0	1	0	0	0	1	5.14435797025329	day
2023-08-24	BB7_08_27_2023_0018	20.49	5:47	Bird	crow	no	Deer	Female	Adult	1	no	unknown	no	5.997	0	0	3.232	2.6	0.165	0	0	5.997	during	BB07	21	0	0	0	0.0275137568784392	0.538936134734034	0.433550108387527	0	0.461063865265966	0.538936134734034	1.51407312610508	night
2023-08-24	BB13_09_02_2023_0038	19.991	1:49	Human	talk	yes	Deer	Male	Adult	1	no	no	no	5.989	0	1.824	4.165	0	0	0	0	5.989	after	BB13	19	0	0	0.304558356987811	0	0.695441643012189	0	0	0	1	0.475602221168455	night
2023-08-24	BB10_08_26_2023_0009	20.49	18:39	Human	shout	yes	Elk	Female	Adult	2	no	no	no	5.998	0	0	5.367	0	0.631	0	0	5.998	during	BB10	20	0	0	0	0.105201733911304	0.894798266088696	0	0	0.105201733911304	0.894798266088696	4.88255858245414	day
2023-08-24	BB7_08_27_2023_0018	20.49	5:47	Bird	crow	no	Deer	Female	Adult	1	no	unknown	no	7.999	0	0	0	1.999	6	0	0	7.999	before	BB07	21	0	0	0	0.750093761720215	0	0.249906238279785	0	1	0	1.51407312610508	night
2023-08-24	BB9_08_26_2023_0011	20.49	19:37	Bird	crow	yes	Deer	Female	Adult	2	no	no	yes	6.489	0	0	0	0	0	0	6.489	0	after	BB09	5	0	0	0	0	0	0	1	0	1	5.13563132399331	day
2023-08-24	BB10_08_26_2023_0010	20.49	20:46	Human	shout	yes	Deer	Male	Adult	2	no	no	yes	7.999	0	0	0.1	7.899	0	0	0	7.999	before	BB10	20	0	0	0	0	0.0125015626953369	0.987498437304663	0	0.987498437304663	0.0125015626953369	5.43670061996234	day
2023-08-25	BB7_08_27_2023_0021	20.49	24:43	NP	cougar	no	Deer	Female	Adult	1	no	unknown	no	6.487	2.965	0	3.265	0.257	0	0	0	6.487	after	BB07	22	0.457067982118082	0	0	0	0.503314320949591	0.0396176969323262	0	0.496685679050409	0.503314320949591	6.47080820176898	night
2023-08-25	BB7_08_27_2023_0023	20.49	6:43	Bird	robin	no	Deer	Female	Adult	2	no	unknown	no	8	0	0	0	8	0	0	0	8	before	BB07	22	0	0	0	0	0	1	0	1	0	1.75841922138429	day
2023-08-25	BB13_09_02_2023_0045	19.991	23:25	NP	cougar	yes	Deer	Female	Adult	1	no	no	no	7.999	0	0	0	6.166	1.833	0	0	7.999	before	BB13	20	0	0	0	0.229153644205526	0	0.770846355794474	0	1	0	6.13046899763008	night
2023-08-25	BB2_08_26_2023_0032	20.49	23:29	Human	talk	no	Deer	Female	Adult	1	no	no	yes	6.489	0	0	0	0	0	0	6.489	0	after	BB02	20	0	0	0	0	0	0	1	0	1	6.14792229015003	night
2023-08-25	BB7_08_27_2023_0023	20.49	6:43	Bird	robin	no	Deer	Female	Adult	2	no	unknown	no	6.489	0	0	0	0	0	0	6.489	0	after	BB07	22	0	0	0	0	0	0	1	0	1	1.75841922138429	day
2023-08-25	BB7_08_27_2023_0022	20.49	24:57	Dog	dogsmall	no	Deer	Female	Adult	1	no	unknown	no	6.489	0	0	6.489	0	0	0	0	6.489	after	BB07	22	0	0	0	0	1	0	0	0	1	6.53189472558878	night
2023-08-25	BB13_09_02_2023_0044	19.991	23:11	Bird	crow	yes	Deer	Unknown	Adult	1	no	no	no	8	0	0	0	8	0	0	0	8	before	BB13	20	0	0	0	0	0	1	0	1	0	6.06938247381028	night
2023-08-25	BB13_09_02_2023_0044	19.991	23:11	Bird	crow	yes	Deer	Unknown	Adult	1	no	no	no	5.998	0	0	3.933	2.065	0	0	0	5.998	during	BB13	20	0	0	0	0	0.655718572857619	0.344281427142381	0	0.344281427142381	0.655718572857619	6.06938247381028	night
2023-08-25	BB7_08_27_2023_0023	20.49	6:43	Bird	robin	no	Deer	Female	Adult	2	no	unknown	no	5.998	0	0	0	5.065	0	0	0.933	5.065	during	BB07	22	0	0	0	0	0	0.844448149383128	0.155551850616872	0.844448149383128	0.155551850616872	1.75841922138429	day
2023-08-25	BB13_09_02_2023_0042	20.479	24:14:00	Bird	robin	yes	Deer	Male	Adult	1	no	no	no	8	0	0	0	8	0	0	0	8	before	BB13	20	0	0	0	0	0	1	0	1	0	6.34427183099939	night
2023-08-25	BB1_08_27_2023_0009	20.49	14:15	NP	cougar	yes	Elk	Male	Adult	5	no	no	no	8	8	0	0	0	0	0	0	8	before	BB01	22	1	0	0	0	0	0	0	1	0	3.73064127613788	day
2023-08-25	BB1_08_27_2023_0009	20.49	14:15	NP	cougar	yes	Elk	Male	Adult	5	no	no	no	6.489	6.489	0	0	0	0	0	0	6.489	after	BB01	22	1	0	0	0	0	0	0	1	0	3.73064127613788	day
2023-08-25	BB8_08_27_2023_0071	19.991	2:45	Human	shout	no	Elk	Female	Adult	1	no	no	no	5.99	0	0	5.99	0	0	0	0	5.99	after	BB08	19	0	0	0	0	1	0	0	0	1	0.719948316447661	night
2023-08-25	BB7_08_27_2023_0022	20.49	24:57	Dog	dogsmall	no	Deer	Female	Adult	1	no	unknown	no	5.998	0	0	5.567	0	0.431	0	0	5.998	during	BB07	22	0	0	0	0.0718572857619206	0.928142714238079	0	0	0.0718572857619206	0.928142714238079	6.53189472558878	night
2023-08-25	BB13_09_02_2023_0043	19.991	23:03	Dog	doglarge	yes	Deer	Female	Adult	1	no	no	no	7.999	0	0	0	6.166	0	0	1.833	6.166	before	BB13	20	0	0	0	0	0	0.770846355794474	0.229153644205526	0.770846355794474	0.229153644205526	6.03447588877039	night
2023-08-25	BB13_09_02_2023_0043	19.991	23:03	Dog	doglarge	yes	Deer	Female	Adult	1	no	no	no	5.998	0	0	1.2	0	0	0	4.798	1.2	during	BB13	20	0	0	0	0	0.200066688896299	0	0.799933311103701	0	1	6.03447588877039	night
2023-08-25	BB10_08_26_2023_0011	20.49	20:26	Bird	robin	yes	Deer	Female	Adult	2	no	no	yes	5.997	0	1.033	0.531	0	0	0	4.433	1.564	during	BB10	21	0	0	0.172252793063198	0	0.088544272136068	0	0.739202934800734	0	1	5.34943415736262	day
2023-08-25	BB8_08_27_2023_0070	19.991	2:40	Dog	doglarge	no	Deer	Female	Adult	1	no	no	no	5.996	0.298	0	2.499	3.199	0	0	0	5.996	during	BB08	19	0.0496997998665777	0	0	0	0.416777851901267	0.533522348232155	0	0.583222148098732	0.416777851901267	0.698131700797732	night
2023-08-25	BB13_09_02_2023_0045	19.991	23:25	NP	cougar	yes	Deer	Female	Adult	1	no	no	no	5.988	0	0	4.966	0	1.022	0	0	5.988	after	BB13	20	0	0	0	0.170674682698731	0.829325317301269	0	0	0.170674682698731	0.829325317301269	6.13046899763008	night
2023-08-25	BB7_08_27_2023_0022	20.49	24:57:00	Dog	dogsmall	no	Deer	Female	Adult	1	no	unknown	no	7.999	0	0	0	0	5	2.999	0	7.999	before	BB07	22	0	0.374921865233154	0	0.625078134766846	0	0	0	1	0	6.53189472558878	night
2023-08-25	BB1_08_27_2023_0009	20.49	14:15	NP	cougar	yes	Elk	Male	Adult	5	no	no	no	5.999	5.999	0	0	0	0	0	0	5.999	during	BB01	22	1	0	0	0	0	0	0	1	0	3.73064127613788	day
2023-08-25	BB8_08_27_2023_0070	19.991	2:40	Dog	doglarge	no	Deer	Female	Adult	1	no	no	no	5.988	0	0	1.131	3.166	0	0	1.691	4.297	after	BB08	19	0	0	0	0	0.188877755511022	0.52872411489646	0.282398129592518	0.52872411489646	0.47127588510354	0.698131700797732	night
2023-08-25	BB8_08_27_2023_0070	19.991	2:40	Dog	doglarge	no	Deer	Female	Adult	1	no	no	no	8	8	0	0	0	0	0	0	8	before	BB08	19	1	0	0	0	0	0	0	1	0	0.698131700797732	night
2023-08-25	BB7_08_27_2023_0021	20.49	24:43:00	NP	cougar	no	Deer	Female	Adult	1	no	unknown	no	7.999	4.9	0	0	3.099	0	0	0	7.999	before	BB07	22	0.612576572071509	0	0	0	0	0.387423427928491	0	1	0	6.47080820176898	night
2023-08-25	BB13_09_02_2023_0042	20.479	24:14	Bird	robin	yes	Deer	Male	Adult	1	no	no	no	5.998	0	0	3.333	2.665	0	0	0	5.998	during	BB13	20	0	0	0	0	0.55568522840947	0.44431477159053	0	0.44431477159053	0.55568522840947	6.34427183099939	night
2023-08-25	BB10_08_26_2023_0011	20.49	20:26	Bird	robin	yes	Deer	Female	Adult	2	no	no	yes	7.999	0	0	5.8	2.199	0	0	0	7.999	before	BB10	21	0	0	0	0	0.725090636329541	0.274909363670459	0	0.274909363670459	0.725090636329541	5.34943415736262	day
2023-08-25	BB13_09_02_2023_0043	19.991	23:03	Dog	doglarge	yes	Deer	Female	Adult	1	no	no	no	5.99	0	0	5.99	0	0	0	0	5.99	after	BB13	20	0	0	0	0	1	0	0	0	1	6.03447588877039	night
2023-08-25	BB13_09_02_2023_0042	20.479	24:14	Bird	robin	yes	Deer	Male	Adult	1	no	no	no	6.477	0	0	5.831	0.646	0	0	0	6.477	after	BB13	20	0	0	0	0	0.900262467191601	0.0997375328083989	0	0.0997375328083989	0.900262467191601	6.34427183099939	night
2023-08-25	BB13_09_02_2023_0045	19.991	23:25	NP	cougar	yes	Deer	Female	Adult	1	no	no	no	5.999	0	0	0	0	5.999	0	0	5.999	during	BB13	20	0	0	0	1	0	0	0	1	0	6.13046899763008	night
2023-08-25	BB7_08_27_2023_0021	20.49	24:43	NP	cougar	no	Deer	Female	Adult	1	no	unknown	no	5.998	0.998	0	5	0	0	0	0	5.998	during	BB07	22	0.166388796265422	0	0	0	0.833611203734578	0	0	0.166388796265422	0.833611203734578	6.47080820176898	night
2023-08-25	BB2_08_26_2023_0032	20.49	23:29	Human	talk	no	Deer	Female	Adult	1	no	no	yes	5.997	0	1.965	0.165	0	0	0	3.867	2.13	during	BB02	20	0	0	0.327663831915958	0	0.0275137568784392	0	0.644822411205603	0	1	6.14792229015003	night
2023-08-25	BB13_09_02_2023_0044	19.991	23:11	Bird	crow	yes	Deer	Unknown	Adult	1	no	no	no	5.988	0.424	0	1.498	4.066	0	0	0	5.988	after	BB13	20	0.0708082832331329	0	0	0	0.250167000668003	0.679024716098864	0	0.749832999331997	0.250167000668003	6.06938247381028	night
2023-08-25	BB2_08_26_2023_0032	20.49	23:29	Human	talk	no	Deer	Female	Adult	1	no	no	yes	7.999	0	0	6.067	1.932	0	0	0	7.999	before	BB02	20	0	0	0	0	0.758469808726091	0.241530191273909	0	0.241530191273909	0.758469808726091	6.14792229015003	night
2023-08-25	BB10_08_26_2023_0011	20.49	20:26	Bird	robin	yes	Deer	Female	Adult	2	no	no	yes	6.489	0	0	0	0	0	0	6.489	0	after	BB10	21	0	0	0	0	0	0	1	0	1	5.34943415736262	day
2023-08-25	BB8_08_27_2023_0071	19.991	2:45	Human	shout	no	Elk	Female	Adult	1	no	no	no	5.998	0	0	5.833	0.165	0	0	0	5.998	during	BB08	19	0	0	0	0	0.972490830276759	0.0275091697232411	0	0.0275091697232411	0.972490830276759	0.719948316447661	night
2023-08-25	BB8_08_27_2023_0071	19.991	2:45	Human	shout	no	Elk	Female	Adult	1	no	no	no	8	0	0	0	8	0	0	0	8	before	BB08	19	0	0	0	0	0	1	0	1	0	0.719948316447661	night
2023-08-26	BB1_08_27_2023_0010	20.48	9:18	Human	talk	yes	Elk	Female	Adult	2	no	no	no	5.998	0.998	0	5	0	0	0	0	5.998	during	BB01	23	0.166388796265422	0	0	0	0.833611203734578	0	0	0.166388796265422	0.833611203734578	2.43473430653209	day
2023-08-26	BB7_08_27_2023_0025	20.49	19:53	Dog	doglarge	no	Elk	Female	Adult	8	no	unknown	yes	7.999	0	0.733	0	7.266	0	0	0	7.999	before	BB07	23	0	0	0.0916364545568196	0	0	0.90836354544318	0	0.90836354544318	0.0916364545568196	5.20544449407309	day
2023-08-26	BB14_08_27_2023_0049	20.49	15:18	Human	shout	no	Elk	Male	Adult	1	no	no	no	6.487	0	0	3.731	2.699	0	0	0.057	6.43	after	BB14	23	0	0	0	0	0.575150300601202	0.416062895020811	0.00878680437798674	0.416062895020811	0.583937104979189	4.00553063332699	day
2023-08-26	BB14_08_27_2023_0050	20.49	17:58	Dog	doglarge	no	Elk	Female	Adult	1	no	no	no	6.489	0	0	6.489	0	0	0	0	6.489	after	BB14	23	0	0	0	0	1	0	0	0	1	4.70366233412472	day
2023-08-26	BB2_08_26_2023_0033	20.49	24:51	Dog	doglarge	no	Deer	Female	Adult	1	no	unknown	yes	5.998	0.931	0	5.067	0	0	0	0	5.998	during	BB02	21	0.155218406135378	0	0	0	0.844781593864621	0	0	0.155218406135378	0.844781593864621	6.50571478680886	night
2023-08-26	BB7_08_27_2023_0025	20.49	19:53	Dog	doglarge	no	Elk	Female	Adult	8	no	unknown	yes	5.998	0	2.498	0	0	0	0	3.5	2.498	during	BB07	23	0	0	0.416472157385795	0	0	0	0.583527842614205	0	1	5.20544449407309	day
2023-08-26	BB1_08_27_2023_0012	20.478	19:41	NP	cougar	yes	Elk	Female	Adult	6	no	no	no	7.999	4	0	0	3.999	0	0	0	7.999	before	BB01	23	0.500062507813477	0	0	0	0	0.499937492186523	0	1	0	5.15308461651326	day
2023-08-26	BB13_09_02_2023_0053	20.49	20:30	Dog	doglarge	no	Deer	Female	Adult	1	no	no	no	8	0	0	0	8	0	0	0	8	before	BB13	21	0	0	0	0	0	1	0	1	0	5.36688744988256	day
2023-08-26	BB7_08_27_2023_0025	20.49	19:53	Dog	doglarge	no	Elk	Female	Adult	8	no	unknown	yes	6.489	0	0	0	0	0	0	6.489	0	after	BB07	23	0	0	0	0	0	0	1	0	1	5.20544449407309	day
2023-08-26	BB14_08_27_2023_0050	20.49	17:58	Dog	doglarge	no	Elk	Female	Adult	1	no	no	no	8	0	0	0	0	0	8	0	8	before	BB14	23	0	1	0	0	0	0	0	1	0	4.70366233412472	day
2023-08-26	BB7_08_27_2023_0024	20.49	19:41	Dog	dogsmall	no	Elk	Female	Adult	10	no	no	no	8	8	0	0	0	0	0	0	8	before	BB07	23	1	0	0	0	0	0	0	1	0	5.15308461651326	day
2023-08-26	BB1_08_27_2023_0012	20.478	19:41	NP	cougar	yes	Elk	Female	Adult	6	no	no	no	5.998	1.098	0	4.9	0	0	0	0	5.998	during	BB01	23	0.183061020340113	0	0	0	0.816938979659887	0	0	0.183061020340113	0.816938979659887	5.15308461651326	day
2023-08-26	BB1_08_27_2023_0014	20.477	20:18	Bird	crow	yes	Elk	Female	Adult	7	no	unknown	no	5.999	5.999	0	0	0	0	0	0	5.999	during	BB01	23	1	0	0	0	0	0	0	1	0	5.31452757232273	day
2023-08-26	BB14_08_27_2023_0049	20.49	15:18	Human	shout	no	Elk	Male	Adult	1	no	no	no	5.998	0	0	4.067	0	0	1.931	0	5.998	during	BB14	23	0	0.321940646882294	0	0	0.678059353117706	0	0	0.321940646882294	0.678059353117706	4.00553063332699	day
2023-08-26	BB2_08_26_2023_0033	20.49	24:51	Dog	doglarge	no	Deer	Female	Adult	1	no	unknown	yes	6.488	0	5.223	1.265	0	0	0	0	6.488	after	BB02	21	0	0	0.805024660912454	0	0.194975339087546	0	0	0	1	6.50571478680886	night
2023-08-26	BB9_09_02_2023_0007	19.991	21:55	Human	talk	yes	Deer	Unknown	Juvenile	1	no	unknown	yes	5.996	0	3.032	1.066	0	0.831	0	1.067	4.929	during	BB09	7	0	0	0.505670446964643	0.138592394929953	0.177785190126751	0	0.177951967978652	0.138592394929953	0.861407605070047	5.73776991593136	night
2023-08-26	BB2_08_26_2023_0033	20.49	24:51:00	Dog	doglarge	no	Deer	Female	Adult	1	no	unknown	yes	7.999	5.167	0	0	2.832	0	0	0	7.999	before	BB02	21	0.645955744468058	0	0	0	0	0.354044255531941	0	1	0	6.50571478680886	night
2023-08-26	BB1_08_27_2023_0013	20.49	19:55	NP	wolf	yes	Elk	Female	Adult	2	no	no	yes	7.999	0	0	0	3.732	4.267	0	0	7.999	before	BB01	23	0	0	0	0.533441680210026	0	0.466558319789974	0	1	0	5.21417114033306	day
2023-08-26	BB7_08_27_2023_0024	20.49	19:41	Dog	dogsmall	no	Elk	Female	Adult	10	no	no	no	5.998	1.898	0	4.1	0	0	0	0	5.998	during	BB07	23	0.316438812937646	0	0	0	0.683561187062354	0	0	0.316438812937646	0.683561187062354	5.15308461651326	day
2023-08-26	BB1_08_27_2023_0013	20.49	19:55	NP	wolf	yes	Elk	Female	Adult	2	no	no	yes	6.489	0	0	0	0	0	0	6.489	0	after	BB01	23	0	0	0	0	0	0	1	0	1	5.21417114033306	day
2023-08-26	BB13_09_02_2023_0053	20.49	20:30	Dog	doglarge	no	Deer	Female	Adult	1	no	no	no	6.489	0	0	6.489	0	0	0	0	6.489	after	BB13	21	0	0	0	0	1	0	0	0	1	5.36688744988256	day
2023-08-26	BB1_08_27_2023_0015	20.48	20:20	Human	talk	yes	Elk	Male	Adult	8	no	no	no	8	8	0	0	0	0	0	0	8	before	BB01	23	1	0	0	0	0	0	0	1	0	5.32325421858271	day
2023-08-26	BB1_08_27_2023_0014	20.477	20:18	Bird	crow	yes	Elk	Female	Adult	7	no	unknown	no	8	8	0	0	0	0	0	0	8	before	BB01	23	1	0	0	0	0	0	0	1	0	5.31452757232273	day
2023-08-26	BB14_08_27_2023_0050	20.49	17:58	Dog	doglarge	no	Elk	Female	Adult	1	no	no	no	5.998	0	0	5.267	0	0	0.731	0	5.998	during	BB14	23	0	0.121873957985995	0	0	0.878126042014005	0	0	0.121873957985995	0.878126042014005	4.70366233412472	day
2023-08-26	BB6_08_27_2023_0142	20.49	22:07	Human	shout	yes	Deer	Female	Adult	2	no	no	no	6.488	0	0	2.398	0	0	0	4.09	2.398	after	BB06	23	0	0	0	0	0.36960542540074	0	0.63039457459926	0	1	5.79012979349119	night
2023-08-26	BB14_08_27_2023_0049	20.49	15:18	Human	shout	no	Elk	Male	Adult	1	no	no	no	7.997	0	0	1.166	1.432	1.632	3.767	0	7.997	before	BB14	23	0	0.471051644366637	0	0.204076528698262	0.145804676753783	0.179067150181318	0	0.854195323246217	0.145804676753783	4.00553063332699	day
2023-08-26	BB8_08_27_2023_0075	19.991	5:26	Dog	doglarge	no	Elk	Female	Adult	2	no	unknown	no	8	8	0	0	0	0	0	0	8	before	BB08	20	1	0	0	0	0	0	0	1	0	1.42244334037538	night
2023-08-26	BB1_08_27_2023_0010	20.48	9:18	Human	talk	yes	Elk	Female	Adult	2	no	no	no	8	8	0	0	0	0	0	0	8	before	BB01	23	1	0	0	0	0	0	0	1	0	2.43473430653209	day
2023-08-26	BB8_08_27_2023_0075	19.991	5:26	Dog	doglarge	no	Elk	Female	Adult	2	no	unknown	no	5.989	2.724	0	3.265	0	0	0	0	5.989	after	BB08	20	0.454833862080481	0	0	0	0.545166137919519	0	0	0.454833862080481	0.545166137919519	1.42244334037538	night
2023-08-26	BB13_09_02_2023_0046	19.991	24:11:00	Bird	robin	yes	Deer	Unknown	Adult	1	no	no	no	7.999	0	5.866	0	2.133	0	0	0	7.999	before	BB13	21	0	0	0.733341667708464	0	0	0.266658332291536	0	0.266658332291536	0.733341667708464	6.33118186160943	night
2023-08-26	BB13_09_02_2023_0046	19.991	24:11	Bird	robin	yes	Deer	Unknown	Adult	1	no	no	no	5.988	0	0	2.099	3.889	0	0	0	5.988	after	BB13	21	0	0	0	0	0.350534402137609	0.649465597862391	0	0.649465597862391	0.350534402137609	6.33118186160943	night
2023-08-26	BB7_08_27_2023_0024	20.49	19:41	Dog	dogsmall	no	Elk	Female	Adult	10	no	no	no	6.489	0	0	6.489	0	0	0	0	6.489	after	BB07	23	0	0	0	0	1	0	0	0	1	5.15308461651326	day
2023-08-26	BB13_09_02_2023_0053	20.49	20:30	Dog	doglarge	no	Deer	Female	Adult	1	no	no	no	5.998	0	0	5.3	0.698	0	0	0	5.998	during	BB13	21	0	0	0	0	0.883627875958653	0.116372124041347	0	0.116372124041347	0.883627875958653	5.36688744988256	day
2023-08-26	BB8_08_27_2023_0072	19.991	5:07	NP	wolf	no	Elk	Male	Adult	2	no	no	no	5.998	0	0	3.933	0	0	2.065	0	5.998	during	BB08	20	0	0.344281427142381	0	0	0.655718572857619	0	0	0.344281427142381	0.655718572857619	1.33954020090565	night
2023-08-26	BB1_08_27_2023_0010	20.48	9:18	Human	talk	yes	Elk	Female	Adult	2	no	no	no	6.479	0	0	6.479	0	0	0	0	6.479	after	BB01	23	0	0	0	0	1	0	0	0	1	2.43473430653209	day
2023-08-26	BB6_08_27_2023_0141	20.49	19:40	NP	cougar	yes	Deer	Male	Adult	1	no	no	no	5.997	0	0	4.699	1.298	0	0	0	5.997	during	BB06	23	0	0	0	0	0.783558445889611	0.216441554110389	0	0.216441554110389	0.783558445889611	5.14872129338327	day
2023-08-26	BB6_08_27_2023_0142	20.49	22:07	Human	shout	yes	Deer	Female	Adult	2	no	no	no	8	0	0	0	8	0	0	0	8	before	BB06	23	0	0	0	0	0	1	0	1	0	5.79012979349119	night
2023-08-26	BB6_08_27_2023_0142	20.49	22:07	Human	shout	yes	Deer	Female	Adult	2	no	no	no	5.998	0	0	3.833	2.165	0	0	0	5.998	during	BB06	23	0	0	0	0	0.639046348782928	0.360953651217072	0	0.360953651217072	0.639046348782928	5.79012979349119	night
2023-08-26	BB1_08_27_2023_0013	20.49	19:55	NP	wolf	yes	Elk	Female	Adult	2	no	no	yes	5.996	0	1.566	0.532	0	0.565	0	3.333	2.663	during	BB01	23	0	0	0.261174116077385	0.0942294863242161	0.0887258172114743	0	0.555870580386925	0.0942294863242161	0.905770513675784	5.21417114033306	day
2023-08-26	BB8_08_27_2023_0073	19.991	5:09	Human	talk	no	Elk	Female	Adult	5	no	no	no	5.99	5.99	0	0	0	0	0	0	5.99	after	BB08	20	1	0	0	0	0	0	0	1	0	1.34826684716562	night
2023-08-26	BB8_08_27_2023_0074	19.991	5:10	NP	cougar	no	Elk	Female	Adult	8	no	yes	no	5.999	5.999	0	0	0	0	0	0	5.999	during	BB08	20	1	0	0	0	0	0	0	1	0	1.35263017029561	night
2023-08-26	BB1_08_27_2023_0015	20.48	20:20	Human	talk	yes	Elk	Male	Adult	8	no	no	no	6.478	3.747	0	2.731	0	0	0	0	6.478	after	BB01	23	0.57841926520531	0	0	0	0.42158073479469	0	0	0.57841926520531	0.42158073479469	5.32325421858271	day
2023-08-26	BB1_08_27_2023_0014	20.477	20:18	Bird	crow	yes	Elk	Female	Adult	7	no	unknown	no	6.474	4.875	0	1.599	0	0	0	0	6.474	after	BB01	23	0.753012048192771	0	0	0	0.246987951807229	0	0	0.753012048192771	0.246987951807229	5.31452757232273	day
2023-08-26	BB8_08_27_2023_0074	19.991	5:10	NP	cougar	no	Elk	Female	Adult	8	no	yes	no	5.988	3.265	0	2.165	0	0.558	0	0	5.988	after	BB08	20	0.545257181028724	0	0	0.093186372745491	0.361556446225785	0	0	0.638443553774215	0.361556446225785	1.35263017029561	night
2023-08-26	BB1_08_27_2023_0012	20.478	19:41	NP	cougar	yes	Elk	Female	Adult	6	no	no	no	6.476	0.878	0	5.598	0	0	0	0	6.476	after	BB01	23	0.135577516985794	0	0	0	0.864422483014206	0	0	0.135577516985794	0.864422483014206	5.15308461651326	day
2023-08-26	BB9_09_02_2023_0005	20.49	20:25	Human	shout	yes	Deer	Female	Adult	3	no	no	yes	6.488	0	1.665	0	0	0	0	4.823	1.665	after	BB09	7	0	0	0.256627620221948	0	0	0	0.743372379778052	0	1	5.34507083423263	day
2023-08-26	BB10_08_26_2023_0012	20.49	12:10	Dog	doglarge	yes	Elk	Female	Adult	2	no	no	no	6.489	0	0	0	0	0	0	6.489	0	after	BB10	22	0	0	0	0	0	0	1	0	1	3.18522588488965	day
2023-08-26	BB9_09_02_2023_0007	19.991	21:55	Human	talk	yes	Deer	Unknown	Juvenile	1	no	unknown	yes	5.99	0	0	0	0	0	0	5.99	0	after	BB09	7	0	0	0	0	0	0	1	0	1	5.73776991593136	night
2023-08-26	BB8_08_27_2023_0073	19.991	5:09	Human	talk	no	Elk	Female	Adult	5	no	no	no	5.999	5.999	0	0	0	0	0	0	5.999	during	BB08	20	1	0	0	0	0	0	0	1	0	1.34826684716562	night
2023-08-26	BB1_08_27_2023_0015	20.48	20:20	Human	talk	yes	Elk	Male	Adult	8	no	no	no	5.998	2.931	0	3.067	0	0	0	0	5.998	during	BB01	23	0.48866288762921	0	0	0	0.51133711237079	0	0	0.48866288762921	0.51133711237079	5.32325421858271	day
2023-08-26	BB8_08_27_2023_0072	19.991	5:07	NP	wolf	no	Elk	Male	Adult	2	no	no	no	5.989	0	0	5.665	0	0	0.324	0	5.989	after	BB08	20	0	0.0540991818333612	0	0	0.945900818166639	0	0	0.0540991818333612	0.945900818166639	1.33954020090565	night
2023-08-26	BB8_08_27_2023_0073	19.991	5:09	Human	talk	no	Elk	Female	Adult	5	no	no	no	8	8	0	0	0	0	0	0	8	before	BB08	20	1	0	0	0	0	0	0	1	0	1.34826684716562	night
2023-08-26	BB6_08_27_2023_0141	20.49	19:40	NP	cougar	yes	Deer	Male	Adult	1	no	no	no	7.999	0	2.899	0	5.1	0	0	0	7.999	before	BB06	23	0	0	0.362420302537817	0	0	0.637579697462183	0	0.637579697462183	0.362420302537817	5.14872129338327	day
2023-08-26	BB6_08_27_2023_0141	20.49	19:40	NP	cougar	yes	Deer	Male	Adult	1	no	no	no	6.489	0	0	0	6.489	0	0	0	6.489	after	BB06	23	0	0	0	0	0	1	0	1	0	5.14872129338327	day
2023-08-26	BB8_08_27_2023_0075	19.991	5:26	Dog	doglarge	no	Elk	Female	Adult	2	no	unknown	no	5.998	1.698	0	4.3	0	0	0	0	5.998	during	BB08	20	0.283094364788263	0	0	0	0.716905635211737	0	0	0.283094364788263	0.716905635211737	1.42244334037538	night
2023-08-26	BB9_09_02_2023_0005	20.49	20:25	Human	shout	yes	Deer	Female	Adult	3	no	no	yes	5.996	0	3.298	2.333	0.365	0	0	0	5.996	during	BB09	7	0	0	0.55003335557038	0	0.389092728485657	0.0608739159439626	0	0.0608739159439626	0.939126084056037	5.34507083423263	day
2023-08-26	BB8_08_27_2023_0074	19.991	5:10	NP	cougar	no	Elk	Female	Adult	8	no	yes	no	8	8	0	0	0	0	0	0	8	before	BB08	20	1	0	0	0	0	0	0	1	0	1.35263017029561	night
2023-08-26	BB13_09_02_2023_0046	19.991	24:11	Bird	robin	yes	Deer	Unknown	Adult	1	no	no	no	5.999	0	0	0	5.999	0	0	0	5.999	during	BB13	21	0	0	0	0	0	1	0	1	0	6.33118186160943	night
2023-08-26	BB10_08_26_2023_0012	20.49	12:10	Dog	doglarge	yes	Elk	Female	Adult	2	no	no	no	7.997	0	1.999	2.399	0.267	3.332	0	0	7.997	before	BB10	22	0	0	0.249968738276854	0.416656246092285	0.299987495310742	0.03338752032012	0	0.450043766412405	0.549956233587595	3.18522588488965	day
2023-08-26	BB8_08_27_2023_0072	19.991	5:07	NP	wolf	no	Elk	Male	Adult	2	no	no	no	7.999	0	0	0	5.699	0	2.3	0	7.999	before	BB08	20	0	0.287535941992749	0	0	0	0.712464058007251	0	1	0	1.33954020090565	night
2023-08-26	BB9_09_02_2023_0007	19.991	21:55	Human	talk	yes	Deer	Unknown	Juvenile	1	no	unknown	yes	7.999	0	0	0	5.399	2.6	0	0	7.999	before	BB09	7	0	0	0	0.32504063007876	0	0.67495936992124	0	1	0	5.73776991593136	night
2023-08-26	BB10_08_26_2023_0012	20.49	12:10	Dog	doglarge	yes	Elk	Female	Adult	2	no	no	no	5.998	0	0	0	3.465	0	0	2.533	3.465	during	BB10	22	0	0	0	0	0	0.577692564188063	0.422307435811937	0.577692564188063	0.422307435811937	3.18522588488965	day
2023-08-26	BB9_09_02_2023_0005	20.49	20:25	Human	shout	yes	Deer	Female	Adult	3	no	no	yes	7.997	0	0	2.666	2.132	0	0	3.199	4.798	before	BB09	7	0	0	0	0	0.333375015630862	0.266599974990621	0.400025009378517	0.266599974990621	0.733400025009379	5.34507083423263	day
2023-08-27	BB13_09_02_2023_0056	19.991	21:18	Dog	doglarge	no	Deer	Female	Adult	1	no	unknown	yes	5.998	0	4.331	0	0	0	0	1.667	4.331	during	BB13	22	0	0	0.722074024674892	0	0	0	0.277925975325108	0	1	5.57632696012188	night
2023-08-27	BB2_09_02_2023_0004	20.49	24:44:00	Human	shout	yes	Deer	Female	Adult	1	no	no	yes	7.997	0	0	4.999	2.998	0	0	0	7.997	before	BB02	22	0	0	0	0	0.625109416031012	0.374890583968988	0	0.374890583968988	0.625109416031012	6.47517152489896	night
2023-08-27	BB13_09_02_2023_0055	19.991	21:13	Dog	dogsmall	no	Deer	Unknown	Adult	1	no	no	no	5.99	0	0	0	0	0	0	5.99	0	after	BB13	22	0	0	0	0	0	0	1	0	1	5.55451034447195	night
2023-08-27	BB2_09_02_2023_0005	19.991	24:48	Bird	crow	yes	Deer	Unknown	Adult	1	no	unknown	yes	5.997	0	1.765	0.965	0	0	0	3.267	2.73	during	BB02	22	0	0	0.294313823578456	0	0.160913790228448	0	0.544772386193097	0	1	6.49262481741891	night
2023-08-27	BB6_08_27_2023_0144	19.991	1:45	Dog	doglarge	yes	Deer	Female	Adult	1	no	unknown	yes	5.989	0	2.565	0	3.424	0	0	0	5.989	after	BB06	24	0	0	0.428285189514109	0	0	0.571714810485891	0	0.571714810485891	0.428285189514109	0.458148928648511	night
2023-08-27	BB2_09_02_2023_0005	19.991	24:48:00	Bird	crow	yes	Deer	Unknown	Adult	1	no	unknown	yes	7.999	0	0	5.9	2.099	0	0	0	7.999	before	BB02	22	0	0	0	0	0.737592199024878	0.262407800975122	0	0.262407800975122	0.737592199024878	6.49262481741891	night
2023-08-27	BB6_09_02_2023_0016	20.49	22:26	NP	wolf	no	Deer	Unknown	Adult	1	no	no	no	5.998	0	0	4.567	1.431	0	0	0	5.998	during	BB06	24	0	0	0	0	0.761420473491164	0.238579526508836	0	0.238579526508836	0.761420473491164	5.87303293296092	night
2023-08-27	BB13_09_02_2023_0056	19.991	21:18	Dog	doglarge	no	Deer	Female	Adult	1	no	unknown	yes	7.995	0	0.1	1.098	6.797	0	0	0	7.995	before	BB13	22	0	0	0.0125078173858662	0	0.137335834896811	0.850156347717323	0	0.850156347717323	0.149843652282677	5.57632696012188	night
2023-08-27	BB13_09_02_2023_0056	19.991	21:18	Dog	doglarge	no	Deer	Female	Adult	1	no	unknown	yes	5.99	0	0	0	0	0	0	5.99	0	after	BB13	22	0	0	0	0	0	0	1	0	1	5.57632696012188	night
2023-08-27	BB13_09_02_2023_0055	19.991	21:13	Dog	dogsmall	no	Deer	Unknown	Adult	1	no	no	no	8	0	0	0	8	0	0	0	8	before	BB13	22	0	0	0	0	0	1	0	1	0	5.55451034447195	night
2023-08-27	BB6_09_02_2023_0016	20.49	22:26	NP	wolf	no	Deer	Unknown	Adult	1	no	no	no	8	0	0	0	8	0	0	0	8	before	BB06	24	0	0	0	0	0	1	0	1	0	5.87303293296092	night
2023-08-27	BB4_08_27_2023_0017	20.49	6:15	Dog	doglarge	yes	Elk	Male	Adult	2	no	no	no	6.489	0	0	6.489	0	0	0	0	6.489	after	BB04	24	0	0	0	0	1	0	0	0	1	1.63624617374468	day
2023-08-27	BB4_08_27_2023_0017	20.49	6:15	Dog	doglarge	yes	Elk	Male	Adult	2	no	no	no	5.998	2.531	0	3.467	0	0	0	0	5.998	during	BB04	24	0.421973991330443	0	0	0	0.578026008669557	0	0	0.421973991330443	0.578026008669557	1.63624617374468	day
2023-08-27	BB2_09_02_2023_0004	20.49	24:44	Human	shout	yes	Deer	Female	Adult	1	no	no	yes	6.489	0	0	0	0	0	0	6.489	0	after	BB02	22	0	0	0	0	0	0	1	0	1	6.47517152489896	night
2023-08-27	BB6_09_02_2023_0016	20.49	22:26	NP	wolf	no	Deer	Unknown	Adult	1	no	no	no	6.487	0	0	1.765	0.799	0	0	3.923	2.564	after	BB06	24	0	0	0	0	0.272082626792046	0.123169415754586	0.604747957453368	0.123169415754586	0.876830584245414	5.87303293296092	night
2023-08-27	BB1_09_03_2023_0004	20.49	20:38	Dog	doglarge	no	Elk	Female	Adult	2	no	no	no	6.489	0	0	6.489	0	0	0	0	6.489	after	BB01	24	0	0	0	0	1	0	0	0	1	5.40179403492245	day
2023-08-27	BB1_09_03_2023_0006	19.978	21:37	Dog	doglarge	no	Elk	Unknown	Adult	1	no	unknown	no	5.977	0	0	5.977	0	0	0	0	5.977	after	BB01	24	0	0	0	0	1	0	0	0	1	5.65923009959161	night
2023-08-27	BB6_08_27_2023_0144	19.991	1:45	Dog	doglarge	yes	Deer	Female	Adult	1	no	unknown	yes	7.998	0	0	3.132	4.866	0	0	0	7.998	before	BB06	24	0	0	0	0	0.391597899474869	0.608402100525131	0	0.608402100525131	0.391597899474869	0.458148928648511	night
2023-08-27	BB6_08_27_2023_0144	19.991	1:45	Dog	doglarge	yes	Deer	Female	Adult	1	no	unknown	yes	5.996	0	0.799	0	0.465	0	0	4.732	1.264	during	BB06	24	0	0	0.133255503669113	0	0	0.0775517011340894	0.789192795196798	0.0775517011340894	0.922448298865911	0.458148928648511	night
2023-08-27	BB9_09_02_2023_0008	20.49	24:16	NP	wolf	yes	Deer	Unknown	Juvenile	1	no	unknown	yes	5.996	0	1.366	1.032	3.133	0.465	0	0	5.996	during	BB09	8	0	0	0.227818545697131	0.0775517011340894	0.172114743162108	0.522515010006671	0	0.60006671114076	0.39993328885924	6.35299847725936	night
2023-08-27	BB2_09_02_2023_0004	20.49	24:44	Human	shout	yes	Deer	Female	Adult	1	no	no	yes	5.997	0	1.265	0.765	0	0	0	3.967	2.03	during	BB02	22	0	0	0.210938802734701	0	0.127563781890945	0	0.661497415374354	0	1	6.47517152489896	night
2023-08-27	BB3_09_02_2023_0004	20.49	6:57	Dog	doglarge	yes	Elk	Unknown	Adult	2	no	unknown	no	5.998	2.365	0	3.633	0	0	0	0	5.998	during	BB03	23	0.394298099366455	0	0	0	0.605701900633544	0	0	0.394298099366455	0.605701900633544	1.81950574520409	day
2023-08-27	BB4_08_27_2023_0017	20.49	6:15	Dog	doglarge	yes	Elk	Male	Adult	2	no	no	no	8	8	0	0	0	0	0	0	8	before	BB04	24	1	0	0	0	0	0	0	1	0	1.63624617374468	day
2023-08-27	BB1_09_03_2023_0005	20.49	20:39	Human	shout	no	Elk	Female	Adult	2	no	yes	no	5.998	1.065	0	4.933	0	0	0	0	5.998	during	BB01	24	0.177559186395465	0	0	0	0.822440813604535	0	0	0.177559186395465	0.822440813604535	5.40615735805244	day
2023-08-27	BB13_09_02_2023_0055	19.991	21:13	Dog	dogsmall	no	Deer	Unknown	Adult	1	no	no	no	5.998	0	0	0	4.998	0	0	1	4.998	during	BB13	22	0	0	0	0	0	0.833277759253084	0.166722240746916	0.833277759253084	0.166722240746916	5.55451034447195	night
2023-08-27	BB6_08_27_2023_0143	19.991	1:39	Bird	nighthawk	yes	Deer	Female	Adult	1	no	unknown	yes	7.999	0	0	2.767	5.232	0	0	0	7.999	before	BB06	24	0	0	0	0	0.345918239779972	0.654081760220028	0	0.654081760220028	0.345918239779972	0.431968989868597	night
2023-08-27	BB3_09_02_2023_0004	20.49	6:57	Dog	doglarge	yes	Elk	Unknown	Adult	2	no	unknown	no	8	8	0	0	0	0	0	0	8	before	BB03	23	1	0	0	0	0	0	0	1	0	1.81950574520409	day
2023-08-27	BB6_08_27_2023_0143	19.991	1:39	Bird	nighthawk	yes	Deer	Female	Adult	1	no	unknown	yes	5.99	0	0	0	0	0	0	5.99	0	after	BB06	24	0	0	0	0	0	0	1	0	1	0.431968989868597	night
2023-08-27	BB6_08_27_2023_0143	19.991	1:39	Bird	nighthawk	yes	Deer	Female	Adult	1	no	unknown	yes	5.997	0	1.599	0.665	0	0	0	3.733	2.264	during	BB06	24	0	0	0.266633316658329	0	0.110888777722194	0	0.622477905619476	0	1	0.431968989868597	night
2023-08-27	BB9_09_02_2023_0008	20.49	24:16	NP	wolf	yes	Deer	Unknown	Juvenile	1	no	unknown	yes	6.488	0	0	4.29	2.198	0	0	0	6.488	after	BB09	8	0	0	0	0	0.661220715166461	0.338779284833539	0	0.338779284833539	0.661220715166461	6.35299847725936	night
2023-08-27	BB2_09_02_2023_0005	19.991	24:48	Bird	crow	yes	Deer	Unknown	Adult	1	no	unknown	yes	5.99	0	0	0	0	0	0	5.99	0	after	BB02	22	0	0	0	0	0	0	1	0	1	6.49262481741891	night
2023-08-27	BB1_09_03_2023_0006	19.978	21:37	Dog	doglarge	no	Elk	Unknown	Adult	1	no	unknown	no	5.998	1.465	0	4.533	0	0	0	0	5.998	during	BB01	24	0.244248082694231	0	0	0	0.755751917305769	0	0	0.244248082694231	0.755751917305769	5.65923009959161	night
2023-08-27	BB1_09_03_2023_0004	20.49	20:38	Dog	doglarge	no	Elk	Female	Adult	2	no	no	no	5.998	0	0	4.867	0	1.131	0	0	5.998	during	BB01	24	0	0	0	0.188562854284762	0.811437145715238	0	0	0.188562854284762	0.811437145715238	5.40179403492245	day
2023-08-27	BB1_09_03_2023_0005	20.49	20:39	Human	shout	no	Elk	Female	Adult	2	no	yes	no	6.489	0	0	6.489	0	0	0	0	6.489	after	BB01	24	0	0	0	0	1	0	0	0	1	5.40615735805244	day
2023-08-27	BB9_09_02_2023_0008	20.49	24:16:00	NP	wolf	yes	Deer	Unknown	Juvenile	1	no	unknown	yes	7.999	0	0	0	0	0.9	7.099	0	7.999	before	BB09	8	0	0.887485935741968	0	0.112514064258032	0	0	0	1	0	6.35299847725936	night
2023-08-27	BB1_09_03_2023_0004	20.49	20:38	Dog	doglarge	no	Elk	Female	Adult	2	no	no	no	7.999	0	0	6.399	0	1.6	0	0	7.999	before	BB01	24	0	0	0	0.200025003125391	0.799974996874609	0	0	0.200025003125391	0.799974996874609	5.40179403492245	day
2023-08-27	BB3_09_02_2023_0004	20.49	6:57	Dog	doglarge	yes	Elk	Unknown	Adult	2	no	unknown	no	6.489	0	0	6.489	0	0	0	0	6.489	after	BB03	23	0	0	0	0	1	0	0	0	1	1.81950574520409	day
2023-08-27	BB1_09_03_2023_0006	19.978	21:37	Dog	doglarge	no	Elk	Unknown	Adult	1	no	unknown	no	7.999	6.4	0	0	1.599	0	0	0	7.999	before	BB01	24	0.800100012501563	0	0	0	0	0.199899987498437	0	1	0	5.65923009959161	night
2023-08-27	BB1_09_03_2023_0005	20.49	20:39	Human	shout	no	Elk	Female	Adult	2	no	yes	no	7.999	5.733	0	0	2.266	0	0	0	7.999	before	BB01	24	0.716714589323665	0	0	0	0	0.283285410676335	0	1	0	5.40615735805244	day
2023-08-28	BB2_09_02_2023_0006	20.49	4:08	Dog	dogsmall	yes	Elk	Male	Adult	1	no	no	yes	6.487	0	1.233	2.331	0	0	0	2.923	3.564	after	BB02	23	0	0	0.190072452597503	0	0.359334052720826	0	0.450593494681671	0	1	1.08210413623648	night
2023-08-28	BB1_09_03_2023_0007	19.98	2:08	NP	cougar	no	Elk	Unknown	Adult	2	no	unknown	no	5.998	1.498	0	4.5	0	0	0	0	5.998	during	BB01	25	0.24974991663888	0	0	0	0.75025008336112	0	0	0.24974991663888	0.75025008336112	0.558505360638185	night
2023-08-28	BB1_09_03_2023_0007	19.98	2:08	NP	cougar	no	Elk	Unknown	Adult	2	no	unknown	no	5.978	1.247	0	4.731	0	0	0	0	5.978	after	BB01	25	0.208598193375711	0	0	0	0.791401806624289	0	0	0.208598193375711	0.791401806624289	0.558505360638185	night
2023-08-28	BB1_09_03_2023_0007	19.98	2:08	NP	cougar	no	Elk	Unknown	Adult	2	no	unknown	no	8	8	0	0	0	0	0	0	8	before	BB01	25	1	0	0	0	0	0	0	1	0	0.558505360638185	night
2023-08-28	BB3_09_02_2023_0010	20.49	19:41	Bird	robin	yes	Elk	Female	Adult	18	no	no	no	5.997	0	0	4.199	1.798	0	0	0	5.997	during	BB03	24	0	0	0	0	0.700183425045856	0.299816574954144	0	0.299816574954144	0.700183425045856	5.15308461651326	day
2023-08-28	BB5_09_02_2023_0005	20.49	5:35	Bird	robin	no	Deer	Unknown	Juvenile	1	no	no	no	6.489	0	0	0	0	0	6.489	0	6.489	after	BB05	24	0	1	0	0	0	0	0	1	0	1.46171324854525	night
2023-08-28	BB15_09_03_2023_0004	20.49	7:30	Dog	doglarge	yes	Deer	Unknown	Juvenile	3	no	no	yes	5.998	0	1.065	4.933	0	0	0	0	5.998	during	BB15	22	0	0	0.177559186395465	0	0.822440813604535	0	0	0	1	1.96349540849362	day
2023-08-28	BB2_09_02_2023_0009	20.49	21:33	Bird	robin	yes	Deer	Female	Adult	1	no	no	no	6.489	0	0	0	0	6.489	0	0	6.489	after	BB02	23	0	0	0	1	0	0	0	1	0	5.64177680707167	night
2023-08-28	BB2_09_02_2023_0006	20.49	4:08	Dog	dogsmall	yes	Elk	Male	Adult	1	no	no	yes	5.998	0	0	4.8	1.198	0	0	0	5.998	during	BB02	23	0	0	0	0	0.800266755585195	0.199733244414805	0	0.199733244414805	0.800266755585195	1.08210413623648	night
2023-08-28	BB17_09_04_2023_0020	20.49	24:26	Dog	doglarge	no	Deer	Female	Adult	1	no	no	yes	6.489	0	0	0	0	0	0	6.489	0	after	BB17	22	0	0	0	0	0	0	1	0	1	6.39663170855922	night
2023-08-28	BB17_09_04_2023_0020	20.49	24:26:00	Dog	doglarge	no	Deer	Female	Adult	1	no	no	yes	8	0	0	0	0	0	8	0	8	before	BB17	22	0	1	0	0	0	0	0	1	0	6.39663170855922	night
2023-08-28	BB2_09_02_2023_0006	20.49	4:08	Dog	dogsmall	yes	Elk	Male	Adult	1	no	no	yes	8	0	0	0	8	0	0	0	8	before	BB02	23	0	0	0	0	0	1	0	1	0	1.08210413623648	night
2023-08-28	BB2_09_02_2023_0009	20.49	21:33	Bird	robin	yes	Deer	Female	Adult	1	no	no	no	7.998	0	0	0	7.099	0.899	0	0	7.998	before	BB02	23	0	0	0	0.112403100775194	0	0.887596899224806	0	1	0	5.64177680707167	night
2023-08-28	BB15_09_03_2023_0004	20.49	7:30	Dog	doglarge	yes	Deer	Unknown	Juvenile	3	no	no	yes	7.997	0	1.1	2.166	2.032	2.699	0	0	7.997	before	BB15	22	0	0	0.137551581843191	0.337501563086157	0.270851569338502	0.25409528573215	0	0.591596848818307	0.408403151181693	1.96349540849362	day
2023-08-28	BB3_09_02_2023_0010	20.49	19:41	Bird	robin	yes	Elk	Female	Adult	18	no	no	no	8	0	0	0	8	0	0	0	8	before	BB03	24	0	0	0	0	0	1	0	1	0	5.15308461651326	day
2023-08-28	BB3_09_02_2023_0010	20.49	19:41	Bird	robin	yes	Elk	Female	Adult	18	no	no	no	6.489	0	0	0	6.489	0	0	0	6.489	after	BB03	24	0	0	0	0	0	1	0	1	0	5.15308461651326	day
2023-08-28	BB5_09_02_2023_0005	20.49	5:35	Bird	robin	no	Deer	Unknown	Juvenile	1	no	no	no	7.999	0	0	0	2.332	0	5.667	0	7.999	before	BB05	24	0	0.708463557944743	0	0	0	0.291536442055257	0	1	0	1.46171324854525	night
2023-08-28	BB17_09_04_2023_0020	20.49	24:26	Dog	doglarge	no	Deer	Female	Adult	1	no	no	yes	5.997	0	1.032	0	0	0	0.798	4.167	1.83	during	BB17	22	0	0.133066533266633	0.172086043021511	0	0	0	0.694847423711856	0.133066533266633	0.866933466733367	6.39663170855922	night
2023-08-28	BB2_09_02_2023_0009	20.49	21:33	Bird	robin	yes	Deer	Female	Adult	1	no	no	no	5.997	0	0	4.466	1.098	0.433	0	0	5.997	during	BB02	23	0	0	0	0.072202768050692	0.744705686176422	0.183091545772886	0	0.255294313823578	0.744705686176422	5.64177680707167	night
2023-08-28	BB5_09_02_2023_0005	20.49	5:35	Bird	robin	no	Deer	Unknown	Juvenile	1	no	no	no	5.997	0	0	3.832	0	0	2.165	0	5.997	during	BB05	24	0	0.36101384025346	0	0	0.63898615974654	0	0	0.36101384025346	0.63898615974654	1.46171324854525	night
2023-08-28	BB15_09_03_2023_0004	20.49	7:30	Dog	doglarge	yes	Deer	Unknown	Juvenile	3	no	no	yes	6.488	0	2.857	3.631	0	0	0	0	6.488	after	BB15	22	0	0	0.440351418002466	0	0.559648581997534	0	0	0	1	1.96349540849362	day
2023-08-29	BB7_09_03_2023_0004	20.49	19:29	Human	shout	yes	Deer	Female	Adult	2	no	no	yes	7.998	0	0	0	5.766	2.232	0	0	7.998	before	BB07	26	0	0	0	0.27906976744186	0	0.720930232558139	0	1	0	5.10072473895343	day
2023-08-29	BB7_09_03_2023_0004	20.49	19:29	Human	shout	yes	Deer	Female	Adult	2	no	no	yes	5.997	0	3.099	0	2.898	0	0	0	5.997	during	BB07	26	0	0	0.516758379189595	0	0	0.483241620810405	0	0.483241620810405	0.516758379189595	5.10072473895343	day
2023-08-29	BB15_09_03_2023_0007	20.49	7:55	NP	cougar	yes	Deer	Female	Adult	2	no	no	yes	7.997	0	0	4.033	0	3.964	0	0	7.997	before	BB15	23	0	0	0	0.495685882205827	0.504314117794173	0	0	0.495685882205827	0.504314117794173	2.07257848674327	day
2023-08-29	BB18_09_02_2023_0043	20.49	6:52	NP	cougar	yes	Deer	Unknown	Juvenile	2	no	no	yes	5.999	0	5.999	0	0	0	0	0	5.999	during	BB18	24	0	0	1	0	0	0	0	0	1	1.79768912955416	day
2023-08-29	BB13_09_02_2023_0065	20.49	21:00	Bird	nighthawk	no	Deer	Female	Adult	1	no	no	no	5.998	0	0	0	4.865	1.133	0	0	5.998	during	BB13	24	0	0	0	0.188896298766255	0	0.811103701233745	0	1	0	5.49778714378214	night
2023-08-29	BB3_09_02_2023_0011	20.491	24:08	Human	shout	yes	Deer	Female	Adult	2	no	no	yes	6.489	0	1.524	4.965	0	0	0	0	6.489	after	BB03	25	0	0	0.234858992140546	0	0.765141007859454	0	0	0	1	6.31809189221947	night
2023-08-29	BB3_09_02_2023_0011	20.491	24:08:00	Human	shout	yes	Deer	Female	Adult	2	no	no	yes	7.999	0	0	0	7.999	0	0	0	7.999	before	BB03	25	0	0	0	0	0	1	0	1	0	6.31809189221947	night
2023-08-29	BB6_09_02_2023_0035	20.49	1:30	NP	cougar	no	Deer	Female	Adult	1	no	no	no	8	0	0	0	8	0	0	0	8	before	BB06	26	0	0	0	0	0	1	0	1	0	0.392699081698724	night
2023-08-29	BB7_09_03_2023_0004	20.49	19:29	Human	shout	yes	Deer	Female	Adult	2	no	no	yes	6.487	0	0	2.266	4.221	0	0	0	6.487	after	BB07	26	0	0	0	0	0.349314012640666	0.650685987359334	0	0.650685987359334	0.349314012640666	5.10072473895343	day
2023-08-29	BB6_09_02_2023_0035	20.49	1:30	NP	cougar	no	Deer	Female	Adult	1	no	no	no	6.489	0	0	0	0	0	0	6.489	0	after	BB06	26	0	0	0	0	0	0	1	0	1	0.392699081698724	night
2023-08-29	BB18_09_02_2023_0044	20.49	7:02	Dog	doglarge	yes	Deer	Female	Adult	2	no	no	yes	5.998	0	0	5.133	0.865	0	0	0	5.998	during	BB18	24	0	0	0	0	0.855785261753918	0.144214738246082	0	0.144214738246082	0.855785261753918	1.84132236085402	day
2023-08-29	BB18_09_02_2023_0043	20.49	6:52	NP	cougar	yes	Deer	Unknown	Juvenile	2	no	no	yes	7.999	0	0.4	0	7.599	0	0	0	7.999	before	BB18	24	0	0	0.0500062507813477	0	0	0.949993749218652	0	0.949993749218652	0.0500062507813477	1.79768912955416	day
2023-08-29	BB6_09_02_2023_0035	20.49	1:30	NP	cougar	no	Deer	Female	Adult	1	no	no	no	5.998	0	0	0	1.798	0	0	4.2	1.798	during	BB06	26	0	0	0	0	0	0.299766588862954	0.700233411137046	0.299766588862954	0.700233411137046	0.392699081698724	night
2023-08-29	BB15_09_03_2023_0006	20.49	6:16	NP	cougar	yes	Deer	Male	Adult	1	no	yes	yes	7.999	0	0	6.699	0	1.3	0	0	7.999	before	BB15	23	0	0	0	0.16252031503938	0.83747968496062	0	0	0.16252031503938	0.83747968496062	1.64060949687467	day
2023-08-29	BB15_09_03_2023_0005	20.49	6:12	Bird	robin	yes	Deer	Male	Adult	1	no	no	no	6.489	0	0	6.489	0	0	0	0	6.489	after	BB15	23	0	0	0	0	1	0	0	0	1	1.62315620435473	day
2023-08-29	BB17_09_04_2023_0024	20.49	2:06	Human	talk	no	Deer	Female	Adult	1	no	unknown	no	6.489	0	0	6.489	0	0	0	0	6.489	after	BB17	23	0	0	0	0	1	0	0	0	1	0.549778714378214	night
2023-08-29	BB18_09_02_2023_0043	20.49	6:52	NP	cougar	yes	Deer	Unknown	Juvenile	2	no	no	yes	6.487	0	0.398	4.699	1.39	0	0	0	6.487	after	BB18	24	0	0	0.0613534761831355	0	0.724371820564205	0.214274703252659	0	0.214274703252659	0.785725296747341	1.79768912955416	day
2023-08-29	BB15_09_03_2023_0005	20.49	6:12	Bird	robin	yes	Deer	Male	Adult	1	no	no	no	7.999	0	0	0	1.766	6.233	0	0	7.999	before	BB15	23	0	0	0	0.77922240280035	0	0.22077759719965	0	1	0	1.62315620435473	day
2023-08-29	BB18_09_02_2023_0044	20.49	7:02	Dog	doglarge	yes	Deer	Female	Adult	2	no	no	yes	8	0	0	0	8	0	0	0	8	before	BB18	24	0	0	0	0	0	1	0	1	0	1.84132236085402	day
2023-08-29	BB13_09_02_2023_0065	20.49	21:00	Bird	nighthawk	no	Deer	Female	Adult	1	no	no	no	6.489	0	0	0	0	6.489	0	0	6.489	after	BB13	24	0	0	0	1	0	0	0	1	0	5.49778714378214	night
2023-08-29	BB15_09_03_2023_0006	20.49	6:16	NP	cougar	yes	Deer	Male	Adult	1	no	yes	yes	5.997	0	1.432	3.8	0	0.765	0	0	5.997	during	BB15	23	0	0	0.238786059696515	0.127563781890945	0.63365015841254	0	0	0.127563781890945	0.872436218109054	1.64060949687467	day
2023-08-29	BB18_09_02_2023_0044	20.49	7:02	Dog	doglarge	yes	Deer	Female	Adult	2	no	no	yes	6.487	0	1.899	1.065	3.523	0	0	0	6.487	after	BB18	24	0	0	0.292739324803453	0	0.164174502851858	0.543086172344689	0	0.543086172344689	0.456913827655311	1.84132236085402	day
2023-08-29	BB17_09_04_2023_0022	20.49	1:48	NP	cougar	no	Deer	Female	Adult	1	no	unknown	yes	8	0	0	0	0	0	8	0	8	before	BB17	23	0	1	0	0	0	0	0	1	0	0.471238898038469	night
2023-08-29	BB3_09_02_2023_0013	19.991	23:05	Bird	nighthawk	yes	Deer	Female	Adult	2	no	no	no	7.999	0	1.732	0	6.267	0	0	0	7.999	before	BB03	25	0	0	0.216527065883235	0	0	0.783472934116765	0	0.783472934116765	0.216527065883235	6.04320253503036	night
2023-08-29	BB13_09_02_2023_0065	20.49	21:00	Bird	nighthawk	no	Deer	Female	Adult	1	no	no	no	7.998	0	0	0	5.499	2.499	0	0	7.998	before	BB13	24	0	0	0	0.31245311327832	0	0.68754688672168	0	1	0	5.49778714378214	night
2023-08-29	BB10_09_02_2023_0033	20.49	19:46	Dog	doglarge	no	Deer	Female	Adult	2	no	no	yes	6.486	0	4.165	0.565	0.966	0	0	0.79	5.696	after	BB10	25	0	0	0.642152328091274	0	0.0871106999691643	0.148936170212766	0.121800801726796	0.148936170212766	0.851063829787234	5.17490123216319	day
2023-08-29	BB15_09_03_2023_0007	20.49	7:55	NP	cougar	yes	Deer	Female	Adult	2	no	no	yes	5.998	0	1.4	4.598	0	0	0	0	5.998	during	BB15	23	0	0	0.233411137045682	0	0.766588862954318	0	0	0	1	2.07257848674327	day
2023-08-29	BB15_09_03_2023_0007	20.49	7:55	NP	cougar	yes	Deer	Female	Adult	2	no	no	yes	6.489	0	6.489	0	0	0	0	0	6.489	after	BB15	23	0	0	1	0	0	0	0	0	1	2.07257848674327	day
2023-08-29	BB10_09_02_2023_0033	20.49	19:46	Dog	doglarge	no	Deer	Female	Adult	2	no	no	yes	7.999	0	0	0.4	0	7.599	0	0	7.999	before	BB10	25	0	0	0	0.949993749218652	0.0500062507813477	0	0	0.949993749218652	0.0500062507813477	5.17490123216319	day
2023-08-29	BB17_09_04_2023_0025	20.49	2:08	NP	cougar	no	Deer	Female	Adult	1	no	unknown	yes	6.488	0	0.698	0	0	0	0	5.79	0.698	after	BB17	23	0	0	0.107583230579531	0	0	0	0.892416769420469	0	1	0.558505360638185	night
2023-08-29	BB15_09_03_2023_0006	20.49	6:16	NP	cougar	yes	Deer	Male	Adult	1	no	yes	yes	6.489	0	0	6.489	0	0	0	0	6.489	after	BB15	23	0	0	0	0	1	0	0	0	1	1.64060949687467	day
2023-08-29	BB17_09_04_2023_0024	20.49	2:06	Human	talk	no	Deer	Female	Adult	1	no	unknown	no	5.998	0.998	0	5	0	0	0	0	5.998	during	BB17	23	0.166388796265422	0	0	0	0.833611203734578	0	0	0.166388796265422	0.833611203734578	0.549778714378214	night
2023-08-29	BB3_09_02_2023_0013	19.991	23:05	Bird	nighthawk	yes	Deer	Female	Adult	2	no	no	no	5.996	0	0	0.699	2.097	0	0	3.2	2.796	during	BB03	25	0	0	0	0	0.116577718478986	0.349733155436958	0.533689126084056	0.349733155436958	0.650266844563042	6.04320253503036	night
2023-08-29	BB10_09_02_2023_0033	20.49	19:46	Dog	doglarge	no	Deer	Female	Adult	2	no	no	yes	5.999	0	0	5.999	0	0	0	0	5.999	during	BB10	25	0	0	0	0	1	0	0	0	1	5.17490123216319	day
2023-08-29	BB3_09_02_2023_0013	19.991	23:05	Bird	nighthawk	yes	Deer	Female	Adult	2	no	no	no	5.99	0	0	0	0	0	0	5.99	0	after	BB03	25	0	0	0	0	0	0	1	0	1	6.04320253503036	night
2023-08-29	BB15_09_03_2023_0005	20.49	6:12	Bird	robin	yes	Deer	Male	Adult	1	no	no	no	5.998	0	0	5	0	0.998	0	0	5.998	during	BB15	23	0	0	0	0.166388796265422	0.833611203734578	0	0	0.166388796265422	0.833611203734578	1.62315620435473	day
2023-08-29	BB17_09_04_2023_0024	20.49	2:06	Human	talk	no	Deer	Female	Adult	1	no	unknown	no	7.999	1.767	0	0	6.232	0	0	0	7.999	before	BB17	23	0.220902612826603	0	0	0	0	0.779097387173397	0	1	0	0.549778714378214	night
2023-08-29	BB3_09_02_2023_0011	20.491	24:08	Human	shout	yes	Deer	Female	Adult	2	no	no	yes	5.998	0	0	3.3	0	0	0	2.698	3.3	during	BB03	25	0	0	0	0	0.550183394464822	0	0.449816605535178	0	1	6.31809189221947	night
2023-08-29	BB17_09_04_2023_0022	20.49	1:48	NP	cougar	no	Deer	Female	Adult	1	no	unknown	yes	5.996	0	0.633	2.099	0	0	3.264	0	5.996	during	BB17	23	0	0.544362908605737	0.105570380253502	0	0.35006671114076	0	0	0.544362908605737	0.455637091394263	0.471238898038469	night
2023-08-29	BB17_09_04_2023_0025	20.49	2:08	NP	cougar	no	Deer	Female	Adult	1	no	unknown	yes	5.998	0	1.067	4.931	0	0	0	0	5.998	during	BB17	23	0	0	0.177892630876959	0	0.822107369123041	0	0	0	1	0.558505360638185	night
2023-08-29	BB17_09_04_2023_0022	20.49	1:48	NP	cougar	no	Deer	Female	Adult	1	no	unknown	yes	6.487	0	1.498	0	1.966	0	0	3.023	3.464	after	BB17	23	0	0	0.230923385232002	0	0	0.303067673809157	0.466008940958841	0.303067673809157	0.696932326190843	0.471238898038469	night
2023-08-29	BB17_09_04_2023_0025	20.49	2:08	NP	cougar	no	Deer	Female	Adult	1	no	unknown	yes	7.999	0	0	0.5	7.499	0	0	0	7.999	before	BB17	23	0	0	0	0	0.0625078134766846	0.937492186523315	0	0.937492186523315	0.0625078134766846	0.558505360638185	night
2023-08-30	BB2_09_02_2023_0018	20.49	20:26	Dog	dogsmall	yes	Deer	Female	Adult	3	no	unknown	yes	5.999	0	5.999	0	0	0	0	0	5.999	during	BB02	25	0	0	1	0	0	0	0	0	1	5.34943415736262	day
2023-08-30	BB17_09_04_2023_0027	20.49	2:52	Human	talk	no	Elk	Unknown	Juvenile	1	no	no	yes	7.998	6.566	0.233	0	0	0	0	1.199	6.799	before	BB17	24	0.820955238809702	0	0.0291322830707677	0	0	0	0.14991247811953	0.820955238809702	0.179044761190298	0.750491578357562	night
2023-08-30	BB17_09_04_2023_0027	20.49	2:52	Human	talk	no	Elk	Unknown	Juvenile	1	no	no	yes	5.998	0	2.365	0	0	0	0	3.633	2.365	during	BB17	24	0	0	0.394298099366455	0	0	0	0.605701900633544	0	1	0.750491578357562	night
2023-08-30	BB1_09_03_2023_0008	20.49	8:28	Human	talk	no	Deer	Female	Adult	1	no	no	yes	8	0	0	0	8	0	0	0	8	before	BB01	27	0	0	0	0	0	1	0	1	0	2.2165681500328	day
2023-08-30	BB2_09_02_2023_0020	20.49	23:37	Bird	nighthawk	yes	Deer	Female	Adult	1	no	unknown	no	5.998	0	0	4.733	1.265	0	0	0	5.998	during	BB02	25	0	0	0	0	0.789096365455152	0.210903634544848	0	0.210903634544848	0.789096365455152	6.18282887518991	night
2023-08-30	BB2_09_02_2023_0018	20.49	20:26	Dog	dogsmall	yes	Deer	Female	Adult	3	no	unknown	yes	6.489	0	6.489	0	0	0	0	0	6.489	after	BB02	25	0	0	1	0	0	0	0	0	1	5.34943415736262	day
2023-08-30	BB15_09_03_2023_0008	20.49	7:00	Dog	dogsmall	yes	Deer	Male	Adult	1	no	no	no	6.488	0	0	2.298	4.19	0	0	0	6.488	after	BB15	24	0	0	0	0	0.354192355117139	0.645807644882861	0	0.645807644882861	0.354192355117139	1.83259571459405	day
2023-08-30	BB2_09_02_2023_0020	20.49	23:37	Bird	nighthawk	yes	Deer	Female	Adult	1	no	unknown	no	8	0	0	0	8	0	0	0	8	before	BB02	25	0	0	0	0	0	1	0	1	0	6.18282887518991	night
2023-08-30	BB2_09_02_2023_0014	20.49	5:32	NP	wolf	yes	Deer	Female	Adult	1	no	unknown	yes	5.996	0	0.866	0.966	0	0.231	0	3.933	2.063	during	BB02	25	0	0	0.144429619746498	0.0385256837891928	0.161107404936624	0	0.655937291527685	0.0385256837891928	0.961474316210807	1.44862327915529	night
2023-08-30	BB1_09_03_2023_0008	20.49	8:28	Human	talk	no	Deer	Female	Adult	1	no	no	yes	5.996	0	0.932	2.166	1.131	0	0	1.767	4.229	during	BB01	27	0	0	0.155436957971981	0	0.361240827218145	0.188625750500334	0.29469646430954	0.188625750500334	0.811374249499666	2.2165681500328	day
2023-08-30	BB2_09_02_2023_0020	20.49	23:37	Bird	nighthawk	yes	Deer	Female	Adult	1	no	unknown	no	6.487	0	0	3.165	1.632	0	0	1.69	4.797	after	BB02	25	0	0	0	0	0.487898874672422	0.25158008324341	0.260521042084168	0.25158008324341	0.74841991675659	6.18282887518991	night
2023-08-30	BB18_09_02_2023_0045	20.49	5:53	NP	wolf	yes	Deer	Female	Adult	1	no	unknown	yes	7.997	0	0.566	1.999	1.632	0	0	3.8	4.197	before	BB18	25	0	0	0.0707765412029511	0	0.249968738276854	0.204076528698262	0.475178191821933	0.204076528698262	0.795923471301738	1.540253064885	night
2023-08-30	BB2_09_02_2023_0015	20.49	5:34	Bird	crow	yes	Deer	Male	Adult	1	no	no	yes	7.999	0	0	0	7.099	0	0	0.9	7.099	before	BB02	25	0	0	0	0	0	0.887485935741968	0.112514064258032	0.887485935741968	0.112514064258032	1.45734992541527	night
2023-08-30	BB3_09_02_2023_0014	20.49	7:17	Bird	nighthawk	yes	Elk	Female	Adult	24	no	no	yes	7.998	4.199	0	0	3.799	0	0	0	7.998	before	BB03	26	0.525006251562891	0	0	0	0	0.474993748437109	0	1	0	1.9067722078038	day
2023-08-30	BB2_09_02_2023_0014	20.49	5:32	NP	wolf	yes	Deer	Female	Adult	1	no	unknown	yes	6.489	0	0	0	0	0	0	6.489	0	after	BB02	25	0	0	0	0	0	0	1	0	1	1.44862327915529	night
2023-08-30	BB2_09_02_2023_0015	20.49	5:34	Bird	crow	yes	Deer	Male	Adult	1	no	no	yes	5.998	0	3.5	0	0	0	0	2.498	3.5	during	BB02	25	0	0	0.583527842614205	0	0	0	0.416472157385795	0	1	1.45734992541527	night
2023-08-30	BB3_09_02_2023_0015	20.49	7:20	Bird	crow	yes	Elk	Female	Adult	16	no	unknown	no	7.998	0	5.532	0.6	1.866	0	0	0	7.998	before	BB03	26	0	0	0.691672918229557	0	0.0750187546886722	0.23330832708177	0	0.23330832708177	0.766691672918229	1.91986217719376	day
2023-08-30	BB6_09_02_2023_0068	20.49	18:18	Bird	nighthawk	no	Elk	Male	Adult	1	no	yes	no	7.999	0	0	0	3.666	4.333	0	0	7.999	before	BB06	27	0	0	0	0.541692711588949	0	0.458307288411051	0	1	0	4.79092879672443	day
2023-08-30	BB15_09_03_2023_0008	20.49	7:00	Dog	dogsmall	yes	Deer	Male	Adult	1	no	no	no	8	0	0	0	0	0	8	0	8	before	BB15	24	0	1	0	0	0	0	0	1	0	1.83259571459405	day
2023-08-30	BB1_09_03_2023_0008	20.49	8:28	Human	talk	no	Deer	Female	Adult	1	no	no	yes	6.489	0	0	0	0	0	0	6.489	0	after	BB01	27	0	0	0	0	0	0	1	0	1	2.2165681500328	day
2023-08-30	BB15_09_03_2023_0008	20.49	7:00	Dog	dogsmall	yes	Deer	Male	Adult	1	no	no	no	5.998	0	0	5.3	0	0	0.698	0	5.998	during	BB15	24	0	0.116372124041347	0	0	0.883627875958653	0	0	0.116372124041347	0.883627875958653	1.83259571459405	day
2023-08-30	BB3_09_02_2023_0015	20.49	7:20	Bird	crow	yes	Elk	Female	Adult	16	no	unknown	no	5.999	0	0	5.999	0	0	0	0	5.999	during	BB03	26	0	0	0	0	1	0	0	0	1	1.91986217719376	day
2023-08-30	BB2_09_02_2023_0015	20.49	5:34	Bird	crow	yes	Deer	Male	Adult	1	no	no	yes	6.487	0	0.865	0	2.365	0	0	3.257	3.23	after	BB02	25	0	0	0.133343610297518	0	0	0.364575304455064	0.502081085247418	0.364575304455064	0.635424695544936	1.45734992541527	night
2023-08-30	BB3_09_02_2023_0014	20.49	7:17	Bird	nighthawk	yes	Elk	Female	Adult	24	no	no	yes	5.997	0	2.999	0.6	2.398	0	0	0	5.997	during	BB03	26	0	0	0.500083375020844	0	0.100050025012506	0.39986659996665	0	0.39986659996665	0.60013340003335	1.9067722078038	day
2023-08-30	BB15_09_03_2023_0009	20.49	19:29	Human	talk	yes	Deer	Male	Adult	1	no	no	yes	5.997	0	0	5.1	0	0.131	0.766	0	5.997	during	BB15	24	0	0.127730531932633	0	0.0218442554610639	0.850425212606303	0	0	0.149574787393697	0.850425212606303	5.10072473895343	day
2023-08-30	BB3_09_02_2023_0015	20.49	7:20	Bird	crow	yes	Elk	Female	Adult	16	no	unknown	no	6.488	0	0	2.731	3.757	0	0	0	6.488	after	BB03	26	0	0	0	0	0.420930949445129	0.57906905055487	0	0.57906905055487	0.420930949445129	1.91986217719376	day
2023-08-30	BB17_09_04_2023_0027	20.49	2:52	Human	talk	no	Elk	Unknown	Juvenile	1	no	no	yes	6.489	0	0	0	0	0	0	6.489	0	after	BB17	24	0	0	0	0	0	0	1	0	1	0.750491578357562	night
2023-08-30	BB6_09_02_2023_0068	20.49	18:18	Bird	nighthawk	no	Elk	Male	Adult	1	no	yes	no	5.998	0	0	0	2.2	3.798	0	0	5.998	during	BB06	27	0	0	0	0.633211070356786	0	0.366788929643214	0	1	0	4.79092879672443	day
2023-08-30	BB18_09_02_2023_0045	20.49	5:53	NP	wolf	yes	Deer	Female	Adult	1	no	unknown	yes	6.489	0	0	6.489	0	0	0	0	6.489	after	BB18	25	0	0	0	0	1	0	0	0	1	1.540253064885	night
2023-08-30	BB6_09_02_2023_0066	20.49	16:15	Human	shout	no	Elk	Female	Adult	4	no	no	no	6.487	0	0	3.665	1.599	0	0	1.223	5.264	after	BB06	27	0	0	0	0	0.56497610605827	0.246492985971944	0.188530907969786	0.246492985971944	0.753507014028056	4.25424005173618	day
2023-08-30	BB18_09_02_2023_0045	20.49	5:53	NP	wolf	yes	Deer	Female	Adult	1	no	unknown	yes	5.997	0	0.266	1.933	0	0	0	3.798	2.199	during	BB18	25	0	0	0.0443555110888778	0	0.322327830581958	0	0.633316658329165	0	1	1.540253064885	night
2023-08-30	BB15_09_03_2023_0009	20.49	19:29	Human	talk	yes	Deer	Male	Adult	1	no	no	yes	7.999	0	0	0	6.499	1.5	0	0	7.999	before	BB15	24	0	0	0	0.187523440430054	0	0.812476559569946	0	1	0	5.10072473895343	day
2023-08-30	BB6_09_02_2023_0068	20.49	18:18	Bird	nighthawk	no	Elk	Male	Adult	1	no	yes	no	6.489	0	0	0	6.489	0	0	0	6.489	after	BB06	27	0	0	0	0	0	1	0	1	0	4.79092879672443	day
2023-08-30	BB2_09_02_2023_0014	20.49	5:32	NP	wolf	yes	Deer	Female	Adult	1	no	unknown	yes	7.999	0	0	0	3.932	4.067	0	0	7.999	before	BB02	25	0	0	0	0.508438554819352	0	0.491561445180648	0	1	0	1.44862327915529	night
2023-08-30	BB2_09_02_2023_0018	20.49	20:26	Dog	dogsmall	yes	Deer	Female	Adult	3	no	unknown	yes	7.999	0	5.267	0	0	2.732	0	0	7.999	before	BB02	25	0	0	0.658457307163395	0.341542692836605	0	0	0	0.341542692836605	0.658457307163395	5.34943415736262	day
2023-08-30	BB3_09_02_2023_0014	20.49	7:17	Bird	nighthawk	yes	Elk	Female	Adult	24	no	no	yes	6.489	0	0	6.489	0	0	0	0	6.489	after	BB03	26	0	0	0	0	1	0	0	0	1	1.9067722078038	day
2023-08-30	BB6_09_02_2023_0066	20.49	16:15	Human	shout	no	Elk	Female	Adult	4	no	no	no	8	0	0	0	8	0	0	0	8	before	BB06	27	0	0	0	0	0	1	0	1	0	4.25424005173618	day
2023-08-30	BB6_09_02_2023_0066	20.49	16:15	Human	shout	no	Elk	Female	Adult	4	no	no	no	5.998	0	0	4.5	1.498	0	0	0	5.998	during	BB06	27	0	0	0	0	0.75025008336112	0.24974991663888	0	0.24974991663888	0.75025008336112	4.25424005173618	day
2023-08-30	BB15_09_03_2023_0009	20.49	19:29	Human	talk	yes	Deer	Male	Adult	1	no	no	yes	6.487	0	3.999	2.065	0.423	0	0	0	6.487	after	BB15	24	0	0	0.616463696624017	0	0.318328965623555	0.0652073377524279	0	0.0652073377524279	0.934792662247572	5.10072473895343	day
2023-08-31	BB17_09_04_2023_0030	20.49	13:49	Human	shout	no	Elk	Unknown	Juvenile	3	no	unknown	no	6.488	5.131	0	1.357	0	0	0	0	6.488	after	BB17	25	0.790844636251541	0	0	0	0.209155363748459	0	0	0.790844636251541	0.209155363748459	3.61719487475825	day
2023-08-31	BB17_09_04_2023_0029	20.49	6:25	Bird	robin	no	Elk	Unknown	Juvenile	10	no	no	no	8	8	0	0	0	0	0	0	8	before	BB17	25	1	0	0	0	0	0	0	1	0	1.67987940504454	day
2023-08-31	BB17_09_04_2023_0030	20.49	13:49	Human	shout	no	Elk	Unknown	Juvenile	3	no	unknown	no	5.999	5.999	0	0	0	0	0	0	5.999	during	BB17	25	1	0	0	0	0	0	0	1	0	3.61719487475825	day
2023-08-31	BB18_09_02_2023_0051	20.49	19:55	Bird	nighthawk	yes	Deer	Unknown	Juvenile	1	no	no	yes	5.996	0	0.599	0.532	0	1.865	0	3	2.996	during	BB18	26	0	0	0.0998999332888592	0.311040693795864	0.0887258172114743	0	0.500333555703802	0.311040693795864	0.688959306204136	5.21417114033306	day
2023-08-31	BB7_09_03_2023_0005	20.49	5:39	Human	shout	yes	Deer	Male	Adult	1	no	no	yes	7.996	0	0	4.265	3.731	0	0	0	7.996	before	BB07	28	0	0	0	0	0.533391695847924	0.466608304152076	0	0.466608304152076	0.533391695847924	1.47916654106519	night
2023-08-31	BB7_09_03_2023_0006	19.991	23:59	Dog	doglarge	yes	Deer	Female	Adult	2	no	no	yes	5.99	0	0	0	0	0	0	5.99	0	after	BB07	28	0	0	0	0	0	0	1	0	1	6.2788219840496	night
2023-08-31	BB17_09_04_2023_0028	20.49	6:24	NP	wolf	no	Elk	Female	Adult	10	no	no	no	8	8	0	0	0	0	0	0	8	before	BB17	25	1	0	0	0	0	0	0	1	0	1.67551608191456	day
2023-08-31	BB17_09_04_2023_0029	20.49	6:25	Bird	robin	no	Elk	Unknown	Juvenile	10	no	no	no	6.488	0	0	5.565	0.923	0	0	0	6.488	after	BB17	25	0	0	0	0	0.857737361282367	0.142262638717633	0	0.142262638717633	0.857737361282367	1.67987940504454	day
2023-08-31	BB2_09_02_2023_0021	19.991	4:57	NP	cougar	yes	Elk	Male	Adult	1	no	no	no	5.989	0	0	2.698	3.291	0	0	0	5.989	after	BB02	26	0	0	0	0	0.450492569711137	0.549507430288863	0	0.549507430288863	0.450492569711137	1.29590696960579	night
2023-08-31	BB18_09_02_2023_0051	20.49	19:55	Bird	nighthawk	yes	Deer	Unknown	Juvenile	1	no	no	yes	6.489	0	0	0	0	0	0	6.489	0	after	BB18	26	0	0	0	0	0	0	1	0	1	5.21417114033306	day
2023-08-31	BB7_09_03_2023_0006	19.991	23:59	Dog	doglarge	yes	Deer	Female	Adult	2	no	no	yes	5.997	0	1.932	0	0	0.598	0	3.467	2.53	during	BB07	28	0	0	0.32216108054027	0.0997165249291312	0	0	0.578122394530599	0.0997165249291312	0.900283475070869	6.2788219840496	night
2023-08-31	BB17_09_04_2023_0030	20.49	13:49	Human	shout	no	Elk	Unknown	Juvenile	3	no	unknown	no	8	8	0	0	0	0	0	0	8	before	BB17	25	1	0	0	0	0	0	0	1	0	3.61719487475825	day
2023-08-31	BB18_09_02_2023_0051	20.49	19:55	Bird	nighthawk	yes	Deer	Unknown	Juvenile	1	no	no	yes	7.998	0	0	0	3.399	4.599	0	0	7.998	before	BB18	26	0	0	0	0.575018754688672	0	0.424981245311328	0	1	0	5.21417114033306	day
2023-08-31	BB17_09_04_2023_0028	20.49	6:24	NP	wolf	no	Elk	Female	Adult	10	no	no	no	5.998	1.198	0	4.8	0	0	0	0	5.998	during	BB17	25	0.199733244414805	0	0	0	0.800266755585195	0	0	0.199733244414805	0.800266755585195	1.67551608191456	day
2023-08-31	BB7_09_03_2023_0006	19.991	23:59	Dog	doglarge	yes	Deer	Female	Adult	2	no	no	yes	7.999	0	0	0	3.332	4.667	0	0	7.999	before	BB07	28	0	0	0	0.583447930991374	0	0.416552069008626	0	1	0	6.2788219840496	night
2023-08-31	BB17_09_04_2023_0029	20.49	6:25	Bird	robin	no	Elk	Unknown	Juvenile	10	no	no	no	5.998	2.731	0	3.267	0	0	0	0	5.998	during	BB17	25	0.455318439479827	0	0	0	0.544681560520173	0	0	0.455318439479827	0.544681560520173	1.67987940504454	day
2023-08-31	BB2_09_02_2023_0021	19.991	4:57	NP	cougar	yes	Elk	Male	Adult	1	no	no	no	8	0	0	0	8	0	0	0	8	before	BB02	26	0	0	0	0	0	1	0	1	0	1.29590696960579	night
2023-08-31	BB2_09_02_2023_0021	19.991	4:57	NP	cougar	yes	Elk	Male	Adult	1	no	no	no	5.998	0	0	3.933	2.065	0	0	0	5.998	during	BB02	26	0	0	0	0	0.655718572857619	0.344281427142381	0	0.344281427142381	0.655718572857619	1.29590696960579	night
2023-08-31	BB7_09_03_2023_0005	20.49	5:39	Human	shout	yes	Deer	Male	Adult	1	no	no	yes	6.489	0	0	0	0	0	0	6.489	0	after	BB07	28	0	0	0	0	0	0	1	0	1	1.47916654106519	night
2023-08-31	BB7_09_03_2023_0005	20.49	5:39	Human	shout	yes	Deer	Male	Adult	1	no	no	yes	5.995	0	2.864	1.299	0.665	0	0	1.167	4.828	during	BB07	28	0	0	0.477731442869057	0	0.216680567139283	0.11092577147623	0.19466221851543	0.11092577147623	0.88907422852377	1.47916654106519	night
2023-08-31	BB17_09_04_2023_0028	20.49	6:24	NP	wolf	no	Elk	Female	Adult	10	no	no	no	6.489	0	0	6.489	0	0	0	0	6.489	after	BB17	25	0	0	0	0	1	0	0	0	1	1.67551608191456	day
2023-09-01	BB18_09_02_2023_0054	20.49	19:47	NP	wolf	yes	Deer	Female	Adult	2	no	no	no	5.999	0	0	5.999	0	0	0	0	5.999	during	BB18	27	0	0	0	0	1	0	0	0	1	5.17926455529317	day
2023-09-01	BB2_09_02_2023_0024	20.49	21:14	Dog	doglarge	yes	Deer	Unknown	Adult	1	no	no	no	6.489	0	0	6.489	0	0	0	0	6.489	after	BB02	27	0	0	0	0	1	0	0	0	1	5.55887366760194	night
2023-09-01	BB13_09_02_2023_0067	19.991	20:57	Human	talk	no	Elk	Male	Adult	6	no	no	no	5.998	0	0	4.867	1.131	0	0	0	5.998	during	BB13	27	0	0	0	0	0.811437145715238	0.188562854284762	0	0.188562854284762	0.811437145715238	5.48469717439218	night
2023-09-01	BB18_09_02_2023_0054	20.49	19:47	NP	wolf	yes	Deer	Female	Adult	2	no	no	no	8	0	0	8	0	0	0	0	8	before	BB18	27	0	0	0	0	1	0	0	0	1	5.17926455529317	day
2023-09-01	BB7_09_03_2023_0007	20.49	13:44	Dog	doglarge	yes	Elk	Female	Adult	11	no	no	no	6.489	0	0	6.489	0	0	0	0	6.489	after	BB07	29	0	0	0	0	1	0	0	0	1	3.59537825910832	day
2023-09-01	BB13_09_02_2023_0067	19.991	20:57	Human	talk	no	Elk	Male	Adult	6	no	no	no	8	0	0	0	8	0	0	0	8	before	BB13	27	0	0	0	0	0	1	0	1	0	5.48469717439218	night
2023-09-01	BB18_09_02_2023_0054	20.49	19:47	NP	wolf	yes	Deer	Female	Adult	2	no	no	no	6.489	0	0	6.489	0	0	0	0	6.489	after	BB18	27	0	0	0	0	1	0	0	0	1	5.17926455529317	day
2023-09-01	BB7_09_03_2023_0011	20.49	14:14	NP	wolf	yes	Elk	Female	Adult	5	no	no	no	6.488	2.823	0	3.665	0	0	0	0	6.488	after	BB07	29	0.435110974106042	0	0	0	0.564889025893958	0	0	0.435110974106042	0.564889025893958	3.72627795300789	day
2023-09-01	BB13_09_02_2023_0067	19.991	20:57	Human	talk	no	Elk	Male	Adult	6	no	no	no	5.989	0	0	1.298	4.691	0	0	0	5.989	after	BB13	27	0	0	0	0	0.216730672900317	0.783269327099683	0	0.783269327099683	0.216730672900317	5.48469717439218	night
2023-09-01	BB13_09_02_2023_0066	19.991	1:17	NP	wolf	no	Elk	Male	Adult	1	no	no	no	7.999	0	0	4.3	3.699	0	0	0	7.999	before	BB13	27	0	0	0	0	0.537567195899487	0.462432804100513	0	0.462432804100513	0.537567195899487	0.335975881008908	night
2023-09-01	BB13_09_02_2023_0066	19.991	1:17	NP	wolf	no	Elk	Male	Adult	1	no	no	no	5.989	0	4.091	1.898	0	0	0	0	5.989	after	BB13	27	0	0	0.683085657037903	0	0.316914342962097	0	0	0	1	0.335975881008908	night
2023-09-01	BB7_09_03_2023_0007	20.49	13:44	Dog	doglarge	yes	Elk	Female	Adult	11	no	no	no	8	8	0	0	0	0	0	0	8	before	BB07	29	1	0	0	0	0	0	0	1	0	3.59537825910832	day
2023-09-01	BB2_09_02_2023_0022	20.49	2:02	Bird	nighthawk	yes	Deer	Male	Adult	1	no	no	no	7.998	0	0	0	4.966	3.032	0	0	7.998	before	BB02	27	0	0	0	0.379094773693423	0	0.620905226306577	0	1	0	0.53232542185827	night
2023-09-01	BB2_09_02_2023_0022	20.49	2:02	Bird	nighthawk	yes	Deer	Male	Adult	1	no	no	no	6.489	0	0	6.489	0	0	0	0	6.489	after	BB02	27	0	0	0	0	1	0	0	0	1	0.53232542185827	night
2023-09-01	BB13_09_02_2023_0066	19.991	1:17	NP	wolf	no	Elk	Male	Adult	1	no	no	no	5.999	0	0	5.999	0	0	0	0	5.999	during	BB13	27	0	0	0	0	1	0	0	0	1	0.335975881008908	night
2023-09-01	BB7_09_03_2023_0010	20.49	13:53	Human	talk	yes	Elk	Male	Adult	5	no	no	no	5.998	1.031	0	4.967	0	0	0	0	5.998	during	BB07	29	0.17189063021007	0	0	0	0.82810936978993	0	0	0.17189063021007	0.82810936978993	3.63464816727819	day
2023-09-01	BB17_09_04_2023_0032	20.49	5:03	Bird	nighthawk	no	Elk	Unknown	Juvenile	2	no	unknown	no	8	8	0	0	0	0	0	0	8	before	BB17	26	1	0	0	0	0	0	0	1	0	1.3220869083857	night
2023-09-01	BB2_09_02_2023_0026	19.991	21:45	NP	wolf	yes	Deer	Female	Adult	2	no	unknown	yes	7.999	0	0	0	1.899	6.1	0	0	7.999	before	BB02	27	0	0	0	0.762595324415552	0	0.237404675584448	0	1	0	5.6941366846315	night
2023-09-01	BB17_09_04_2023_0032	20.49	5:03	Bird	nighthawk	no	Elk	Unknown	Juvenile	2	no	unknown	no	5.998	4.265	0	1.733	0	0	0	0	5.998	during	BB17	26	0.711070356785595	0	0	0	0.288929643214405	0	0	0.711070356785595	0.288929643214405	1.3220869083857	night
2023-09-01	BB7_09_03_2023_0013	20.49	17:36	NP	cougar	yes	Elk	Female	Adult	9	no	unknown	no	6.489	0	0	6.489	0	0	0	0	6.489	after	BB07	29	0	0	0	0	1	0	0	0	1	4.60766922526503	day
2023-09-01	BB2_09_02_2023_0026	19.991	21:45	NP	wolf	yes	Deer	Female	Adult	2	no	unknown	yes	5.997	0	1	4.166	0	0.831	0	0	5.997	during	BB02	27	0	0	0.16675004168751	0.138569284642321	0.694680673670169	0	0	0.138569284642321	0.861430715357679	5.6941366846315	night
2023-09-01	BB7_09_03_2023_0009	20.49	13:46	Human	talk	yes	Elk	Female	Adult	10	no	unknown	no	7.999	3.767	0	0	0	4.232	0	0	7.999	before	BB07	29	0.470933866733342	0	0	0.529066133266658	0	0	0	1	0	3.60410490536829	day
2023-09-01	BB7_09_03_2023_0010	20.49	13:53	Human	talk	yes	Elk	Male	Adult	5	no	no	no	7.999	2.2	0	0	5.799	0	0	0	7.999	before	BB07	29	0.275034379297412	0	0	0	0	0.724965620702588	0	1	0	3.63464816727819	day
2023-09-01	BB2_09_02_2023_0025	19.991	21:42	Dog	dogsmall	yes	Deer	Female	Adult	2	no	unknown	no	7.999	0	2.832	5.167	0	0	0	0	7.999	before	BB02	27	0	0	0.354044255531941	0	0.645955744468058	0	0	0	1	5.68104671524154	night
2023-09-01	BB2_09_02_2023_0024	20.49	21:14	Dog	doglarge	yes	Deer	Unknown	Adult	1	no	no	no	5.998	1.398	0	4.6	0	0	0	0	5.998	during	BB02	27	0.233077692564188	0	0	0	0.766922307435812	0	0	0.233077692564188	0.766922307435812	5.55887366760194	night
2023-09-01	BB2_09_02_2023_0025	19.991	21:42	Dog	dogsmall	yes	Deer	Female	Adult	2	no	unknown	no	5.999	0	0	5.999	0	0	0	0	5.999	during	BB02	27	0	0	0	0	1	0	0	0	1	5.68104671524154	night
2023-09-01	BB2_09_02_2023_0022	20.49	2:02	Bird	nighthawk	yes	Deer	Male	Adult	1	no	no	no	5.998	0	0	5.533	0.465	0	0	0	5.998	during	BB02	27	0	0	0	0	0.922474158052684	0.0775258419473158	0	0.0775258419473158	0.922474158052684	0.53232542185827	night
2023-09-01	BB7_09_03_2023_0007	20.49	13:44	Dog	doglarge	yes	Elk	Female	Adult	11	no	no	no	5.998	3.765	0	2.233	0	0	0	0	5.998	during	BB07	29	0.627709236412137	0	0	0	0.372290763587863	0	0	0.627709236412137	0.372290763587863	3.59537825910832	day
2023-09-01	BB7_09_03_2023_0009	20.49	13:46	Human	talk	yes	Elk	Female	Adult	10	no	unknown	no	5.998	0.898	0	5.1	0	0	0	0	5.998	during	BB07	29	0.14971657219073	0	0	0	0.85028342780927	0	0	0.14971657219073	0.85028342780927	3.60410490536829	day
2023-09-01	BB7_09_03_2023_0010	20.49	13:53	Human	talk	yes	Elk	Male	Adult	5	no	no	no	6.488	3.723	0	2.765	0	0	0	0	6.488	after	BB07	29	0.573828606658446	0	0	0	0.426171393341554	0	0	0.573828606658446	0.426171393341554	3.63464816727819	day
2023-09-01	BB1_09_03_2023_0010	20.478	19:59	Bird	nighthawk	no	Elk	Female	Adult	1	no	no	no	5.998	0	0	4.867	1.131	0	0	0	5.998	during	BB01	29	0	0	0	0	0.811437145715238	0.188562854284762	0	0.188562854284762	0.811437145715238	5.231624432853	day
2023-09-01	BB2_09_02_2023_0024	20.49	21:14	Dog	doglarge	yes	Deer	Unknown	Adult	1	no	no	no	7.999	2	0	0	5.999	0	0	0	7.999	before	BB02	27	0.250031253906738	0	0	0	0	0.749968746093262	0	1	0	5.55887366760194	night
2023-09-01	BB7_09_03_2023_0016	20.49	19:01	NP	wolf	yes	Elk	Female	Adult	11	no	yes	no	5.998	1.998	0	4	0	0	0	0	5.998	during	BB07	29	0.333111037012337	0	0	0	0.666888962987663	0	0	0.333111037012337	0.666888962987663	4.97855169131382	day
2023-09-01	BB7_09_03_2023_0015	20.49	18:59	Bird	crow	yes	Elk	Female	Adult	11	no	unknown	no	8	8	0	0	0	0	0	0	8	before	BB07	29	1	0	0	0	0	0	0	1	0	4.96982504505385	day
2023-09-01	BB2_09_02_2023_0026	19.991	21:45	NP	wolf	yes	Deer	Female	Adult	2	no	unknown	yes	5.989	0	0.998	0	0	0	0	4.991	0.998	after	BB02	27	0	0	0.166638837869427	0	0	0	0.833361162130573	0	1	5.6941366846315	night
2023-09-01	BB7_09_03_2023_0011	20.49	14:14	NP	wolf	yes	Elk	Female	Adult	5	no	no	no	5.998	1.798	0	4.2	0	0	0	0	5.998	during	BB07	29	0.299766588862954	0	0	0	0.700233411137046	0	0	0.299766588862954	0.700233411137046	3.72627795300789	day
2023-09-01	BB7_09_03_2023_0012	20.49	17:13	NP	cougar	yes	Elk	Female	Adult	4	no	unknown	no	6.488	4.19	0	2.298	0	0	0	0	6.488	after	BB07	29	0.645807644882861	0	0	0	0.354192355117139	0	0	0.645807644882861	0.354192355117139	4.50731279327536	day
2023-09-01	BB17_09_04_2023_0032	20.49	5:03	Bird	nighthawk	no	Elk	Unknown	Juvenile	2	no	unknown	no	6.488	3.69	0	2.798	0	0	0	0	6.488	after	BB17	26	0.568742293464858	0	0	0	0.431257706535142	0	0	0.568742293464858	0.431257706535142	1.3220869083857	night
2023-09-01	BB10_09_02_2023_0034	20.49	12:03	Dog	dogsmall	no	Elk	Female	Adult	13	no	no	yes	5.997	0	1.499	4.1	0	0	0	0.398	5.599	during	BB10	28	0	0	0.249958312489578	0	0.683675170918793	0	0.0663665165916291	0	1	3.15468262297975	day
2023-09-01	BB7_09_03_2023_0017	20.49	20:52	Human	talk	yes	Deer	Unknown	Adult	1	no	no	no	8	0	0	0	8	0	0	0	8	before	BB07	29	0	0	0	0	0	1	0	1	0	5.46288055874225	night
2023-09-01	BB7_09_03_2023_0013	20.49	17:36	NP	cougar	yes	Elk	Female	Adult	9	no	unknown	no	7.999	4.5	0	0	3.499	0	0	0	7.999	before	BB07	29	0.562570321290161	0	0	0	0	0.437429678709839	0	1	0	4.60766922526503	day
2023-09-01	BB1_09_03_2023_0010	20.478	19:59	Bird	nighthawk	no	Elk	Female	Adult	1	no	no	no	6.476	0	0	4.931	1.545	0	0	0	6.476	after	BB01	29	0	0	0	0	0.761426806670784	0.238573193329216	0	0.238573193329216	0.761426806670784	5.231624432853	day
2023-09-01	BB10_09_02_2023_0034	20.49	12:03	Dog	dogsmall	no	Elk	Female	Adult	13	no	no	yes	8	0	0	0	0	0	0	8	0	before	BB10	28	0	0	0	0	0	0	1	0	1	3.15468262297975	day
2023-09-01	BB7_09_03_2023_0017	20.49	20:52	Human	talk	yes	Deer	Unknown	Adult	1	no	no	no	6.488	0	0	5.898	0.59	0	0	0	6.488	after	BB07	29	0	0	0	0	0.909062885326757	0.0909371146732429	0	0.0909371146732429	0.909062885326757	5.46288055874225	night
2023-09-01	BB7_09_03_2023_0012	20.49	17:13	NP	cougar	yes	Elk	Female	Adult	4	no	unknown	no	5.998	2.465	0	3.533	0	0	0	0	5.998	during	BB07	29	0.410970323441147	0	0	0	0.589029676558853	0	0	0.410970323441147	0.589029676558853	4.50731279327536	day
2023-09-01	BB7_09_03_2023_0016	20.49	19:01	NP	wolf	yes	Elk	Female	Adult	11	no	yes	no	8	8	0	0	0	0	0	0	8	before	BB07	29	1	0	0	0	0	0	0	1	0	4.97855169131382	day
2023-09-01	BB7_09_03_2023_0009	20.49	13:46	Human	talk	yes	Elk	Female	Adult	10	no	unknown	no	6.488	0	0	2.898	0	3.59	0	0	6.488	after	BB07	29	0	0	0	0.553329223181258	0.446670776818742	0	0	0.553329223181258	0.446670776818742	3.60410490536829	day
2023-09-01	BB2_09_02_2023_0025	19.991	21:42	Dog	dogsmall	yes	Deer	Female	Adult	2	no	unknown	no	5.99	0	0	5.99	0	0	0	0	5.99	after	BB02	27	0	0	0	0	1	0	0	0	1	5.68104671524154	night
2023-09-01	BB7_09_03_2023_0015	20.49	18:59	Bird	crow	yes	Elk	Female	Adult	11	no	unknown	no	6.488	5.023	0	0	0	1.465	0	0	6.488	after	BB07	29	0.774198520345253	0	0	0.225801479654747	0	0	0	1	0	4.96982504505385	day
2023-09-01	BB7_09_03_2023_0013	20.49	17:36	NP	cougar	yes	Elk	Female	Adult	9	no	unknown	no	5.998	4.265	0	1.733	0	0	0	0	5.998	during	BB07	29	0.711070356785595	0	0	0	0.288929643214405	0	0	0.711070356785595	0.288929643214405	4.60766922526503	day
2023-09-01	BB7_09_03_2023_0017	20.49	20:52	Human	talk	yes	Deer	Unknown	Adult	1	no	no	no	5.998	0	0	5.7	0.298	0	0	0	5.998	during	BB07	29	0	0	0	0	0.950316772257419	0.0496832277425809	0	0.0496832277425809	0.950316772257419	5.46288055874225	night
2023-09-01	BB10_09_02_2023_0034	20.49	12:03	Dog	dogsmall	no	Elk	Female	Adult	13	no	no	yes	6.487	0	0	2.698	3.099	0	0	0.69	5.797	after	BB10	28	0	0	0	0	0.415908740558039	0.47772468012949	0.106366579312471	0.47772468012949	0.52227531987051	3.15468262297975	day
2023-09-01	BB7_09_03_2023_0015	20.49	18:59	Bird	crow	yes	Elk	Female	Adult	11	no	unknown	no	5.998	4.298	0	0	0	1.7	0	0	5.998	during	BB07	29	0.716572190730243	0	0	0.283427809269757	0	0	0	1	0	4.96982504505385	day
2023-09-01	BB1_09_03_2023_0010	20.478	19:59	Bird	nighthawk	no	Elk	Female	Adult	1	no	no	no	8	0	0	0	8	0	0	0	8	before	BB01	29	0	0	0	0	0	1	0	1	0	5.231624432853	day
2023-09-01	BB7_09_03_2023_0011	20.49	14:14	NP	wolf	yes	Elk	Female	Adult	5	no	no	no	8	8	0	0	0	0	0	0	8	before	BB07	29	1	0	0	0	0	0	0	1	0	3.72627795300789	day
2023-09-01	BB7_09_03_2023_0016	20.49	19:01	NP	wolf	yes	Elk	Female	Adult	11	no	yes	no	6.488	2.523	0	3.965	0	0	0	0	6.488	after	BB07	29	0.38887176325524	0	0	0	0.611128236744759	0	0	0.38887176325524	0.611128236744759	4.97855169131382	day
2023-09-01	BB7_09_03_2023_0012	20.49	17:13	NP	cougar	yes	Elk	Female	Adult	4	no	unknown	no	8	8	0	0	0	0	0	0	8	before	BB07	29	1	0	0	0	0	0	0	1	0	4.50731279327536	day
2023-09-02	BB15_09_03_2023_0015	20.49	18:34	Human	talk	yes	Deer	Female	Adult	1	no	no	no	8	0	0	0	0	8	0	0	8	before	BB15	27	0	0	0	1	0	0	0	1	0	4.86074196680421	day
2023-09-02	BB15_09_03_2023_0015	20.49	18:34	Human	talk	yes	Deer	Female	Adult	1	no	no	no	5.998	0	0	5.467	0	0.531	0	0	5.998	during	BB15	27	0	0	0	0.0885295098366122	0.911470490163388	0	0	0.0885295098366122	0.911470490163388	4.86074196680421	day
2023-09-02	BB15_09_03_2023_0015	20.49	18:34	Human	talk	yes	Deer	Female	Adult	1	no	no	no	6.489	0	0	6.489	0	0	0	0	6.489	after	BB15	27	0	0	0	0	1	0	0	0	1	4.86074196680421	day
2023-09-02	BB7_09_03_2023_0019	19.991	1:54	Human	talk	yes	Deer	Unknown	Adult	1	no	unknown	no	7.999	0	0	1	6.999	0	0	0	7.999	before	BB07	30	0	0	0	0	0.125015626953369	0.874984373046631	0	0.874984373046631	0.125015626953369	0.497418836818384	night
2023-09-02	BB10_09_09_2023_0005	20.49	17:13	NP	cougar	no	Elk	Female	Adult	1	no	unknown	no	5.998	1.265	0	4.733	0	0	0	0	5.998	during	BB10	29	0.210903634544848	0	0	0	0.789096365455152	0	0	0.210903634544848	0.789096365455152	4.50731279327536	day
2023-09-02	BB17_09_04_2023_0034	20.49	2:31	Human	shout	no	Deer	Unknown	Adult	1	no	no	no	7.999	0	1.832	0	6.167	0	0	0	7.999	before	BB17	27	0	0	0.229028628578572	0	0	0.770971371421428	0	0.770971371421428	0.229028628578572	0.658861792627859	night
2023-09-02	BB2_09_02_2023_0027	19.991	3:30	Bird	crow	yes	Deer	Female	Adult	1	no	unknown	yes	7.998	0	0	1.432	6.566	0	0	0	7.998	before	BB02	28	0	0	0	0	0.179044761190298	0.820955238809702	0	0.820955238809702	0.179044761190298	0.916297857297023	night
2023-09-02	BB7_09_03_2023_0018	20.49	1:12	Human	shout	yes	Deer	Unknown	Adult	1	no	unknown	no	7.998	4.466	0	0.533	2.999	0	0	0	7.998	before	BB07	30	0.55838959739935	0	0	0	0.0666416604151038	0.374968742185546	0	0.933358339584896	0.0666416604151038	0.314159265358979	night
2023-09-02	BB1_09_03_2023_0012	19.991	3:05	Bird	crow	no	Deer	Female	Adult	1	no	yes	yes	7.999	0	0	1.832	6.167	0	0	0	7.999	before	BB01	30	0	0	0	0	0.229028628578572	0.770971371421428	0	0.770971371421428	0.229028628578572	0.807214779047377	night
2023-09-02	BB15_09_03_2023_0014	20.49	1:30	Dog	doglarge	yes	Deer	Male	Adult	1	no	no	no	6.489	0	0	0	6.489	0	0	0	6.489	after	BB15	27	0	0	0	0	0	1	0	1	0	0.392699081698724	night
2023-09-02	BB2_09_02_2023_0027	19.991	3:30	Bird	crow	yes	Deer	Female	Adult	1	no	unknown	yes	5.99	0	0	0	0	0	0	5.99	0	after	BB02	28	0	0	0	0	0	0	1	0	1	0.916297857297023	night
2023-09-02	BB15_09_03_2023_0014	20.49	1:30	Dog	doglarge	yes	Deer	Male	Adult	1	no	no	no	5.997	0	0	5.399	0.3	0.298	0	0	5.997	during	BB15	27	0	0	0	0.0496915124228781	0.900283475070869	0.0500250125062531	0	0.0997165249291312	0.900283475070869	0.392699081698724	night
2023-09-02	BB17_09_04_2023_0034	20.49	2:31	Human	shout	no	Deer	Unknown	Adult	1	no	no	no	6.489	0	0	6.489	0	0	0	0	6.489	after	BB17	27	0	0	0	0	1	0	0	0	1	0.658861792627859	night
2023-09-02	BB2_09_09_2023_0005	20.49	20:36	Dog	doglarge	yes	Elk	Male	Adult	1	no	no	no	6.488	0	0	4.298	0	2.19	0	0	6.488	after	BB02	28	0	0	0	0.337546239210851	0.662453760789149	0	0	0.337546239210851	0.662453760789149	5.39306738866248	night
2023-09-02	BB15_09_03_2023_0014	20.49	1:30	Dog	doglarge	yes	Deer	Male	Adult	1	no	no	no	7.999	0	0	1.399	0	6.6	0	0	7.999	before	BB15	27	0	0	0	0.825103137892237	0.174896862107763	0	0	0.825103137892237	0.174896862107763	0.392699081698724	night
2023-09-02	BB17_09_04_2023_0034	20.49	2:31	Human	shout	no	Deer	Unknown	Adult	1	no	no	no	5.998	0	0	5.233	0.765	0	0	0	5.998	during	BB17	27	0	0	0	0	0.872457485828609	0.12754251417139	0	0.12754251417139	0.872457485828609	0.658861792627859	night
2023-09-02	BB1_09_03_2023_0011	20.478	3:02	Bird	crow	no	Deer	Female	Adult	1	no	no	yes	6.476	0	0	2.765	3.711	0	0	0	6.476	after	BB01	30	0	0	0	0	0.426961087090797	0.573038912909203	0	0.573038912909203	0.426961087090797	0.79412480965742	night
2023-09-02	BB1_09_03_2023_0012	19.991	3:05	Bird	crow	no	Deer	Female	Adult	1	no	yes	yes	5.997	0	0.167	5.265	0.565	0	0	0	5.997	during	BB01	30	0	0	0.0278472569618142	0	0.877938969484742	0.0942137735534434	0	0.0942137735534434	0.905786226446557	0.807214779047377	night
2023-09-02	BB7_09_03_2023_0019	19.991	1:54	Human	talk	yes	Deer	Unknown	Adult	1	no	unknown	no	5.999	0	0	5.999	0	0	0	0	5.999	during	BB07	30	0	0	0	0	1	0	0	0	1	0.497418836818384	night
2023-09-02	BB10_09_09_2023_0005	20.49	17:13	NP	cougar	no	Elk	Female	Adult	1	no	unknown	no	6.489	0	0	6.489	0	0	0	0	6.489	after	BB10	29	0	0	0	0	1	0	0	0	1	4.50731279327536	day
2023-09-02	BB10_09_09_2023_0008	20.49	17:17	NP	cougar	no	Elk	Male	Adult	1	no	yes	no	7.999	0	0	0	1.867	6.132	0	0	7.999	before	BB10	29	0	0	0	0.76659582447806	0	0.23340417552194	0	1	0	4.5247660857953	day
2023-09-02	BB1_09_03_2023_0011	20.478	3:02	Bird	crow	no	Deer	Female	Adult	1	no	no	yes	7.997	0	0	3.931	2.099	1.967	0	0	7.997	before	BB01	30	0	0	0	0.245967237714143	0.491559334750531	0.262473427535326	0	0.508440665249469	0.491559334750531	0.79412480965742	night
2023-09-02	BB1_09_03_2023_0013	19.978	3:17	Bird	nighthawk	no	Deer	Female	Adult	1	no	unknown	no	8	0	0	0	0	8	0	0	8	before	BB01	30	0	0	0	1	0	0	0	1	0	0.859574656607207	night
2023-09-02	BB1_09_03_2023_0012	19.991	3:05	Bird	crow	no	Deer	Female	Adult	1	no	yes	yes	5.989	0	4.331	0	0	0	0	1.658	4.331	after	BB01	30	0	0	0.723159125062615	0	0	0	0.276840874937385	0	1	0.807214779047377	night
2023-09-02	BB7_09_03_2023_0018	20.49	1:12	Human	shout	yes	Deer	Unknown	Adult	1	no	unknown	no	5.998	0	0	2.198	3.8	0	0	0	5.998	during	BB07	30	0	0	0	0	0.366455485161721	0.633544514838279	0	0.633544514838279	0.366455485161721	0.314159265358979	night
2023-09-02	BB2_09_09_2023_0005	20.49	20:36	Dog	doglarge	yes	Elk	Male	Adult	1	no	no	no	7.997	0	0	0	3.633	2.499	1.865	0	7.997	before	BB02	28	0	0.233212454670501	0	0.312492184569213	0	0.454295360760285	0	1	0	5.39306738866248	night
2023-09-02	BB10_09_09_2023_0004	20.49	17:09	Bird	nighthawk	no	Elk	Female	Adult	1	no	no	no	6.488	0	0	4.965	0	1.523	0	0	6.488	after	BB10	29	0	0	0	0.234741060419235	0.765258939580764	0	0	0.234741060419235	0.765258939580764	4.48985950075541	day
2023-09-02	BB1_09_03_2023_0014	19.991	3:19	Human	talk	no	Deer	Female	Adult	1	no	yes	yes	5.99	0	0	0	0	0	0	5.99	0	after	BB01	30	0	0	0	0	0	0	1	0	1	0.868301302867179	night
2023-09-02	BB10_09_09_2023_0006	20.49	17:14	Bird	crow	no	Elk	Male	Adult	2	no	no	no	8	8	0	0	0	0	0	0	8	before	BB10	29	1	0	0	0	0	0	0	1	0	4.51167611640534	day
2023-09-02	BB7_09_03_2023_0019	19.991	1:54	Human	talk	yes	Deer	Unknown	Adult	1	no	unknown	no	5.99	0	0	5.99	0	0	0	0	5.99	after	BB07	30	0	0	0	0	1	0	0	0	1	0.497418836818384	night
2023-09-02	BB10_09_09_2023_0005	20.49	17:13	NP	cougar	no	Elk	Female	Adult	1	no	unknown	no	7.999	2.467	0	0	5.532	0	0	0	7.999	before	BB10	29	0.308413551693962	0	0	0	0	0.691586448306038	0	1	0	4.50731279327536	day
2023-09-02	BB10_09_09_2023_0004	20.49	17:09	Bird	nighthawk	no	Elk	Female	Adult	1	no	no	no	7.998	0	1.199	0	0	5.7	0	1.099	6.899	before	BB10	29	0	0	0.14991247811953	0.712678169542386	0	0	0.137409352338085	0.712678169542386	0.287321830457614	4.48985950075541	day
2023-09-02	BB10_09_09_2023_0008	20.49	17:17	NP	cougar	no	Elk	Male	Adult	1	no	yes	no	5.997	0	0	2.233	1.465	2.299	0	0	5.997	during	BB10	29	0	0	0	0.383358345839586	0.372352843088211	0.244288811072203	0	0.627647156911789	0.372352843088211	4.5247660857953	day
2023-09-02	BB1_09_03_2023_0013	19.978	3:17	Bird	nighthawk	no	Deer	Female	Adult	1	no	unknown	no	5.997	0	1.999	0	3.4	0.598	0	0	5.997	during	BB01	30	0	0	0.333333333333333	0.0997165249291312	0	0.566950141737535	0	0.666666666666667	0.333333333333333	0.859574656607207	night
2023-09-02	BB1_09_03_2023_0013	19.978	3:17	Bird	nighthawk	no	Deer	Female	Adult	1	no	unknown	no	5.974	0	0	2.232	1.51	2.232	0	0	5.974	after	BB01	30	0	0	0	0.373619015734851	0.373619015734851	0.252761968530298	0	0.626380984265149	0.373619015734851	0.859574656607207	night
2023-09-02	BB1_09_03_2023_0014	19.991	3:19	Human	talk	no	Deer	Female	Adult	1	no	yes	yes	7.997	0	0	3.1	3.932	0.965	0	0	7.997	before	BB01	30	0	0	0	0.120670251344254	0.38764536701263	0.491684381643116	0	0.61235463298737	0.38764536701263	0.868301302867179	night
2023-09-02	BB1_09_03_2023_0011	20.478	3:02	Bird	crow	no	Deer	Female	Adult	1	no	no	yes	5.995	0	2.199	2.232	1.099	0.465	0	0	5.995	during	BB01	30	0	0	0.366805671392827	0.0775646371976647	0.372310258548791	0.183319432860717	0	0.260884070058382	0.739115929941618	0.79412480965742	night
2023-09-02	BB7_09_03_2023_0018	20.49	1:12	Human	shout	yes	Deer	Unknown	Adult	1	no	unknown	no	6.487	0	0	3.199	3.288	0	0	0	6.487	after	BB07	30	0	0	0	0	0.493140126406659	0.506859873593341	0	0.506859873593341	0.493140126406659	0.314159265358979	night
2023-09-02	BB1_09_03_2023_0014	19.991	3:19	Human	talk	no	Deer	Female	Adult	1	no	yes	yes	5.997	0	1.799	3.965	0	0	0	0.233	5.764	during	BB01	30	0	0	0.299983324995831	0	0.661163915290979	0	0.0388527597131899	0	1	0.868301302867179	night
2023-09-02	BB10_09_09_2023_0004	20.49	17:09	Bird	nighthawk	no	Elk	Female	Adult	1	no	no	no	5.998	0	0	5.2	0	0.798	0	0	5.998	during	BB10	29	0	0	0	0.133044348116039	0.866955651883961	0	0	0.133044348116039	0.866955651883961	4.48985950075541	day
2023-09-02	BB10_09_09_2023_0006	20.49	17:14	Bird	crow	no	Elk	Male	Adult	2	no	no	no	6.489	6.489	0	0	0	0	0	0	6.489	after	BB10	29	1	0	0	0	0	0	0	1	0	4.51167611640534	day
2023-09-02	BB2_09_09_2023_0005	20.49	20:36	Dog	doglarge	yes	Elk	Male	Adult	1	no	no	no	5.998	0	0	5.067	0.931	0	0	0	5.998	during	BB02	28	0	0	0	0	0.844781593864621	0.155218406135378	0	0.155218406135378	0.844781593864621	5.39306738866248	night
2023-09-02	BB10_09_09_2023_0008	20.49	17:17	NP	cougar	no	Elk	Male	Adult	1	no	yes	no	6.487	1.023	0	3.131	0	2.333	0	0	6.487	after	BB10	29	0.157700015415446	0	0	0.35964236164637	0.482657622938184	0	0	0.517342377061816	0.482657622938184	4.5247660857953	day
2023-09-02	BB2_09_02_2023_0027	19.991	3:30	Bird	crow	yes	Deer	Female	Adult	1	no	unknown	yes	5.996	0	0.762	0.37	0.198	0	0	4.666	1.33	during	BB02	28	0	0	0.127084723148766	0	0.061707805203469	0.033022014676451	0.778185456971314	0.033022014676451	0.966977985323549	0.916297857297023	night
2023-09-02	BB10_09_09_2023_0006	20.49	17:14	Bird	crow	no	Elk	Male	Adult	2	no	no	no	5.999	5.999	0	0	0	0	0	0	5.999	during	BB10	29	1	0	0	0	0	0	0	1	0	4.51167611640534	day
2023-09-03	BB6_09_10_2023_0012	20.49	20:07	NP	wolf	no	Elk	Male	Adult	7	no	no	no	7.998	0	0	1	1.266	5.732	0	0	7.998	before	BB06	31	0	0	0	0.716679169792448	0.125031257814454	0.158289572393098	0	0.874968742185546	0.125031257814454	5.26653101789289	day
2023-09-03	BB6_09_10_2023_0011	20.49	20:04	Dog	dogsmall	no	Elk	Female	Adult	10	no	no	no	8	0	0	0	8	0	0	0	8	before	BB06	31	0	0	0	0	0	1	0	1	0	5.25344104850293	day
2023-09-03	BB2_09_09_2023_0006	20.49	4:01	Human	talk	yes	Elk	Male	Adult	1	no	unknown	no	8	0	0	0	0	0	8	0	8	before	BB02	29	0	1	0	0	0	0	0	1	0	1.05156087432658	night
2023-09-03	BB9_09_09_2023_0006	19.991	21:04	Human	talk	no	Deer	Unknown	Juvenile	1	no	unknown	no	5.998	0	0	5.467	0	0.531	0	0	5.998	during	BB09	15	0	0	0	0.0885295098366122	0.911470490163388	0	0	0.0885295098366122	0.911470490163388	5.51524043630208	night
2023-09-03	BB9_09_09_2023_0006	19.991	21:04	Human	talk	no	Deer	Unknown	Juvenile	1	no	unknown	no	7.999	0	0	0	6.132	1.867	0	0	7.999	before	BB09	15	0	0	0	0.23340417552194	0	0.76659582447806	0	1	0	5.51524043630208	night
2023-09-03	BB6_09_10_2023_0011	20.49	20:04	Dog	dogsmall	no	Elk	Female	Adult	10	no	no	no	5.998	0	0	4.733	1.265	0	0	0	5.998	during	BB06	31	0	0	0	0	0.789096365455152	0.210903634544848	0	0.210903634544848	0.789096365455152	5.25344104850293	day
2023-09-03	BB13_09_09_2023_0004	20.49	4:13	NP	cougar	no	Deer	Male	Adult	1	no	no	no	7.998	0	0	0	3.199	4.799	0	0	7.998	before	BB13	29	0	0	0	0.600025006251563	0	0.399974993748437	0	1	0	1.10392075188641	night
2023-09-03	BB13_09_09_2023_0004	20.49	4:13	NP	cougar	no	Deer	Male	Adult	1	no	no	no	5.998	0	0	5.233	0	0.765	0	0	5.998	during	BB13	29	0	0	0	0.12754251417139	0.872457485828609	0	0	0.12754251417139	0.872457485828609	1.10392075188641	night
2023-09-03	BB9_09_09_2023_0005	20.49	10:04	Human	shout	no	Deer	Unknown	Juvenile	1	no	no	yes	5.998	0	2.233	0	0	0	0	3.765	2.233	during	BB09	15	0	0	0.372290763587863	0	0	0	0.627709236412137	0	1	2.63544717051144	day
2023-09-03	BB2_09_09_2023_0006	20.49	4:01	Human	talk	yes	Elk	Male	Adult	1	no	unknown	no	6.489	0	0	0	0	0	0	6.489	0	after	BB02	29	0	0	0	0	0	0	1	0	1	1.05156087432658	night
2023-09-03	BB9_09_09_2023_0005	20.49	10:04	Human	shout	no	Deer	Unknown	Juvenile	1	no	no	yes	7.997	0	1.899	2.332	1.299	0	0	2.467	5.53	before	BB09	15	0	0	0.237464049018382	0	0.291609353507565	0.16243591346755	0.308490684006502	0.16243591346755	0.83756408653245	2.63544717051144	day
2023-09-03	BB13_09_09_2023_0004	20.49	4:13	NP	cougar	no	Deer	Male	Adult	1	no	no	no	6.487	0	0	4.488	1.999	0	0	0	6.487	after	BB13	29	0	0	0	0	0.691845228919377	0.308154771080623	0	0.308154771080623	0.691845228919377	1.10392075188641	night
2023-09-03	BB6_09_10_2023_0012	20.49	20:07	NP	wolf	no	Elk	Male	Adult	7	no	no	no	5.999	0	0	5.999	0	0	0	0	5.999	during	BB06	31	0	0	0	0	1	0	0	0	1	5.26653101789289	day
2023-09-03	BB6_09_10_2023_0012	20.49	20:07	NP	wolf	no	Elk	Male	Adult	7	no	no	no	6.488	0	0	4.865	0	1.623	0	0	6.488	after	BB06	31	0	0	0	0.250154130702836	0.749845869297164	0	0	0.250154130702836	0.749845869297164	5.26653101789289	day
2023-09-03	BB9_09_09_2023_0005	20.49	10:04	Human	shout	no	Deer	Unknown	Juvenile	1	no	no	yes	6.488	0	1.965	0	0	0	0	4.523	1.965	after	BB09	15	0	0	0.30286683107275	0	0	0	0.69713316892725	0	1	2.63544717051144	day
2023-09-03	BB9_09_09_2023_0006	19.991	21:04	Human	talk	no	Deer	Unknown	Juvenile	1	no	unknown	no	5.99	0	0	5.99	0	0	0	0	5.99	after	BB09	15	0	0	0	0	1	0	0	0	1	5.51524043630208	night
2023-09-03	BB6_09_10_2023_0011	20.49	20:04	Dog	dogsmall	no	Elk	Female	Adult	10	no	no	no	6.489	0	0	6.489	0	0	0	0	6.489	after	BB06	31	0	0	0	0	1	0	0	0	1	5.25344104850293	day
2023-09-03	BB2_09_09_2023_0006	20.49	4:01	Human	talk	yes	Elk	Male	Adult	1	no	unknown	no	5.998	0	0	0	0	0	1.398	4.6	1.398	during	BB02	29	0	0.233077692564188	0	0	0	0	0.766922307435812	0.233077692564188	0.766922307435812	1.05156087432658	night
2023-09-04	BB8_09_09_2023_0006	19.991	20:39	Dog	doglarge	yes	Elk	Female	Adult	2	no	yes	no	5.99	0	0	5.99	0	0	0	0	5.99	after	BB08	29	0	0	0	0	1	0	0	0	1	5.40615735805244	night
2023-09-04	BB6_09_10_2023_0027	20.49	11:17	NP	wolf	no	Elk	Male	Adult	1	no	yes	no	6.489	0	0	6.489	0	0	0	0	6.489	after	BB06	3	0	0	0	0	1	0	0	0	1	2.9539697590004	day
2023-09-04	BB7_09_10_2023_0006	20.49	22:34	Bird	robin	yes	Deer	Female	Adult	4	no	unknown	no	5.998	0.665	0	5.333	0	0	0	0	5.998	during	BB07	32	0.110870290096699	0	0	0	0.889129709903301	0	0	0.110870290096699	0.889129709903301	5.90793951800081	night
2023-09-04	BB15_09_10_2023_0005	20.49	3:24	Human	shout	yes	Deer	Male	Adult	1	no	no	no	6.487	0	0	4.721	1.766	0	0	0	6.487	after	BB15	29	0	0	0	0	0.727763218745183	0.272236781254817	0	0.272236781254817	0.727763218745183	0.890117918517108	night
2023-09-04	BB7_09_10_2023_0005	20.49	22:29	Human	shout	yes	Deer	Female	Adult	3	no	unknown	yes	5.997	0	2.767	2.832	0	0.398	0	0	5.997	during	BB07	32	0	0	0.461397365349341	0.0663665165916291	0.472236118059029	0	0	0.0663665165916291	0.933633483408371	5.88612290235088	night
2023-09-04	BB6_09_10_2023_0028	20.49	11:21	NP	wolf	no	Elk	Male	Adult	1	no	yes	no	6.489	0	0	6.489	0	0	0	0	6.489	after	BB06	3	0	0	0	0	1	0	0	0	1	2.97142305152035	day
2023-09-04	BB6_09_10_2023_0028	20.49	11:21	NP	wolf	no	Elk	Male	Adult	1	no	yes	no	5.997	0	0	1.2	3.632	1.165	0	0	5.997	during	BB06	3	0	0	0	0.19426379856595	0.200100050025012	0.605636151409038	0	0.799899949974988	0.200100050025012	2.97142305152035	day
2023-09-04	BB6_09_10_2023_0028	20.49	11:21	NP	wolf	no	Elk	Male	Adult	1	no	yes	no	7.999	0	0	0	0	0.833	7.166	0	7.999	before	BB06	3	0	0.895861982747844	0	0.104138017252157	0	0	0	1	0	2.97142305152035	day
2023-09-04	BB17_09_04_2023_0035	20.49	5:48	NP	wolf	no	Elk	Unknown	Juvenile	1	no	no	no	8	8	0	0	0	0	0	0	8	before	BB17	29	1	0	0	0	0	0	0	1	0	1.51843644923507	night
2023-09-04	BB8_09_09_2023_0007	19.991	20:41	Bird	nighthawk	yes	Elk	Female	Adult	3	no	unknown	no	8	8	0	0	0	0	0	0	8	before	BB08	29	1	0	0	0	0	0	0	1	0	5.41488400431241	night
2023-09-04	BB7_09_10_2023_0005	20.49	22:29	Human	shout	yes	Deer	Female	Adult	3	no	unknown	yes	6.486	0	0.465	0.423	4.299	0	0	1.299	5.187	after	BB07	32	0	0	0.0716928769657724	0	0.0652173913043478	0.662812210915819	0.200277520814061	0.662812210915819	0.337187789084181	5.88612290235088	night
2023-09-04	BB6_09_10_2023_0026	20.49	11:13	NP	cougar	no	Elk	Male	Adult	1	no	no	no	6.488	0	0	6.157	0	0.331	0	0	6.488	after	BB06	32	0	0	0	0.0510172626387176	0.948982737361282	0	0	0.0510172626387176	0.948982737361282	2.93651646648046	day
2023-09-04	BB6_09_10_2023_0027	20.49	11:17	NP	wolf	no	Elk	Male	Adult	1	no	yes	no	8	0	0	0	0	8	0	0	8	before	BB06	3	0	0	0	1	0	0	0	1	0	2.9539697590004	day
2023-09-04	BB6_09_10_2023_0025	20.49	11:05	Dog	doglarge	no	Elk	Female	Adult	2	no	no	no	5.998	0	0	4.567	1.431	0	0	0	5.998	during	BB06	32	0	0	0	0	0.761420473491164	0.238579526508836	0	0.238579526508836	0.761420473491164	2.90160988144057	day
2023-09-04	BB7_09_10_2023_0005	20.49	22:29	Human	shout	yes	Deer	Female	Adult	3	no	unknown	yes	8	0	0	0	0	8	0	0	8	before	BB07	32	0	0	0	1	0	0	0	1	0	5.88612290235088	night
2023-09-04	BB6_09_10_2023_0025	20.49	11:05	Dog	doglarge	no	Elk	Female	Adult	2	no	no	no	8	0	0	0	8	0	0	0	8	before	BB06	32	0	0	0	0	0	1	0	1	0	2.90160988144057	day
2023-09-04	BB8_09_09_2023_0006	19.991	20:39	Dog	doglarge	yes	Elk	Female	Adult	2	no	yes	no	7.999	0	0	0	2.033	5.966	0	0	7.999	before	BB08	29	0	0	0	0.745843230403801	0	0.2541567695962	0	1	0	5.40615735805244	night
2023-09-04	BB8_09_09_2023_0005	20.49	20:37	NP	cougar	yes	Elk	Female	Adult	4	no	no	no	7.999	0	0	0.067	0	0	7.932	0	7.999	before	BB08	29	0	0.991623952994124	0	0	0.00837604700587573	0	0	0.991623952994124	0.00837604700587573	5.39743071179246	night
2023-09-04	BB6_09_10_2023_0027	20.49	11:17	NP	wolf	no	Elk	Male	Adult	1	no	yes	no	5.998	0	0	5.067	0	0.931	0	0	5.998	during	BB06	3	0	0	0	0.155218406135378	0.844781593864621	0	0	0.155218406135378	0.844781593864621	2.9539697590004	day
2023-09-04	BB8_09_09_2023_0005	20.49	20:37	NP	cougar	yes	Elk	Female	Adult	4	no	no	no	6.488	0	0	5.731	0	0	0.757	0	6.488	after	BB08	29	0	0.116676942046856	0	0	0.883323057953144	0	0	0.116676942046856	0.883323057953144	5.39743071179246	night
2023-09-04	BB17_09_04_2023_0035	20.49	5:48	NP	wolf	no	Elk	Unknown	Juvenile	1	no	no	no	5.998	0.131	0	5.867	0	0	0	0	5.998	during	BB17	29	0.021840613537846	0	0	0	0.978159386462154	0	0	0.021840613537846	0.978159386462154	1.51843644923507	night
2023-09-04	BB6_09_10_2023_0026	20.49	11:13	NP	cougar	no	Elk	Male	Adult	1	no	no	no	7.998	0	3.333	0	0	3.933	0	0.732	7.266	before	BB06	32	0	0	0.416729182295574	0.491747936984246	0	0	0.09152288072018	0.491747936984246	0.508252063015754	2.93651646648046	day
2023-09-04	BB8_09_09_2023_0008	19.991	20:44	Dog	doglarge	yes	Elk	Female	Adult	2	no	unknown	no	5.99	0	0	5.99	0	0	0	0	5.99	after	BB08	29	0	0	0	0	1	0	0	0	1	5.42797397370236	night
2023-09-04	BB8_09_09_2023_0007	19.991	20:41	Bird	nighthawk	yes	Elk	Female	Adult	3	no	unknown	no	5.99	0	0	5.99	0	0	0	0	5.99	after	BB08	29	0	0	0	0	1	0	0	0	1	5.41488400431241	night
2023-09-04	BB2_09_09_2023_0008	20.49	3:24	Dog	dogsmall	yes	Deer	Female	Adult	4	no	no	yes	5.997	0	1.233	0	0.498	0	0	4.266	1.731	during	BB02	30	0	0	0.2056028014007	0	0	0.0830415207603802	0.71135567783892	0.0830415207603802	0.91695847923962	0.890117918517108	night
2023-09-04	BB8_09_09_2023_0009	19.991	20:46	Human	shout	yes	Elk	Unknown	Adult	1	no	no	no	5.998	0	0	4.5	1.498	0	0	0	5.998	during	BB08	29	0	0	0	0	0.75025008336112	0.24974991663888	0	0.24974991663888	0.75025008336112	5.43670061996234	night
2023-09-04	BB8_09_09_2023_0009	19.991	20:46	Human	shout	yes	Elk	Unknown	Adult	1	no	no	no	5.989	0	0	2.565	3.424	0	0	0	5.989	after	BB08	29	0	0	0	0	0.428285189514109	0.571714810485891	0	0.571714810485891	0.428285189514109	5.43670061996234	night
2023-09-04	BB8_09_09_2023_0007	19.991	20:41	Bird	nighthawk	yes	Elk	Female	Adult	3	no	unknown	no	5.998	1.098	0	4.9	0	0	0	0	5.998	during	BB08	29	0.183061020340113	0	0	0	0.816938979659887	0	0	0.183061020340113	0.816938979659887	5.41488400431241	night
2023-09-04	BB15_09_10_2023_0005	20.49	3:24	Human	shout	yes	Deer	Male	Adult	1	no	no	no	5.998	0	0	5.267	0.731	0	0	0	5.998	during	BB15	29	0	0	0	0	0.878126042014005	0.121873957985995	0	0.121873957985995	0.878126042014005	0.890117918517108	night
2023-09-04	BB17_09_04_2023_0035	20.49	5:48	NP	wolf	no	Elk	Unknown	Juvenile	1	no	no	no	6.488	0	0	5.231	1.257	0	0	0	6.488	after	BB17	29	0	0	0	0	0.806257706535142	0.193742293464858	0	0.193742293464858	0.806257706535142	1.51843644923507	night
2023-09-04	BB2_09_09_2023_0010	20.49	20:28	Bird	robin	yes	Elk	Unknown	Adult	3	no	no	no	5.999	0	0	0	0	0	0	5.999	0	during	BB02	30	0	0	0	0	0	0	1	0	1	5.35816080362259	night
2023-09-04	BB6_09_10_2023_0026	20.49	11:13	NP	cougar	no	Elk	Male	Adult	1	no	no	no	5.999	0	0	0	0	5.999	0	0	5.999	during	BB06	32	0	0	0	1	0	0	0	1	0	2.93651646648046	day
2023-09-04	BB7_09_10_2023_0006	20.49	22:34	Bird	robin	yes	Deer	Female	Adult	4	no	unknown	no	6.489	0	0	6.489	0	0	0	0	6.489	after	BB07	32	0	0	0	0	1	0	0	0	1	5.90793951800081	night
2023-09-04	BB8_09_09_2023_0006	19.991	20:39	Dog	doglarge	yes	Elk	Female	Adult	2	no	yes	no	5.998	0	0	5.3	0.698	0	0	0	5.998	during	BB08	29	0	0	0	0	0.883627875958653	0.116372124041347	0	0.116372124041347	0.883627875958653	5.40615735805244	night
2023-09-04	BB7_09_10_2023_0006	20.49	22:34	Bird	robin	yes	Deer	Female	Adult	4	no	unknown	no	7.998	5.199	0	0	2.799	0	0	0	7.998	before	BB07	32	0.650037509377344	0	0	0	0	0.349962490622656	0	1	0	5.90793951800081	night
2023-09-04	BB10_09_09_2023_0009	20.49	23:42	Human	talk	no	Elk	Male	Adult	1	no	unknown	no	5.998	0	0	5.6	0.398	0	0	0	5.998	during	BB10	31	0	0	0	0	0.933644548182727	0.0663554518172724	0	0.0663554518172724	0.933644548182727	6.20464549083984	night
2023-09-04	BB6_09_10_2023_0025	20.49	11:05	Dog	doglarge	no	Elk	Female	Adult	2	no	no	no	6.489	0	0	6.489	0	0	0	0	6.489	after	BB06	32	0	0	0	0	1	0	0	0	1	2.90160988144057	day
2023-09-04	BB15_09_10_2023_0005	20.49	3:24	Human	shout	yes	Deer	Male	Adult	1	no	no	no	7.998	0	0	0	3.265	4.733	0	0	7.998	before	BB15	29	0	0	0	0.591772943235809	0	0.408227056764191	0	1	0	0.890117918517108	night
2023-09-04	BB8_09_09_2023_0008	19.991	20:44	Dog	doglarge	yes	Elk	Female	Adult	2	no	unknown	no	8	0	0	0	8	0	0	0	8	before	BB08	29	0	0	0	0	0	1	0	1	0	5.42797397370236	night
2023-09-04	BB2_09_09_2023_0010	20.49	20:28	Bird	robin	yes	Elk	Unknown	Adult	3	no	no	no	7.999	0	4.299	0	0	0	0	3.7	4.299	before	BB02	30	0	0	0.537442180272534	0	0	0	0.462557819727466	0	1	5.35816080362259	night
2023-09-04	BB8_09_09_2023_0005	20.49	20:37	NP	cougar	yes	Elk	Female	Adult	4	no	no	no	5.999	0	0	5.999	0	0	0	0	5.999	during	BB08	29	0	0	0	0	1	0	0	0	1	5.39743071179246	night
2023-09-04	BB10_09_09_2023_0009	20.49	23:42	Human	talk	no	Elk	Male	Adult	1	no	unknown	no	6.489	0	0	6.489	0	0	0	0	6.489	after	BB10	31	0	0	0	0	1	0	0	0	1	6.20464549083984	night
2023-09-04	BB2_09_09_2023_0010	20.49	20:28	Bird	robin	yes	Elk	Unknown	Adult	3	no	no	no	6.489	0	0	0	0	0	0	6.489	0	after	BB02	30	0	0	0	0	0	0	1	0	1	5.35816080362259	night
2023-09-04	BB8_09_09_2023_0009	19.991	20:46	Human	shout	yes	Elk	Unknown	Adult	1	no	no	no	8	0	0	0	8	0	0	0	8	before	BB08	29	0	0	0	0	0	1	0	1	0	5.43670061996234	night
2023-09-04	BB8_09_09_2023_0008	19.991	20:44	Dog	doglarge	yes	Elk	Female	Adult	2	no	unknown	no	5.998	0	0	5.1	0.898	0	0	0	5.998	during	BB08	29	0	0	0	0	0.85028342780927	0.14971657219073	0	0.14971657219073	0.85028342780927	5.42797397370236	night
2023-09-04	BB10_09_09_2023_0009	20.49	23:42	Human	talk	no	Elk	Male	Adult	1	no	unknown	no	7.999	0	0	0	1.633	0	0	6.366	1.633	before	BB10	31	0	0	0	0	0	0.204150518814852	0.795849481185148	0.204150518814852	0.795849481185148	6.20464549083984	night
2023-09-04	BB2_09_09_2023_0008	20.49	3:24	Dog	dogsmall	yes	Deer	Female	Adult	4	no	no	yes	6.489	0	0	0	0	0	0	6.489	0	after	BB02	30	0	0	0	0	0	0	1	0	1	0.890117918517108	night
2023-09-04	BB2_09_09_2023_0008	20.49	3:24	Dog	dogsmall	yes	Deer	Female	Adult	4	no	no	yes	8	0	0	0	8	0	0	0	8	before	BB02	30	0	0	0	0	0	1	0	1	0	0.890117918517108	night
2023-09-05	BB2_09_09_2023_0015	20.475	2:41	Human	shout	yes	Deer	Male	Adult	1	no	unknown	yes	6.474	0	0	0	0	0	0	6.474	0	after	BB02	31	0	0	0	0	0	0	1	0	1	0.702495023927718	night
2023-09-05	BB7_09_10_2023_0009	19.991	2:56	NP	cougar	yes	Deer	Female	Adult	1	no	unknown	no	5.989	0	0	4.665	0	1.324	0	0	5.989	after	BB07	33	0	0	0	0.221071965269661	0.778928034730339	0	0	0.221071965269661	0.778928034730339	0.767944870877505	night
2023-09-05	BB6_09_10_2023_0063	20.49	16:37	Dog	doglarge	no	Elk	Female	Adult	2	no	no	no	7.998	0	0	0	6.399	1.599	0	0	7.998	before	BB06	33	0	0	0	0.199924981245311	0	0.800075018754689	0	1	0	4.35023316059587	day
2023-09-05	BB3_09_09_2023_0005	20.49	20:37	Human	shout	yes	Elk	Male	Adult	4	no	no	yes	5.997	0.565	3.465	0	1.967	0	0	0	5.997	during	BB03	32	0.0942137735534434	0	0.577788894447224	0	0	0.327997331999333	0	0.422211105552776	0.577788894447224	5.39743071179246	night
2023-09-05	BB6_09_10_2023_0063	20.49	16:37	Dog	doglarge	no	Elk	Female	Adult	2	no	no	no	5.998	0	0	5.2	0.798	0	0	0	5.998	during	BB06	33	0	0	0	0	0.866955651883961	0.133044348116039	0	0.133044348116039	0.866955651883961	4.35023316059587	day
2023-09-05	BB2_09_09_2023_0013	19.991	24:47	NP	wolf	yes	Deer	Unknown	Adult	1	no	no	no	5.997	0	0	2.165	0.665	0	0	3.167	2.83	during	BB02	31	0	0	0	0	0.36101384025346	0.110888777722194	0.528097382024346	0.110888777722194	0.889111222277806	6.48826149428892	night
2023-09-05	BB7_09_10_2023_0008	19.991	2:52	Dog	doglarge	yes	Deer	Female	Adult	1	no	unknown	no	5.99	0	0	5.99	0	0	0	0	5.99	after	BB07	33	0	0	0	0	1	0	0	0	1	0.750491578357562	night
2023-09-05	BB7_09_10_2023_0007	20.49	2:38	Dog	doglarge	yes	Deer	Unknown	Adult	1	no	unknown	no	5.998	0	0	5.133	0.865	0	0	0	5.998	during	BB07	33	0	0	0	0	0.855785261753918	0.144214738246082	0	0.144214738246082	0.855785261753918	0.68940505453776	night
2023-09-05	BB3_09_09_2023_0004	20.49	20:31	Dog	doglarge	yes	Elk	Female	Adult	11	no	no	no	7.999	3.2	0	0	4.799	0	0	0	7.999	before	BB03	32	0.400050006250781	0	0	0	0	0.599949993749219	0	1	0	5.37125077301255	night
2023-09-05	BB7_09_10_2023_0009	19.991	2:56	NP	cougar	yes	Deer	Female	Adult	1	no	unknown	no	8	0	0	0	8	0	0	0	8	before	BB07	33	0	0	0	0	0	1	0	1	0	0.767944870877505	night
2023-09-05	BB2_09_09_2023_0013	19.991	24:47:00	NP	wolf	yes	Deer	Unknown	Adult	1	no	no	no	8	0	0	0	8	0	0	0	8	before	BB02	31	0	0	0	0	0	1	0	1	0	6.48826149428892	night
2023-09-05	BB8_09_09_2023_0016	20.49	20:45	Bird	robin	yes	Deer	Male	Adult	1	no	unknown	yes	7.999	6.667	0	0	1.332	0	0	0	7.999	before	BB08	30	0.833479184898112	0	0	0	0	0.166520815101888	0	1	0	5.43233729683235	night
2023-09-05	BB2_09_09_2023_0013	19.991	24:47	NP	wolf	yes	Deer	Unknown	Adult	1	no	no	no	5.99	0	0	0	0	0	0	5.99	0	after	BB02	31	0	0	0	0	0	0	1	0	1	6.48826149428892	night
2023-09-05	BB3_09_09_2023_0004	20.49	20:31	Dog	doglarge	yes	Elk	Female	Adult	11	no	no	no	6.489	6.489	0	0	0	0	0	0	6.489	after	BB03	32	1	0	0	0	0	0	0	1	0	5.37125077301255	night
2023-09-05	BB7_09_10_2023_0008	19.991	2:52	Dog	doglarge	yes	Deer	Female	Adult	1	no	unknown	no	5.998	0.265	0	5.733	0	0	0	0	5.998	during	BB07	33	0.0441813937979326	0	0	0	0.955818606202067	0	0	0.0441813937979326	0.955818606202067	0.750491578357562	night
2023-09-05	BB9_09_09_2023_0009	19.991	20:28	Bird	robin	no	Deer	Female	Adult	2	no	no	yes	5.997	1.165	1.567	3.265	0	0	0	0	5.997	during	BB09	17	0.19426379856595	0	0.261297315324329	0	0.544438886109722	0	0	0.19426379856595	0.80573620143405	5.35816080362259	night
2023-09-05	BB8_09_09_2023_0010	19.991	1:18	Human	talk	yes	Elk	Unknown	Adult	1	no	unknown	no	8	0	0	0	8	0	0	0	8	before	BB08	30	0	0	0	0	0	1	0	1	0	0.340339204138894	night
2023-09-05	BB7_09_10_2023_0008	19.991	2:52	Dog	doglarge	yes	Deer	Female	Adult	1	no	unknown	no	7.998	2.599	0	0	5.399	0	0	0	7.998	before	BB07	33	0.324956239059765	0	0	0	0	0.675043760940235	0	1	0	0.750491578357562	night
2023-09-05	BB6_09_10_2023_0063	20.49	16:37	Dog	doglarge	no	Elk	Female	Adult	2	no	no	no	6.488	0	0	3.598	2.89	0	0	0	6.488	after	BB06	33	0	0	0	0	0.554562268803946	0.445437731196054	0	0.445437731196054	0.554562268803946	4.35023316059587	day
2023-09-05	BB2_09_09_2023_0015	20.475	2:41	Human	shout	yes	Deer	Male	Adult	1	no	unknown	yes	8	0	0	0	0	8	0	0	8	before	BB02	31	0	0	0	1	0	0	0	1	0	0.702495023927718	night
2023-09-05	BB3_09_09_2023_0006	20.49	20:38	NP	cougar	yes	Elk	Female	Adult	6	no	no	no	5.998	1.198	0	4.8	0	0	0	0	5.998	during	BB03	32	0.199733244414805	0	0	0	0.800266755585195	0	0	0.199733244414805	0.800266755585195	5.40179403492245	night
2023-09-05	BB8_09_09_2023_0016	20.49	20:45	Bird	robin	yes	Deer	Male	Adult	1	no	unknown	yes	6.489	0	0	0	0	0	0	6.489	0	after	BB08	30	0	0	0	0	0	0	1	0	1	5.43233729683235	night
2023-09-05	BB9_09_09_2023_0009	19.991	20:28	Bird	robin	no	Deer	Female	Adult	2	no	no	yes	7.998	4.965	0	0	3.033	0	0	0	7.998	before	BB09	17	0.620780195048762	0	0	0	0	0.379219804951238	0	1	0	5.35816080362259	night
2023-09-05	BB3_09_09_2023_0006	20.49	20:38	NP	cougar	yes	Elk	Female	Adult	6	no	no	no	8	8	0	0	0	0	0	0	8	before	BB03	32	1	0	0	0	0	0	0	1	0	5.40179403492245	night
2023-09-05	BB8_09_09_2023_0012	20.49	17:28	Dog	doglarge	yes	Elk	Female	Adult	2	no	no	no	5.998	0	0	0	5.667	0	0	0.331	5.667	during	BB08	30	0	0	0	0	0	0.944814938312771	0.0551850616872291	0.944814938312771	0.0551850616872291	4.57276264022514	day
2023-09-05	BB8_09_09_2023_0016	20.49	20:45	Bird	robin	yes	Deer	Male	Adult	1	no	unknown	yes	5.997	0.465	0.632	0	0	0	0	4.9	1.097	during	BB08	30	0.0775387693846924	0	0.105386026346507	0	0	0	0.817075204268801	0.0775387693846924	0.922461230615308	5.43233729683235	night
2023-09-05	BB8_09_09_2023_0010	19.991	1:18	Human	talk	yes	Elk	Unknown	Adult	1	no	unknown	no	5.998	0	0	5.067	0.931	0	0	0	5.998	during	BB08	30	0	0	0	0	0.844781593864621	0.155218406135378	0	0.155218406135378	0.844781593864621	0.340339204138894	night
2023-09-05	BB8_09_09_2023_0012	20.49	17:28	Dog	doglarge	yes	Elk	Female	Adult	2	no	no	no	8	0	0	0	0	0	0	8	0	before	BB08	30	0	0	0	0	0	0	1	0	1	4.57276264022514	day
2023-09-05	BB8_09_09_2023_0014	20.49	19:45	Bird	robin	yes	Deer	Female	Adult	1	no	no	no	7.999	0	0	0.133	7.866	0	0	0	7.999	before	BB08	30	0	0	0	0	0.0166270783847981	0.983372921615202	0	0.983372921615202	0.0166270783847981	5.1705379090332	day
2023-09-05	BB7_09_10_2023_0009	19.991	2:56	NP	cougar	yes	Deer	Female	Adult	1	no	unknown	no	5.998	0	0	5.367	0.631	0	0	0	5.998	during	BB07	33	0	0	0	0	0.894798266088696	0.105201733911304	0	0.105201733911304	0.894798266088696	0.767944870877505	night
2023-09-05	BB7_09_10_2023_0007	20.49	2:38	Dog	doglarge	yes	Deer	Unknown	Adult	1	no	unknown	no	6.489	0	0	6.489	0	0	0	0	6.489	after	BB07	33	0	0	0	0	1	0	0	0	1	0.68940505453776	night
2023-09-05	BB2_09_09_2023_0015	20.475	2:41	Human	shout	yes	Deer	Male	Adult	1	no	unknown	yes	5.997	0	0.666	0.398	0	0	0	4.933	1.064	during	BB02	31	0	0	0.111055527763882	0	0.0663665165916291	0	0.822577955644489	0	1	0.702495023927718	night
2023-09-05	BB3_09_09_2023_0004	20.49	20:31	Dog	doglarge	yes	Elk	Female	Adult	11	no	no	no	5.999	5.999	0	0	0	0	0	0	5.999	during	BB03	32	1	0	0	0	0	0	0	1	0	5.37125077301255	night
2023-09-05	BB15_09_10_2023_0010	20.49	23:30	Dog	doglarge	yes	Deer	Male	Adult	1	no	no	yes	6.488	0	1.031	0	0	0	0	5.457	1.031	after	BB15	30	0	0	0.158908754623921	0	0	0	0.841091245376079	0	1	6.15228561328001	night
2023-09-05	BB8_09_09_2023_0014	20.49	19:45	Bird	robin	yes	Deer	Female	Adult	1	no	no	no	5.999	0	0	5.999	0	0	0	0	5.999	during	BB08	30	0	0	0	0	1	0	0	0	1	5.1705379090332	day
2023-09-05	BB7_09_10_2023_0007	20.49	2:38	Dog	doglarge	yes	Deer	Unknown	Adult	1	no	unknown	no	7.998	0	0	0	6.666	1.332	0	0	7.998	before	BB07	33	0	0	0	0.166541635408852	0	0.833458364591148	0	1	0	0.68940505453776	night
2023-09-05	BB8_09_09_2023_0010	19.991	1:18	Human	talk	yes	Elk	Unknown	Adult	1	no	unknown	no	5.99	0	0	5.99	0	0	0	0	5.99	after	BB08	30	0	0	0	0	1	0	0	0	1	0.340339204138894	night
2023-09-05	BB8_09_09_2023_0011	20.49	17:26	NP	cougar	yes	Elk	Female	Adult	1	no	unknown	no	7.999	0	0	0	2.099	5.9	0	0	7.999	before	BB08	30	0	0	0	0.737592199024878	0	0.262407800975122	0	1	0	4.56403599396517	day
2023-09-05	BB15_09_10_2023_0008	20.49	2:43	Dog	doglarge	yes	Deer	Female	Adult	2	no	no	no	6.489	0	0	6.489	0	0	0	0	6.489	after	BB15	30	0	0	0	0	1	0	0	0	1	0.711221670187689	night
2023-09-05	BB3_09_09_2023_0005	20.49	20:37	Human	shout	yes	Elk	Male	Adult	4	no	no	yes	6.488	3.19	0	0	3.298	0	0	0	6.488	after	BB03	32	0.491676942046856	0	0	0	0	0.508323057953144	0	1	0	5.39743071179246	night
2023-09-05	BB8_09_09_2023_0011	20.49	17:26	NP	cougar	yes	Elk	Female	Adult	1	no	unknown	no	6.487	1.457	0	3.665	0	1.365	0	0	6.487	after	BB08	30	0.224603052258363	0	0	0.210420841683367	0.56497610605827	0	0	0.43502389394173	0.56497610605827	4.56403599396517	day
2023-09-05	BB15_09_10_2023_0010	20.49	23:30	Dog	doglarge	yes	Deer	Male	Adult	1	no	no	yes	5.995	0	1.299	4.198	0	0	0.498	0	5.995	during	BB15	30	0	0.083069224353628	0.216680567139283	0	0.700250208507089	0	0	0.083069224353628	0.916930775646372	6.15228561328001	night
2023-09-05	BB15_09_10_2023_0008	20.49	2:43	Dog	doglarge	yes	Deer	Female	Adult	2	no	no	no	5.998	0	0	5.1	0	0.898	0	0	5.998	during	BB15	30	0	0	0	0.14971657219073	0.85028342780927	0	0	0.14971657219073	0.85028342780927	0.711221670187689	night
2023-09-05	BB9_09_09_2023_0009	19.991	20:28	Bird	robin	no	Deer	Female	Adult	2	no	no	yes	5.989	0	4.665	0	0	0	0	1.324	4.665	after	BB09	17	0	0	0.778928034730339	0	0	0	0.221071965269661	0	1	5.35816080362259	night
2023-09-05	BB3_09_09_2023_0005	20.49	20:37	Human	shout	yes	Elk	Male	Adult	4	no	no	yes	7.999	1.433	0	0	6.566	0	0	0	7.999	before	BB03	32	0.179147393424178	0	0	0	0	0.820852606575822	0	1	0	5.39743071179246	night
2023-09-05	BB15_09_10_2023_0010	20.49	23:30	Dog	doglarge	yes	Deer	Male	Adult	1	no	no	yes	8	0	0	0	0	0	8	0	8	before	BB15	30	0	1	0	0	0	0	0	1	0	6.15228561328001	night
2023-09-05	BB8_09_09_2023_0012	20.49	17:28	Dog	doglarge	yes	Elk	Female	Adult	2	no	no	no	6.487	0.19	0	4.732	1.565	0	0	0	6.487	after	BB08	30	0.0292893479266225	0	0	0	0.729458917835671	0.241251734237706	0	0.270541082164329	0.729458917835671	4.57276264022514	day
2023-09-05	BB8_09_09_2023_0014	20.49	19:45	Bird	robin	yes	Deer	Female	Adult	1	no	no	no	6.488	0	0	6.365	0.123	0	0	0	6.488	after	BB08	30	0	0	0	0	0.981041923551171	0.0189580764488286	0	0.0189580764488286	0.981041923551171	5.1705379090332	day
2023-09-05	BB8_09_09_2023_0011	20.49	17:26	NP	cougar	yes	Elk	Female	Adult	1	no	unknown	no	5.998	0	0	5.3	0	0.698	0	0	5.998	during	BB08	30	0	0	0	0.116372124041347	0.883627875958653	0	0	0.116372124041347	0.883627875958653	4.56403599396517	day
2023-09-05	BB3_09_09_2023_0006	20.49	20:38	NP	cougar	yes	Elk	Female	Adult	6	no	no	no	6.488	5.59	0	0.898	0	0	0	0	6.488	after	BB03	32	0.861590628853268	0	0	0	0.138409371146732	0	0	0.861590628853268	0.138409371146732	5.40179403492245	night
2023-09-05	BB15_09_10_2023_0008	20.49	2:43	Dog	doglarge	yes	Deer	Female	Adult	2	no	no	no	7.999	0	0	0	3.399	4.6	0	0	7.999	before	BB15	30	0	0	0	0.575071883985498	0	0.424928116014502	0	1	0	0.711221670187689	night
2023-09-06	BB8_09_09_2023_0024	19.991	5:12	Dog	doglarge	yes	Elk	Female	Adult	1	no	unknown	no	5.998	0	0	5.7	0	0	0.298	0	5.998	during	BB08	31	0	0.0496832277425809	0	0	0.950316772257419	0	0	0.0496832277425809	0.950316772257419	1.36135681655558	night
2023-09-06	BB1_09_10_2023_0011	20.49	15:36	Human	shout	no	Elk	Unknown	Juvenile	1	no	no	no	6.489	0	0	0	0	0	0	6.489	0	after	BB01	34	0	0	0	0	0	0	1	0	1	4.08407044966673	day
2023-09-06	BB8_09_09_2023_0023	19.991	4:36	NP	wolf	yes	Elk	Female	Adult	1	no	unknown	no	5.989	0	0	3.165	2.824	0	0	0	5.989	after	BB08	31	0	0	0	0	0.528468859575889	0.471531140424111	0	0.471531140424111	0.528468859575889	1.20427718387609	night
2023-09-06	BB1_09_10_2023_0011	20.49	15:36	Human	shout	no	Elk	Unknown	Juvenile	1	no	no	no	8	0	0	0	8	0	0	0	8	before	BB01	34	0	0	0	0	0	1	0	1	0	4.08407044966673	day
2023-09-06	BB1_09_10_2023_0009	20.478	15:21	NP	wolf	no	Elk	Female	Adult	1	no	no	no	7.999	2.367	0	0	5.632	0	0	0	7.999	before	BB01	34	0.295911988998625	0	0	0	0	0.704088011001375	0	1	0	4.01862060271694	day
2023-09-06	BB8_09_09_2023_0023	19.991	4:36	NP	wolf	yes	Elk	Female	Adult	1	no	unknown	no	8	0	0	0	8	0	0	0	8	before	BB08	31	0	0	0	0	0	1	0	1	0	1.20427718387609	night
2023-09-06	BB1_09_10_2023_0010	20.49	15:23	Dog	dogsmall	no	Elk	Female	Adult	1	no	yes	no	8	0	0	8	0	0	0	0	8	before	BB01	34	0	0	0	0	1	0	0	0	1	4.02734724897692	day
2023-09-06	BB2_09_09_2023_0021	20.49	2:49	Human	talk	yes	Deer	Unknown	Adult	1	no	no	yes	5.997	0	1.133	0.531	0	0	0	4.333	1.664	during	BB02	32	0	0	0.188927797231949	0	0.088544272136068	0	0.722527930631983	0	1	0.737401608967604	night
2023-09-06	BB5_09_09_2023_0005	19.991	5:20	Human	shout	no	Deer	Unknown	Adult	1	no	no	yes	5.998	0	2.033	3.965	0	0	0	0	5.998	during	BB05	33	0	0	0.338946315438479	0	0.66105368456152	0	0	0	1	1.39626340159546	night
2023-09-06	BB15_09_10_2023_0011	20.49	8:55	Bird	crow	yes	Deer	Female	Adult	1	no	no	no	8	0	0	0	0	0	8	0	8	before	BB15	31	0	1	0	0	0	0	0	1	0	2.33437787454242	day
2023-09-06	BB13_09_09_2023_0006	20.49	20:36	NP	wolf	no	Deer	Female	Adult	2	no	no	yes	7.996	0	3.232	1.499	3.265	0	0	0	7.996	before	BB13	32	0	0	0.404202101050525	0	0.187468734367184	0.408329164582291	0	0.408329164582291	0.591670835417709	5.39306738866248	night
2023-09-06	BB1_09_10_2023_0010	20.49	15:23	Dog	dogsmall	no	Elk	Female	Adult	1	no	yes	no	5.999	0	0	5.999	0	0	0	0	5.999	during	BB01	34	0	0	0	0	1	0	0	0	1	4.02734724897692	day
2023-09-06	BB1_09_10_2023_0009	20.478	15:21	NP	wolf	no	Elk	Female	Adult	1	no	no	no	6.477	0	0	6.477	0	0	0	0	6.477	after	BB01	34	0	0	0	0	1	0	0	0	1	4.01862060271694	day
2023-09-06	BB5_09_09_2023_0005	19.991	5:20	Human	shout	no	Deer	Unknown	Adult	1	no	no	yes	7.999	0	0	3.567	4.432	0	0	0	7.999	before	BB05	33	0	0	0	0	0.445930741342668	0.554069258657332	0	0.554069258657332	0.445930741342668	1.39626340159546	night
2023-09-06	BB15_09_10_2023_0011	20.49	8:55	Bird	crow	yes	Deer	Female	Adult	1	no	no	no	5.997	0	0	4.966	0.133	0	0.898	0	5.997	during	BB15	31	0	0.149741537435384	0	0	0.828080707020177	0.0221777555444389	0	0.171919292979823	0.828080707020177	2.33437787454242	day
2023-09-06	BB8_09_09_2023_0024	19.991	5:12	Dog	doglarge	yes	Elk	Female	Adult	1	no	unknown	no	7.998	0	0	0	1.466	0	5.9	0.632	7.366	before	BB08	31	0	0.737684421105276	0	0	0	0.183295823955989	0.0790197549387347	0.920980245061265	0.0790197549387347	1.36135681655558	night
2023-09-06	BB1_09_10_2023_0011	20.49	15:36	Human	shout	no	Elk	Unknown	Juvenile	1	no	no	no	5.998	0	0	0	2.365	0	0	3.633	2.365	during	BB01	34	0	0	0	0	0	0.394298099366455	0.605701900633544	0.394298099366455	0.605701900633544	4.08407044966673	day
2023-09-06	BB8_09_09_2023_0024	19.991	5:12	Dog	doglarge	yes	Elk	Female	Adult	1	no	unknown	no	5.99	0	0	5.99	0	0	0	0	5.99	after	BB08	31	0	0	0	0	1	0	0	0	1	1.36135681655558	night
2023-09-06	BB1_09_10_2023_0010	20.49	15:23	Dog	dogsmall	no	Elk	Female	Adult	1	no	yes	no	6.488	0	0	6.298	0	0.19	0	0	6.488	after	BB01	34	0	0	0	0.0292848335388409	0.970715166461159	0	0	0.0292848335388409	0.970715166461159	4.02734724897692	day
2023-09-06	BB8_09_09_2023_0020	19.991	4:26	Dog	dogsmall	yes	Elk	Female	Adult	1	no	no	no	5.998	5.565	0	0.433	0	0	0	0	5.998	during	BB08	31	0.927809269756586	0	0	0	0.0721907302434145	0	0	0.927809269756586	0.0721907302434145	1.16064395257623	night
2023-09-06	BB8_09_09_2023_0020	19.991	4:26	Dog	dogsmall	yes	Elk	Female	Adult	1	no	no	no	5.99	0	0	5.99	0	0	0	0	5.99	after	BB08	31	0	0	0	0	1	0	0	0	1	1.16064395257623	night
2023-09-06	BB6_09_10_2023_0076	19.991	3:18	Dog	dogsmall	no	Deer	Unknown	Adult	1	no	unknown	no	5.989	0	0	4.165	1.824	0	0	0	5.989	after	BB06	34	0	0	0	0	0.695441643012189	0.304558356987811	0	0.304558356987811	0.695441643012189	0.863937979737193	night
2023-09-06	BB8_09_09_2023_0023	19.991	4:36	NP	wolf	yes	Elk	Female	Adult	1	no	unknown	no	5.998	0	0	4.133	1.865	0	0	0	5.998	during	BB08	31	0	0	0	0	0.689063021007002	0.310936978992998	0	0.310936978992998	0.689063021007002	1.20427718387609	night
2023-09-06	BB8_09_09_2023_0021	19.991	4:28	Human	talk	yes	Elk	Female	Adult	1	no	yes	no	5.989	1.824	0	4.165	0	0	0	0	5.989	after	BB08	31	0.304558356987811	0	0	0	0.695441643012189	0	0	0.304558356987811	0.695441643012189	1.1693705988362	night
2023-09-06	BB8_09_09_2023_0017	19.991	24:06	NP	cougar	yes	Elk	Female	Adult	3	no	no	no	5.99	5.99	0	0	0	0	0	0	5.99	after	BB08	31	1	0	0	0	0	0	0	1	0	6.3093652459595	night
2023-09-06	BB15_09_10_2023_0011	20.49	8:55	Bird	crow	yes	Deer	Female	Adult	1	no	no	no	6.487	0	0	1.099	5.388	0	0	0	6.487	after	BB15	31	0	0	0	0	0.169415754586095	0.830584245413905	0	0.830584245413905	0.169415754586095	2.33437787454242	day
2023-09-06	BB2_09_09_2023_0021	20.49	2:49	Human	talk	yes	Deer	Unknown	Adult	1	no	no	yes	6.489	0	0	0	0	0	0	6.489	0	after	BB02	32	0	0	0	0	0	0	1	0	1	0.737401608967604	night
2023-09-06	BB8_09_09_2023_0021	19.991	4:28	Human	talk	yes	Elk	Female	Adult	1	no	yes	no	8	8	0	0	0	0	0	0	8	before	BB08	31	1	0	0	0	0	0	0	1	0	1.1693705988362	night
2023-09-06	BB6_09_10_2023_0076	19.991	3:18	Dog	dogsmall	no	Deer	Unknown	Adult	1	no	unknown	no	7.997	0	0	2.199	4.266	1.532	0	0	7.997	before	BB06	34	0	0	0	0.19157183943979	0.274978116793798	0.533450043766412	0	0.725021883206202	0.274978116793798	0.863937979737193	night
2023-09-06	BB13_09_09_2023_0006	20.49	20:36	NP	wolf	no	Deer	Female	Adult	2	no	no	yes	5.996	0	1.799	4.197	0	0	0	0	5.996	during	BB13	32	0	0	0.30003335557038	0	0.69996664442962	0	0	0	1	5.39306738866248	night
2023-09-06	BB8_09_09_2023_0021	19.991	4:28	Human	talk	yes	Elk	Female	Adult	1	no	yes	no	5.998	4.198	0	1.8	0	0	0	0	5.998	during	BB08	31	0.699899966655552	0	0	0	0.300100033344448	0	0	0.699899966655552	0.300100033344448	1.1693705988362	night
2023-09-06	BB8_09_09_2023_0020	19.991	4:26	Dog	dogsmall	yes	Elk	Female	Adult	1	no	no	no	7.999	1.433	0	0	6.566	0	0	0	7.999	before	BB08	31	0.179147393424178	0	0	0	0	0.820852606575822	0	1	0	1.16064395257623	night
2023-09-06	BB5_09_09_2023_0005	19.991	5:20	Human	shout	no	Deer	Unknown	Adult	1	no	no	yes	5.989	0	1.598	0	0	0	0	4.391	1.598	after	BB05	33	0	0	0.266822507931207	0	0	0	0.733177492068793	0	1	1.39626340159546	night
2023-09-06	BB13_09_09_2023_0005	19.991	20:23	Human	talk	yes	Deer	Unknown	Juvenile	2	no	no	no	7.998	0	0	3.132	3.367	1.499	0	0	7.998	before	BB13	32	0	0	0	0.187421855463866	0.391597899474869	0.420980245061265	0	0.608402100525131	0.391597899474869	5.33634418797266	night
2023-09-06	BB1_09_10_2023_0009	20.478	15:21	NP	wolf	no	Elk	Female	Adult	1	no	no	no	5.998	0.898	0	5.1	0	0	0	0	5.998	during	BB01	34	0.14971657219073	0	0	0	0.85028342780927	0	0	0.14971657219073	0.85028342780927	4.01862060271694	day
2023-09-06	BB8_09_09_2023_0018	19.991	24:11	NP	wolf	yes	Elk	Female	Adult	2	no	unknown	no	5.988	0	0	1.465	2.324	2.199	0	0	5.988	after	BB08	31	0	0	0	0.367234468937876	0.244655978623914	0.38810955243821	0	0.755344021376085	0.244655978623914	6.33118186160943	night
2023-09-06	BB8_09_09_2023_0018	19.991	24:11	NP	wolf	yes	Elk	Female	Adult	2	no	unknown	no	5.998	0	0	5.633	0.365	0	0	0	5.998	during	BB08	31	0	0	0	0	0.939146382127376	0.0608536178726242	0	0.0608536178726242	0.939146382127376	6.33118186160943	night
2023-09-06	BB6_09_10_2023_0076	19.991	3:18	Dog	dogsmall	no	Deer	Unknown	Adult	1	no	unknown	no	5.998	0	0	4.999	0.999	0	0	0	5.998	during	BB06	34	0	0	0	0	0.833444481493831	0.166555518506169	0	0.166555518506169	0.833444481493831	0.863937979737193	night
2023-09-06	BB13_09_09_2023_0005	19.991	20:23	Human	talk	yes	Deer	Unknown	Juvenile	2	no	no	no	5.989	0	0	5.331	0.658	0	0	0	5.989	after	BB13	32	0	0	0	0	0.890131908498915	0.109868091501085	0	0.109868091501085	0.890131908498915	5.33634418797266	night
2023-09-06	BB2_09_09_2023_0021	20.49	2:49	Human	talk	yes	Deer	Unknown	Adult	1	no	no	yes	7.999	0	0	7.867	0.132	0	0	0	7.999	before	BB02	32	0	0	0	0	0.983497937242155	0.0165020627578447	0	0.0165020627578447	0.983497937242155	0.737401608967604	night
2023-09-06	BB8_09_09_2023_0017	19.991	24:06	NP	cougar	yes	Elk	Female	Adult	3	no	no	no	5.997	3.665	0	2.332	0	0	0	0	5.997	during	BB08	31	0.611138902784726	0	0	0	0.388861097215274	0	0	0.611138902784726	0.388861097215274	6.3093652459595	night
2023-09-06	BB8_09_09_2023_0018	19.991	24:11:00	NP	wolf	yes	Elk	Female	Adult	2	no	unknown	no	7.998	2.166	0	0	5.832	0	0	0	7.998	before	BB08	31	0.270817704426107	0	0	0	0	0.729182295573893	0	1	0	6.33118186160943	night
2023-09-06	BB13_09_09_2023_0006	20.49	20:36	NP	wolf	no	Deer	Female	Adult	2	no	no	yes	6.488	0	2.465	0	0	0	0	4.023	2.465	after	BB13	32	0	0	0.379932182490752	0	0	0	0.620067817509248	0	1	5.39306738866248	night
2023-09-06	BB8_09_09_2023_0017	19.991	24:06:00	NP	cougar	yes	Elk	Female	Adult	3	no	no	no	7.999	3.233	0	0	4.766	0	0	0	7.999	before	BB08	31	0.404175521940243	0	0	0	0	0.595824478059757	0	1	0	6.3093652459595	night
2023-09-06	BB13_09_09_2023_0005	19.991	20:23	Human	talk	yes	Deer	Unknown	Juvenile	2	no	no	no	5.998	0	0	5.133	0.865	0	0	0	5.998	during	BB13	32	0	0	0	0	0.855785261753918	0.144214738246082	0	0.144214738246082	0.855785261753918	5.33634418797266	night
2023-09-07	BB6_09_10_2023_0116	20.49	19:43	Dog	doglarge	no	Deer	Male	Adult	1	no	no	no	8	0	0	0	8	0	0	0	8	before	BB06	35	0	0	0	0	0	1	0	1	0	5.16181126277323	day
2023-09-07	BB6_09_10_2023_0116	20.49	19:43	Dog	doglarge	no	Deer	Male	Adult	1	no	no	no	5.998	0	0	0	3.665	0	0	2.333	3.665	during	BB06	35	0	0	0	0	0	0.611037012337446	0.388962987662554	0.611037012337446	0.388962987662554	5.16181126277323	day
2023-09-07	BB1_09_10_2023_0031	19.978	20:34	Dog	doglarge	no	Elk	Unknown	Juvenile	4	no	yes	no	5.975	0.465	0	4.165	1.345	0	0	0	5.975	after	BB01	35	0.0778242677824268	0	0	0	0.697071129707113	0.22510460251046	0	0.302928870292887	0.697071129707113	5.38434074240251	night
2023-09-07	BB1_09_10_2023_0032	19.991	22:29	NP	wolf	no	Elk	Female	Adult	6	no	no	no	5.99	0	0	5.99	0	0	0	0	5.99	after	BB01	35	0	0	0	0	1	0	0	0	1	5.88612290235088	night
2023-09-07	BB1_09_10_2023_0017	19.978	5:57	NP	cougar	no	Elk	Female	Adult	3	no	unknown	no	5.999	5.999	0	0	0	0	0	0	5.999	during	BB01	35	1	0	0	0	0	0	0	1	0	1.55770635740494	night
2023-09-07	BB1_09_10_2023_0034	19.978	23:10	Bird	crow	no	Elk	Unknown	Juvenile	1	no	no	no	8	0	0	0	8	0	0	0	8	before	BB01	35	0	0	0	0	0	1	0	1	0	6.0650191506803	night
2023-09-07	BB1_09_10_2023_0034	19.978	23:10	Bird	crow	no	Elk	Unknown	Juvenile	1	no	no	no	5.998	0	0	4.567	1.431	0	0	0	5.998	during	BB01	35	0	0	0	0	0.761420473491164	0.238579526508836	0	0.238579526508836	0.761420473491164	6.0650191506803	night
2023-09-07	BB6_09_10_2023_0116	20.49	19:43	Dog	doglarge	no	Deer	Male	Adult	1	no	no	no	6.489	0	0	0	0	0	0	6.489	0	after	BB06	35	0	0	0	0	0	0	1	0	1	5.16181126277323	day
2023-09-07	BB1_09_10_2023_0026	20.49	16:11	Human	shout	no	Elk	Unknown	Juvenile	1	no	no	no	5.998	0	0	2.6	0	3.398	0	0	5.998	during	BB01	35	0	0	0	0.566522174058019	0.433477825941981	0	0	0.566522174058019	0.433477825941981	4.23678675921624	day
2023-09-07	BB17_09_09_2023_0005	20.49	20:26	Bird	robin	no	Elk	Male	Adult	1	no	yes	no	6.489	6.489	0	0	0	0	0	0	6.489	after	BB17	32	1	0	0	0	0	0	0	1	0	5.34943415736262	night
2023-09-07	BB1_09_10_2023_0021	20.477	6:07	Human	talk	no	Elk	Unknown	Juvenile	3	no	no	no	7.999	2.167	0	0	5.832	0	0	0	7.999	before	BB01	35	0.270908863607951	0	0	0	0	0.729091136392049	0	1	0	1.6013395887048	night
2023-09-07	BB17_09_09_2023_0006	20.49	20:27	NP	wolf	no	Elk	Male	Adult	1	no	yes	no	6.487	0.89	0	2.131	0	3.466	0	0	6.487	after	BB17	32	0.137197471866811	0	0	0.534299367966703	0.328503160166487	0	0	0.671496839833513	0.328503160166487	5.35379748049261	night
2023-09-07	BB1_09_10_2023_0030	20.475	20:27	Dog	dogsmall	no	Elk	Unknown	Juvenile	3	no	no	no	7.998	5.899	0	0	0	2.099	0	0	7.998	before	BB01	35	0.737559389847462	0	0	0.262440610152538	0	0	0	1	0	5.35379748049261	night
2023-09-07	BB1_09_10_2023_0030	20.475	20:27	Dog	dogsmall	no	Elk	Unknown	Juvenile	3	no	no	no	5.998	2.031	0	3.967	0	0	0	0	5.998	during	BB01	35	0.338612870956986	0	0	0	0.661387129043014	0	0	0.338612870956986	0.661387129043014	5.35379748049261	night
2023-09-07	BB1_09_10_2023_0033	19.991	22:31	Human	talk	no	Elk	Unknown	Juvenile	6	no	no	no	5.998	0	0	5.4	0.598	0	0	0	5.998	during	BB01	35	0	0	0	0	0.900300100033344	0.0996998999666555	0	0.0996998999666555	0.900300100033344	5.89484954861085	night
2023-09-07	BB1_09_10_2023_0034	19.978	23:10	Bird	crow	no	Elk	Unknown	Juvenile	1	no	no	no	5.977	0	0	5.977	0	0	0	0	5.977	after	BB01	35	0	0	0	0	1	0	0	0	1	6.0650191506803	night
2023-09-07	BB1_09_10_2023_0032	19.991	22:29	NP	wolf	no	Elk	Female	Adult	6	no	no	no	8	8	0	0	0	0	0	0	8	before	BB01	35	1	0	0	0	0	0	0	1	0	5.88612290235088	night
2023-09-07	BB1_09_10_2023_0016	20.49	5:55	Dog	doglarge	no	Elk	Female	Adult	3	no	unknown	no	6.489	0	0	6.489	0	0	0	0	6.489	after	BB01	35	0	0	0	0	1	0	0	0	1	1.54897971114497	night
2023-09-07	BB1_09_10_2023_0016	20.49	5:55	Dog	doglarge	no	Elk	Female	Adult	3	no	unknown	no	8	8	0	0	0	0	0	0	8	before	BB01	35	1	0	0	0	0	0	0	1	0	1.54897971114497	night
2023-09-07	BB15_09_10_2023_0014	20.49	24:44	NP	wolf	yes	Deer	Male	Adult	1	no	no	yes	5.996	0	1.166	3.266	0	0.831	0	0.733	5.263	during	BB15	32	0	0	0.194462975316878	0.138592394929953	0.54469646430954	0	0.122248165443629	0.138592394929953	0.861407605070047	6.47517152489896	night
2023-09-07	BB1_09_10_2023_0029	20.478	20:13	Bird	robin	no	Elk	Female	Adult	5	no	unknown	no	7.998	6.566	0	0	0	1.432	0	0	7.998	before	BB01	35	0.820955238809702	0	0	0.179044761190298	0	0	0	1	0	5.2927109566728	day
2023-09-07	BB1_09_10_2023_0032	19.991	22:29	NP	wolf	no	Elk	Female	Adult	6	no	no	no	5.998	1.098	0	4.9	0	0	0	0	5.998	during	BB01	35	0.183061020340113	0	0	0	0.816938979659887	0	0	0.183061020340113	0.816938979659887	5.88612290235088	night
2023-09-07	BB1_09_10_2023_0028	20.478	20:12	NP	cougar	no	Elk	Female	Adult	3	no	unknown	no	6.477	6.477	0	0	0	0	0	0	6.477	after	BB01	35	1	0	0	0	0	0	0	1	0	5.28834763354282	day
2023-09-07	BB1_09_10_2023_0033	19.991	22:31	Human	talk	no	Elk	Unknown	Juvenile	6	no	no	no	7.999	0	0	6.766	1.233	0	0	0	7.999	before	BB01	35	0	0	0	0	0.845855731966496	0.154144268033504	0	0.154144268033504	0.845855731966496	5.89484954861085	night
2023-09-07	BB7_09_10_2023_0016	19.991	21:23	Bird	robin	yes	Elk	Unknown	Adult	1	no	unknown	no	5.989	1.958	0	4.031	0	0	0	0	5.989	after	BB07	35	0.326932709968275	0	0	0	0.673067290031725	0	0	0.326932709968275	0.673067290031725	5.59814357577181	night
2023-09-07	BB17_09_09_2023_0006	20.49	20:27	NP	wolf	no	Elk	Male	Adult	1	no	yes	no	7.999	0	0	0.3	0	7.699	0	0	7.999	before	BB17	32	0	0	0	0.962495311913989	0.0375046880860107	0	0	0.962495311913989	0.0375046880860107	5.35379748049261	night
2023-09-07	BB1_09_10_2023_0014	19.98	3:01	Dog	doglarge	no	Elk	Female	Adult	1	no	unknown	no	8	8	0	0	0	0	0	0	8	before	BB01	35	1	0	0	0	0	0	0	1	0	0.789761486527434	night
2023-09-07	BB7_09_10_2023_0016	19.991	21:23	Bird	robin	yes	Elk	Unknown	Adult	1	no	unknown	no	5.998	1.165	0	4.833	0	0	0	0	5.998	during	BB07	35	0.194231410470157	0	0	0	0.805768589529843	0	0	0.194231410470157	0.805768589529843	5.59814357577181	night
2023-09-07	BB1_09_10_2023_0031	19.978	20:34	Dog	doglarge	no	Elk	Unknown	Juvenile	4	no	yes	no	5.999	5.999	0	0	0	0	0	0	5.999	during	BB01	35	1	0	0	0	0	0	0	1	0	5.38434074240251	night
2023-09-07	BB7_09_10_2023_0015	20.49	20:02	NP	cougar	yes	Elk	Female	Adult	2	no	yes	no	8	0	0	0	0	0	8	0	8	before	BB07	35	0	1	0	0	0	0	0	1	0	5.24471440224296	day
2023-09-07	BB1_09_10_2023_0033	19.991	22:31	Human	talk	no	Elk	Unknown	Juvenile	6	no	no	no	5.989	0	0	3.998	1.991	0	0	0	5.989	after	BB01	35	0	0	0	0	0.667557188178327	0.332442811821673	0	0.332442811821673	0.667557188178327	5.89484954861085	night
2023-09-07	BB1_09_10_2023_0021	20.477	6:07	Human	talk	no	Elk	Unknown	Juvenile	3	no	no	no	6.475	0	0	5.231	1.244	0	0	0	6.475	after	BB01	35	0	0	0	0	0.807876447876448	0.192123552123552	0	0.192123552123552	0.807876447876448	1.6013395887048	night
2023-09-07	BB1_09_10_2023_0030	20.475	20:27	Dog	dogsmall	no	Elk	Unknown	Juvenile	3	no	no	no	6.473	0.742	0	5.731	0	0	0	0	6.473	after	BB01	35	0.114630001544879	0	0	0	0.885369998455121	0	0	0.114630001544879	0.885369998455121	5.35379748049261	night
2023-09-07	BB1_09_10_2023_0028	20.478	20:12	NP	cougar	no	Elk	Female	Adult	3	no	unknown	no	8	8	0	0	0	0	0	0	8	before	BB01	35	1	0	0	0	0	0	0	1	0	5.28834763354282	day
2023-09-07	BB1_09_10_2023_0029	20.478	20:13	Bird	robin	no	Elk	Female	Adult	5	no	unknown	no	5.998	1.431	0	4.567	0	0	0	0	5.998	during	BB01	35	0.238579526508836	0	0	0	0.761420473491164	0	0	0.238579526508836	0.761420473491164	5.2927109566728	day
2023-09-07	BB1_09_10_2023_0027	20.478	19:13	Dog	doglarge	no	Elk	Female	Adult	18	no	no	yes	6.476	0	4.711	1.765	0	0	0	0	6.476	after	BB01	35	0	0	0.727455219271155	0	0.272544780728845	0	0	0	1	5.03091156887365	day
2023-09-07	BB1_09_10_2023_0027	20.478	19:13	Dog	doglarge	no	Elk	Female	Adult	18	no	no	yes	7.999	0	2.1	0	0	0	0	5.899	2.1	before	BB01	35	0	0	0.262532816602075	0	0	0	0.737467183397925	0	1	5.03091156887365	day
2023-09-07	BB1_09_10_2023_0018	20.478	5:59	Dog	doglarge	no	Elk	Female	Adult	1	no	unknown	no	6.477	6.477	0	0	0	0	0	0	6.477	after	BB01	35	1	0	0	0	0	0	0	1	0	1.56643300366491	night
2023-09-07	BB17_09_09_2023_0006	20.49	20:27	NP	wolf	no	Elk	Male	Adult	1	no	yes	no	5.999	0	0	5.999	0	0	0	0	5.999	during	BB17	32	0	0	0	0	1	0	0	0	1	5.35379748049261	night
2023-09-07	BB1_09_10_2023_0013	19.991	2:52	Bird	crow	no	Elk	Female	Adult	2	no	no	no	5.999	5.999	0	0	0	0	0	0	5.999	during	BB01	35	1	0	0	0	0	0	0	1	0	0.750491578357562	night
2023-09-07	BB1_09_10_2023_0014	19.98	3:01	Dog	doglarge	no	Elk	Female	Adult	1	no	unknown	no	5.998	1.831	0	4.167	0	0	0	0	5.998	during	BB01	35	0.305268422807603	0	0	0	0.694731577192397	0	0	0.305268422807603	0.694731577192397	0.789761486527434	night
2023-09-07	BB7_09_10_2023_0014	20.49	20:01	Dog	doglarge	yes	Elk	Female	Adult	3	no	yes	no	6.488	2.423	0	4.065	0	0	0	0	6.488	after	BB07	35	0.37345869297164	0	0	0	0.62654130702836	0	0	0.37345869297164	0.62654130702836	5.24035107911297	day
2023-09-07	BB7_09_10_2023_0014	20.49	20:01	Dog	doglarge	yes	Elk	Female	Adult	3	no	yes	no	7.999	7.732	0	0.267	0	0	0	0	7.999	before	BB07	35	0.96662082760345	0	0	0	0.0333791723965496	0	0	0.96662082760345	0.0333791723965496	5.24035107911297	day
2023-09-07	BB7_09_10_2023_0015	20.49	20:02	NP	cougar	yes	Elk	Female	Adult	2	no	yes	no	5.998	0	0	5.533	0	0	0.465	0	5.998	during	BB07	35	0	0.0775258419473158	0	0	0.922474158052684	0	0	0.0775258419473158	0.922474158052684	5.24471440224296	day
2023-09-07	BB1_09_10_2023_0031	19.978	20:34	Dog	doglarge	no	Elk	Unknown	Juvenile	4	no	yes	no	8	8	0	0	0	0	0	0	8	before	BB01	35	1	0	0	0	0	0	0	1	0	5.38434074240251	night
2023-09-07	BB1_09_10_2023_0029	20.478	20:13	Bird	robin	no	Elk	Female	Adult	5	no	unknown	no	6.476	0	0	5.731	0	0.745	0	0	6.476	after	BB01	35	0	0	0	0.115040148239654	0.884959851760346	0	0	0.115040148239654	0.884959851760346	5.2927109566728	day
2023-09-07	BB1_09_10_2023_0027	20.478	19:13	Dog	doglarge	no	Elk	Female	Adult	18	no	no	yes	5.998	0	1.498	4.5	0	0	0	0	5.998	during	BB01	35	0	0	0.24974991663888	0	0.75025008336112	0	0	0	1	5.03091156887365	day
2023-09-07	BB1_09_10_2023_0028	20.478	20:12	NP	cougar	no	Elk	Female	Adult	3	no	unknown	no	5.999	5.999	0	0	0	0	0	0	5.999	during	BB01	35	1	0	0	0	0	0	0	1	0	5.28834763354282	day
2023-09-07	BB1_09_10_2023_0026	20.49	16:11	Human	shout	no	Elk	Unknown	Juvenile	1	no	no	no	6.488	0	0	4.431	2.057	0	0	0	6.488	after	BB01	35	0	0	0	0	0.682953144266338	0.317046855733662	0	0.317046855733662	0.682953144266338	4.23678675921624	day
2023-09-07	BB15_09_10_2023_0014	20.49	24:44:00	NP	wolf	yes	Deer	Male	Adult	1	no	no	yes	7.998	0	1.232	5.733	0	1.033	0	0	7.998	before	BB15	32	0	0	0.154038509627407	0.129157289322331	0.716804201050263	0	0	0.129157289322331	0.870842710677669	6.47517152489896	night
2023-09-07	BB13_09_09_2023_0007	20.49	20:14	NP	wolf	no	Elk	Female	Adult	6	no	no	no	6.488	0	0	0	0.865	0	0	5.623	0.865	after	BB13	33	0	0	0	0	0	0.133323057953144	0.866676942046856	0.133323057953144	0.866676942046856	5.29707427980279	day
2023-09-07	BB1_09_10_2023_0017	19.978	5:57	NP	cougar	no	Elk	Female	Adult	3	no	unknown	no	8	8	0	0	0	0	0	0	8	before	BB01	35	1	0	0	0	0	0	0	1	0	1.55770635740494	night
2023-09-07	BB7_09_10_2023_0012	20.49	19:58	Human	talk	yes	Elk	Female	Adult	3	no	no	no	8	8	0	0	0	0	0	0	8	before	BB07	35	1	0	0	0	0	0	0	1	0	5.22726110972302	day
2023-09-07	BB1_09_10_2023_0013	19.991	2:52	Bird	crow	no	Elk	Female	Adult	2	no	no	no	5.99	5.99	0	0	0	0	0	0	5.99	after	BB01	35	1	0	0	0	0	0	0	1	0	0.750491578357562	night
2023-09-07	BB1_09_10_2023_0016	20.49	5:55	Dog	doglarge	no	Elk	Female	Adult	3	no	unknown	no	5.998	1.665	0	4.333	0	0	0	0	5.998	during	BB01	35	0.277592530843615	0	0	0	0.722407469156385	0	0	0.277592530843615	0.722407469156385	1.54897971114497	night
2023-09-07	BB10_09_09_2023_0015	20.49	14:57	Dog	doglarge	no	Elk	Male	Adult	2	no	unknown	no	8	0	0	0	8	0	0	0	8	before	BB10	34	0	0	0	0	0	1	0	1	0	3.91390084759728	day
2023-09-07	BB10_09_09_2023_0017	20.49	15:01	Human	talk	no	Elk	Male	Adult	3	no	unknown	no	7.999	0	0	0	5.967	2.032	0	0	7.999	before	BB10	34	0	0	0	0.254031753969246	0	0.745968246030754	0	1	0	3.93135414011723	day
2023-09-07	BB7_09_10_2023_0015	20.49	20:02	NP	cougar	yes	Elk	Female	Adult	2	no	yes	no	6.487	1.257	0	2.531	0	2.699	0	0	6.487	after	BB07	35	0.193772159704023	0	0	0.416062895020811	0.390164945275166	0	0	0.609835054724834	0.390164945275166	5.24471440224296	day
2023-09-07	BB1_09_10_2023_0020	20.478	6:05	NP	wolf	no	Elk	Unknown	Juvenile	3	no	no	no	8	0	0	0	8	0	0	0	8	before	BB01	35	0	0	0	0	0	1	0	1	0	1.59261294244483	night
2023-09-07	BB1_09_10_2023_0020	20.478	6:05	NP	wolf	no	Elk	Unknown	Juvenile	3	no	no	no	5.998	0	0	4.833	1.165	0	0	0	5.998	during	BB01	35	0	0	0	0	0.805768589529843	0.194231410470157	0	0.194231410470157	0.805768589529843	1.59261294244483	night
2023-09-07	BB1_09_10_2023_0026	20.49	16:11	Human	shout	no	Elk	Unknown	Juvenile	1	no	no	no	7.999	0	0	0	5.266	2.733	0	0	7.999	before	BB01	35	0	0	0	0.341667708463558	0	0.658332291536442	0	1	0	4.23678675921624	day
2023-09-07	BB1_09_10_2023_0020	20.478	6:05	NP	wolf	no	Elk	Unknown	Juvenile	3	no	no	no	6.476	0	0	4.231	0	2.245	0	0	6.476	after	BB01	35	0	0	0	0.346664607782582	0.653335392217418	0	0	0.346664607782582	0.653335392217418	1.59261294244483	night
2023-09-07	BB1_09_10_2023_0018	20.478	5:59	Dog	doglarge	no	Elk	Female	Adult	1	no	unknown	no	5.999	5.999	0	0	0	0	0	0	5.999	during	BB01	35	1	0	0	0	0	0	0	1	0	1.56643300366491	night
2023-09-07	BB7_09_10_2023_0016	19.991	21:23	Bird	robin	yes	Elk	Unknown	Adult	1	no	unknown	no	7.999	1.433	0	0	6.566	0	0	0	7.999	before	BB07	35	0.179147393424178	0	0	0	0	0.820852606575822	0	1	0	5.59814357577181	night
2023-09-07	BB1_09_10_2023_0017	19.978	5:57	NP	cougar	no	Elk	Female	Adult	3	no	unknown	no	5.977	5.977	0	0	0	0	0	0	5.977	after	BB01	35	1	0	0	0	0	0	0	1	0	1.55770635740494	night
2023-09-07	BB9_09_09_2023_0010	19.991	21:38	Human	shout	no	Deer	Unknown	Juvenile	1	no	no	yes	5.988	0	4.332	0.265	0	0	0	1.391	4.597	after	BB09	19	0	0	0.723446893787575	0	0.0442551770207081	0	0.232297929191717	0	1	5.6635934227216	night
2023-09-07	BB10_09_09_2023_0013	20.49	11:34	Dog	dogsmall	no	Elk	Female	Adult	1	no	no	no	8	0	0	0	8	0	0	0	8	before	BB10	34	0	0	0	0	0	1	0	1	0	3.02814625221016	day
2023-09-07	BB1_09_10_2023_0015	19.975	5:38	Human	talk	no	Elk	Unknown	Adult	2	no	unknown	no	5.998	0	0	4.367	1.631	0	0	0	5.998	during	BB01	35	0	0	0	0	0.728076025341781	0.271923974658219	0	0.271923974658219	0.728076025341781	1.47480321793521	night
2023-09-07	BB1_09_10_2023_0012	20.478	2:46	Bird	robin	no	Elk	Unknown	Juvenile	3	no	unknown	no	5.998	2.498	0	3.5	0	0	0	0	5.998	during	BB01	35	0.416472157385795	0	0	0	0.583527842614205	0	0	0.416472157385795	0.583527842614205	0.724311639577647	night
2023-09-07	BB10_09_09_2023_0015	20.49	14:57	Dog	doglarge	no	Elk	Male	Adult	2	no	unknown	no	5.998	0	0	0	2.631	3.367	0	0	5.998	during	BB10	34	0	0	0	0.561353784594865	0	0.438646215405135	0	1	0	3.91390084759728	day
2023-09-07	BB10_09_09_2023_0017	20.49	15:01	Human	talk	no	Elk	Male	Adult	3	no	unknown	no	5.997	0	0	2.632	3.365	0	0	0	5.997	during	BB10	34	0	0	0	0	0.438886109721527	0.561113890278473	0	0.561113890278473	0.438886109721527	3.93135414011723	day
2023-09-07	BB7_09_10_2023_0014	20.49	20:01	Dog	doglarge	yes	Elk	Female	Adult	3	no	yes	no	5.999	0	0	5.999	0	0	0	0	5.999	during	BB07	35	0	0	0	0	1	0	0	0	1	5.24035107911297	day
2023-09-07	BB15_09_10_2023_0014	20.49	24:44	NP	wolf	yes	Deer	Male	Adult	1	no	no	yes	6.489	0	0	0	0	0	0	6.489	0	after	BB15	32	0	0	0	0	0	0	1	0	1	6.47517152489896	night
2023-09-07	BB1_09_10_2023_0021	20.477	6:07	Human	talk	no	Elk	Unknown	Juvenile	3	no	no	no	5.998	1.565	0	4.433	0	0	0	0	5.998	during	BB01	35	0.260920306768923	0	0	0	0.739079693231077	0	0	0.260920306768923	0.739079693231077	1.6013395887048	night
2023-09-07	BB1_09_10_2023_0018	20.478	5:59	Dog	doglarge	no	Elk	Female	Adult	1	no	unknown	no	8	8	0	0	0	0	0	0	8	before	BB01	35	1	0	0	0	0	0	0	1	0	1.56643300366491	night
2023-09-07	BB13_09_09_2023_0007	20.49	20:14	NP	wolf	no	Elk	Female	Adult	6	no	no	no	8	0	0	0	8	0	0	0	8	before	BB13	33	0	0	0	0	0	1	0	1	0	5.29707427980279	day
2023-09-07	BB1_09_10_2023_0015	19.975	5:38	Human	talk	no	Elk	Unknown	Adult	2	no	unknown	no	8	0	0	0	8	0	0	0	8	before	BB01	35	0	0	0	0	0	1	0	1	0	1.47480321793521	night
2023-09-07	BB1_09_10_2023_0015	19.975	5:38	Human	talk	no	Elk	Unknown	Adult	2	no	unknown	no	5.973	0	0	2.265	3.708	0	0	0	5.973	after	BB01	35	0	0	0	0	0.379206428930186	0.620793571069814	0	0.620793571069814	0.379206428930186	1.47480321793521	night
2023-09-07	BB10_09_09_2023_0014	20.49	14:49	Human	shout	no	Elk	Male	Adult	1	no	no	no	6.489	0	0	6.489	0	0	0	0	6.489	after	BB10	34	0	0	0	0	1	0	0	0	1	3.8789942625574	day
2023-09-07	BB17_09_09_2023_0004	20.49	20:45	Dog	dogsmall	no	Elk	Male	Adult	1	no	no	no	5.998	0.998	0	5	0	0	0	0	5.998	during	BB17	32	0.166388796265422	0	0	0	0.833611203734578	0	0	0.166388796265422	0.833611203734578	5.43233729683235	night
2023-09-07	BB1_09_10_2023_0014	19.98	3:01	Dog	doglarge	no	Elk	Female	Adult	1	no	unknown	no	5.978	0	0	5.031	0	0.947	0	0	5.978	after	BB01	35	0	0	0	0.15841418534627	0.84158581465373	0	0	0.15841418534627	0.84158581465373	0.789761486527434	night
2023-09-07	BB10_09_09_2023_0012	20.49	11:23	Human	shout	no	Elk	Male	Adult	1	no	no	no	5.998	0	0	4.7	0	1.298	0	0	5.998	during	BB10	34	0	0	0	0.216405468489496	0.783594531510504	0	0	0.216405468489496	0.783594531510504	2.98014969778032	day
2023-09-07	BB1_09_10_2023_0012	20.478	2:46	Bird	robin	no	Elk	Unknown	Juvenile	3	no	unknown	no	6.476	4.578	0	1.898	0	0	0	0	6.476	after	BB01	35	0.706917850525015	0	0	0	0.293082149474985	0	0	0.706917850525015	0.293082149474985	0.724311639577647	night
2023-09-07	BB1_09_10_2023_0019	19.991	6:02	NP	cougar	no	Elk	Female	Adult	3	no	yes	no	5.999	5.999	0	0	0	0	0	0	5.999	during	BB01	35	1	0	0	0	0	0	0	1	0	1.57952297305487	night
2023-09-07	BB10_09_09_2023_0017	20.49	15:01	Human	talk	no	Elk	Male	Adult	3	no	unknown	no	6.488	0	0	0	4.165	0	0	2.323	4.165	after	BB10	34	0	0	0	0	0	0.64195437731196	0.358045622688039	0.64195437731196	0.358045622688039	3.93135414011723	day
2023-09-07	BB17_09_09_2023_0005	20.49	20:26	Bird	robin	no	Elk	Male	Adult	1	no	yes	no	8	8	0	0	0	0	0	0	8	before	BB17	32	1	0	0	0	0	0	0	1	0	5.34943415736262	night
2023-09-07	BB1_09_10_2023_0019	19.991	6:02	NP	cougar	no	Elk	Female	Adult	3	no	yes	no	5.99	5.99	0	0	0	0	0	0	5.99	after	BB01	35	1	0	0	0	0	0	0	1	0	1.57952297305487	night
2023-09-07	BB9_09_09_2023_0010	19.991	21:38	Human	shout	no	Deer	Unknown	Juvenile	1	no	no	yes	5.999	0	0	5.999	0	0	0	0	5.999	during	BB09	19	0	0	0	0	1	0	0	0	1	5.6635934227216	night
2023-09-07	BB13_09_09_2023_0007	20.49	20:14	NP	wolf	no	Elk	Female	Adult	6	no	no	no	5.999	0	0	0	5.999	0	0	0	5.999	during	BB13	33	0	0	0	0	0	1	0	1	0	5.29707427980279	day
2023-09-07	BB7_09_10_2023_0013	20.49	19:59	Human	talk	yes	Elk	Female	Adult	3	no	yes	no	7.999	7.999	0	0	0	0	0	0	7.999	before	BB07	35	1	0	0	0	0	0	0	1	0	5.231624432853	day
2023-09-07	BB1_09_10_2023_0013	19.991	2:52	Bird	crow	no	Elk	Female	Adult	2	no	no	no	8	8	0	0	0	0	0	0	8	before	BB01	35	1	0	0	0	0	0	0	1	0	0.750491578357562	night
2023-09-07	BB1_09_10_2023_0019	19.991	6:02	NP	cougar	no	Elk	Female	Adult	3	no	yes	no	8	8	0	0	0	0	0	0	8	before	BB01	35	1	0	0	0	0	0	0	1	0	1.57952297305487	night
2023-09-07	BB7_09_10_2023_0011	20.49	7:22	NP	cougar	yes	Elk	Male	Adult	5	no	no	yes	5.997	0	4.333	0.531	1.133	0	0	0	5.997	during	BB07	35	0	0	0.722527930631983	0	0.088544272136068	0.188927797231949	0	0.188927797231949	0.811072202768051	1.92858882345373	day
2023-09-07	BB10_09_09_2023_0014	20.49	14:49	Human	shout	no	Elk	Male	Adult	1	no	no	no	8	0	0	0	8	0	0	0	8	before	BB10	34	0	0	0	0	0	1	0	1	0	3.8789942625574	day
2023-09-07	BB7_09_10_2023_0013	20.49	19:59	Human	talk	yes	Elk	Female	Adult	3	no	yes	no	5.999	0	0	5.999	0	0	0	0	5.999	during	BB07	35	0	0	0	0	1	0	0	0	1	5.231624432853	day
2023-09-07	BB1_09_10_2023_0012	20.478	2:46	Bird	robin	no	Elk	Unknown	Juvenile	3	no	unknown	no	7.999	7.1	0	0	0.899	0	0	0	7.999	before	BB01	35	0.887610951368921	0	0	0	0	0.112389048631079	0	1	0	0.724311639577647	night
2023-09-07	BB10_09_09_2023_0015	20.49	14:57	Dog	doglarge	no	Elk	Male	Adult	2	no	unknown	no	6.488	2.923	0	0	0	3.565	0	0	6.488	after	BB10	34	0.450524044389642	0	0	0.549475955610358	0	0	0	1	0	3.91390084759728	day
2023-09-07	BB17_09_09_2023_0004	20.49	20:45	Dog	dogsmall	no	Elk	Male	Adult	1	no	no	no	6.489	0	0	6.489	0	0	0	0	6.489	after	BB17	32	0	0	0	0	1	0	0	0	1	5.43233729683235	night
2023-09-07	BB10_09_09_2023_0014	20.49	14:49	Human	shout	no	Elk	Male	Adult	1	no	no	no	5.998	0	0	4.3	1.698	0	0	0	5.998	during	BB10	34	0	0	0	0	0.716905635211737	0.283094364788263	0	0.283094364788263	0.716905635211737	3.8789942625574	day
2023-09-07	BB10_09_09_2023_0012	20.49	11:23	Human	shout	no	Elk	Male	Adult	1	no	no	no	6.489	0	0	6.489	0	0	0	0	6.489	after	BB10	34	0	0	0	0	1	0	0	0	1	2.98014969778032	day
2023-09-07	BB17_09_09_2023_0005	20.49	20:26	Bird	robin	no	Elk	Male	Adult	1	no	yes	no	5.999	5.999	0	0	0	0	0	0	5.999	during	BB17	32	1	0	0	0	0	0	0	1	0	5.34943415736262	night
2023-09-07	BB7_09_10_2023_0012	20.49	19:58	Human	talk	yes	Elk	Female	Adult	3	no	no	no	5.998	0.398	0	5.6	0	0	0	0	5.998	during	BB07	35	0.0663554518172724	0	0	0	0.933644548182727	0	0	0.0663554518172724	0.933644548182727	5.22726110972302	day
2023-09-07	BB7_09_10_2023_0012	20.49	19:58	Human	talk	yes	Elk	Female	Adult	3	no	no	no	6.488	3.09	0	3.398	0	0	0	0	6.488	after	BB07	35	0.476263871763255	0	0	0	0.523736128236745	0	0	0.476263871763255	0.523736128236745	5.22726110972302	day
2023-09-07	BB7_09_10_2023_0011	20.49	7:22	NP	cougar	yes	Elk	Male	Adult	5	no	no	yes	7.998	0	0	1.7	3.066	3.232	0	0	7.998	before	BB07	35	0	0	0	0.404101025256314	0.212553138284571	0.383345836459115	0	0.787446861715429	0.212553138284571	1.92858882345373	day
2023-09-07	BB7_09_10_2023_0011	20.49	7:22	NP	cougar	yes	Elk	Male	Adult	5	no	no	yes	6.488	0	0	0	0.965	5.523	0	0	6.488	after	BB07	35	0	0	0	0.851263871763255	0	0.148736128236745	0	1	0	1.92858882345373	day
2023-09-07	BB10_09_09_2023_0012	20.49	11:23	Human	shout	no	Elk	Male	Adult	1	no	no	no	7.999	0	0	6.366	0	1.633	0	0	7.999	before	BB10	34	0	0	0	0.204150518814852	0.795849481185148	0	0	0.204150518814852	0.795849481185148	2.98014969778032	day
2023-09-07	BB10_09_09_2023_0013	20.49	11:34	Dog	dogsmall	no	Elk	Female	Adult	1	no	no	no	5.998	0	0	0	4.165	0	0	1.833	4.165	during	BB10	34	0	0	0	0	0	0.694398132710904	0.305601867289096	0.694398132710904	0.305601867289096	3.02814625221016	day
2023-09-07	BB10_09_09_2023_0013	20.49	11:34	Dog	dogsmall	no	Elk	Female	Adult	1	no	no	no	6.489	0	0	0	0	0	0	6.489	0	after	BB10	34	0	0	0	0	0	0	1	0	1	3.02814625221016	day
2023-09-07	BB17_09_09_2023_0004	20.49	20:45	Dog	dogsmall	no	Elk	Male	Adult	1	no	no	no	8	8	0	0	0	0	0	0	8	before	BB17	32	1	0	0	0	0	0	0	1	0	5.43233729683235	night
2023-09-07	BB7_09_10_2023_0013	20.49	19:59	Human	talk	yes	Elk	Female	Adult	3	no	yes	no	6.488	3.957	0	2.531	0	0	0	0	6.488	after	BB07	35	0.609895191122071	0	0	0	0.390104808877928	0	0	0.609895191122071	0.390104808877928	5.231624432853	day
2023-09-07	BB9_09_09_2023_0010	19.991	21:38	Human	shout	no	Deer	Unknown	Juvenile	1	no	no	yes	7.998	0	0.666	6.033	0	1.299	0	0	7.998	before	BB09	19	0	0	0.0832708177044261	0.162415603900975	0.754313578394599	0	0	0.162415603900975	0.837584396099025	5.6635934227216	night
2023-09-08	BB7_09_10_2023_0052	20.49	17:25	NP	cougar	yes	Elk	Male	Adult	2	no	no	no	7.998	0	0	0	4.932	0	3.066	0	7.998	before	BB07	36	0	0.383345836459115	0	0	0	0.616654163540885	0	1	0	4.55967267083519	day
2023-09-08	BB13_09_09_2023_0014	19.991	2:40	NP	wolf	no	Elk	Male	Adult	1	no	yes	no	7.999	0	0	0	5.732	2.267	0	0	7.999	before	BB13	34	0	0	0	0.283410426303288	0	0.716589573696712	0	1	0	0.698131700797732	night
2023-09-08	BB7_09_10_2023_0053	20.49	17:27	Human	talk	yes	Elk	Male	Adult	5	no	no	no	7.998	0	0	0	1.167	0	3.532	3.299	4.699	before	BB07	36	0	0.44161040260065	0	0	0	0.145911477869467	0.412478119529882	0.587521880470118	0.412478119529882	4.56839931709516	day
2023-09-08	BB13_09_09_2023_0014	19.991	2:40	NP	wolf	no	Elk	Male	Adult	1	no	yes	no	5.998	0	0	4.867	0	1.131	0	0	5.998	during	BB13	34	0	0	0	0.188562854284762	0.811437145715238	0	0	0.188562854284762	0.811437145715238	0.698131700797732	night
2023-09-08	BB7_09_10_2023_0028	20.49	8:23	Dog	doglarge	yes	Elk	Male	Adult	1	no	yes	no	6.488	0.523	0	0	0	5.965	0	0	6.488	after	BB07	36	0.0806103575832306	0	0	0.919389642416769	0	0	0	1	0	2.19475153438287	day
2023-09-08	BB7_09_10_2023_0028	20.49	8:23	Dog	doglarge	yes	Elk	Male	Adult	1	no	yes	no	5.998	5.998	0	0	0	0	0	0	5.998	during	BB07	36	1	0	0	0	0	0	0	1	0	2.19475153438287	day
2023-09-08	BB7_09_10_2023_0050	20.49	16:47	NP	cougar	yes	Elk	Female	Adult	3	no	unknown	yes	6.488	2.09	0	0	4.398	0	0	0	6.488	after	BB07	36	0.32213316892725	0	0	0	0	0.67786683107275	0	1	0	4.39386639189572	day
2023-09-08	BB14_09_10_2023_0077	20.49	19:13	Dog	doglarge	yes	Elk	Male	Adult	3	no	no	yes	7.999	0	0	0	5.732	0	2.267	0	7.999	before	BB14	36	0	0.283410426303288	0	0	0	0.716589573696712	0	1	0	5.03091156887365	day
2023-09-08	BB6_09_10_2023_0147	20.49	20:13	Bird	nighthawk	no	Deer	Male	Adult	1	no	no	no	8	0	0	0	8	0	0	0	8	before	BB06	36	0	0	0	0	0	1	0	1	0	5.2927109566728	day
2023-09-08	BB1_09_10_2023_0036	19.978	5:04	Human	shout	no	Elk	Female	Adult	4	no	unknown	no	5.998	2.098	0	3.9	0	0	0	0	5.998	during	BB01	36	0.349783261087029	0	0	0	0.650216738912971	0	0	0.349783261087029	0.650216738912971	1.32645023151569	night
2023-09-08	BB13_09_09_2023_0012	19.991	2:30	Bird	robin	no	Elk	Unknown	Juvenile	1	no	no	no	8	0	0	0	8	0	0	0	8	before	BB13	34	0	0	0	0	0	1	0	1	0	0.654498469497874	night
2023-09-08	BB7_09_10_2023_0049	20.49	15:54	Dog	doglarge	yes	Elk	Female	Adult	1	no	no	no	8	0	0	0	0	0	8	0	8	before	BB07	36	0	1	0	0	0	0	0	1	0	4.16261026600648	day
2023-09-08	BB7_09_10_2023_0027	20.49	8:21	Bird	robin	yes	Elk	Male	Adult	1	no	unknown	no	6.489	6.489	0	0	0	0	0	0	6.489	after	BB07	36	1	0	0	0	0	0	0	1	0	2.1860248881229	day
2023-09-08	BB13_09_09_2023_0013	19.991	2:38	Human	talk	no	Elk	Male	Adult	3	no	no	no	5.998	0	0	4.867	0	1.131	0	0	5.998	during	BB13	34	0	0	0	0.188562854284762	0.811437145715238	0	0	0.188562854284762	0.811437145715238	0.68940505453776	night
2023-09-08	BB7_09_10_2023_0052	20.49	17:25	NP	cougar	yes	Elk	Male	Adult	2	no	no	no	5.999	0	0	0	5.999	0	0	0	5.999	during	BB07	36	0	0	0	0	0	1	0	1	0	4.55967267083519	day
2023-09-08	BB13_09_09_2023_0013	19.991	2:38	Human	talk	no	Elk	Male	Adult	3	no	no	no	7.999	0	3.532	0	0	4.467	0	0	7.999	before	BB13	34	0	0	0.4415551943993	0.5584448056007	0	0	0	0.5584448056007	0.4415551943993	0.68940505453776	night
2023-09-08	BB7_09_10_2023_0049	20.49	15:54	Dog	doglarge	yes	Elk	Female	Adult	1	no	no	no	5.998	0	0	5.233	0	0	0.765	0	5.998	during	BB07	36	0	0.12754251417139	0	0	0.872457485828609	0	0	0.12754251417139	0.872457485828609	4.16261026600648	day
2023-09-08	BB7_09_10_2023_0053	20.49	17:27	Human	talk	yes	Elk	Male	Adult	5	no	no	no	6.487	0	0	0.565	3.999	0	1.923	0	6.487	after	BB07	36	0	0.296439031909974	0	0	0.0870972714660089	0.616463696624017	0	0.912902728533991	0.0870972714660089	4.56839931709516	day
2023-09-08	BB5_09_09_2023_0007	19.991	21:12	Human	talk	no	Elk	Male	Adult	2	no	no	no	5.998	0	0	4.5	0	1.498	0	0	5.998	during	BB05	35	0	0	0	0.24974991663888	0.75025008336112	0	0	0.24974991663888	0.75025008336112	5.55014702134197	night
2023-09-08	BB7_09_10_2023_0036	20.49	9:58	NP	wolf	yes	Elk	Unknown	Juvenile	1	no	yes	no	5.998	0	0	5.233	0.765	0	0	0	5.998	during	BB07	36	0	0	0	0	0.872457485828609	0.12754251417139	0	0.12754251417139	0.872457485828609	2.60926723173152	day
2023-09-08	BB7_09_10_2023_0028	20.49	8:23	Dog	doglarge	yes	Elk	Male	Adult	1	no	yes	no	8	8	0	0	0	0	0	0	8	before	BB07	36	1	0	0	0	0	0	0	1	0	2.19475153438287	day
2023-09-08	BB7_09_10_2023_0035	20.49	9:57	Bird	nighthawk	yes	Elk	Unknown	Juvenile	1	no	no	no	7.998	0	0	0	3.299	1.933	2.766	0	7.998	before	BB07	36	0	0.345836459114779	0	0.241685421355339	0	0.412478119529882	0	1	0	2.60490390860154	day
2023-09-08	BB14_09_10_2023_0083	20.49	13:50	Human	talk	yes	Elk	Male	Adult	1	no	no	no	5.998	0	0	5.067	0	0	0.931	0	5.998	during	BB14	36	0	0.155218406135378	0	0	0.844781593864621	0	0	0.155218406135378	0.844781593864621	3.62155819788823	day
2023-09-08	BB8_09_09_2023_0037	19.991	21:37	Dog	doglarge	yes	Deer	Unknown	Adult	1	no	unknown	no	7.999	0	0.766	0	7.233	0	0	0	7.999	before	BB08	33	0	0	0.0957619702462808	0	0	0.904238029753719	0	0.904238029753719	0.0957619702462808	5.65923009959161	night
2023-09-08	BB7_09_10_2023_0052	20.49	17:25	NP	cougar	yes	Elk	Male	Adult	2	no	no	no	6.489	0	0	0	6.489	0	0	0	6.489	after	BB07	36	0	0	0	0	0	1	0	1	0	4.55967267083519	day
2023-09-08	BB8_09_09_2023_0038	19.991	22:25	Dog	doglarge	yes	Deer	Female	Adult	2	no	unknown	yes	7.999	3.5	0	0	0	4.499	0	0	7.999	before	BB08	33	0.437554694336792	0	0	0.562445305663208	0	0	0	1	0	5.86866960983093	night
2023-09-08	BB5_09_09_2023_0006	20.49	21:07	Bird	robin	no	Elk	Female	Adult	4	no	no	no	6.489	6.489	0	0	0	0	0	0	6.489	after	BB05	35	1	0	0	0	0	0	0	1	0	5.52833040569204	night
2023-09-08	BB1_09_10_2023_0036	19.978	5:04	Human	shout	no	Elk	Female	Adult	4	no	unknown	no	7.999	3.967	0	0	4.032	0	0	0	7.999	before	BB01	36	0.495936992124016	0	0	0	0	0.504063007875985	0	1	0	1.32645023151569	night
2023-09-08	BB8_09_09_2023_0036	19.991	21:26	NP	wolf	yes	Deer	Female	Adult	1	no	unknown	yes	7.998	0	0	0	6.632	1.366	0	0	7.998	before	BB08	33	0	0	0	0.170792698174544	0	0.829207301825456	0	1	0	5.61123354516177	night
2023-09-08	BB6_09_10_2023_0147	20.49	20:13	Bird	nighthawk	no	Deer	Male	Adult	1	no	no	no	5.998	0	0	0	2.431	0	0	3.567	2.431	during	BB06	36	0	0	0	0	0	0.405301767255752	0.594698232744248	0.405301767255752	0.594698232744248	5.2927109566728	day
2023-09-08	BB7_09_10_2023_0053	20.49	17:27	Human	talk	yes	Elk	Male	Adult	5	no	no	no	5.998	0	0	3.8	2.198	0	0	0	5.998	during	BB07	36	0	0	0	0	0.633544514838279	0.366455485161721	0	0.366455485161721	0.633544514838279	4.56839931709516	day
2023-09-08	BB7_09_10_2023_0049	20.49	15:54	Dog	doglarge	yes	Elk	Female	Adult	1	no	no	no	6.488	0	0	0.331	0	0	6.157	0	6.488	after	BB07	36	0	0.948982737361282	0	0	0.0510172626387176	0	0	0.948982737361282	0.0510172626387176	4.16261026600648	day
2023-09-08	BB1_09_10_2023_0036	19.978	5:04	Human	shout	no	Elk	Female	Adult	4	no	unknown	no	5.975	2.578	0	0.131	3.266	0	0	0	5.975	after	BB01	36	0.431464435146444	0	0	0	0.0219246861924686	0.546610878661088	0	0.978075313807531	0.0219246861924686	1.32645023151569	night
2023-09-08	BB5_09_09_2023_0006	20.49	21:07	Bird	robin	no	Elk	Female	Adult	4	no	no	no	5.999	5.999	0	0	0	0	0	0	5.999	during	BB05	35	1	0	0	0	0	0	0	1	0	5.52833040569204	night
2023-09-08	BB13_09_09_2023_0011	19.991	24:59	Dog	doglarge	no	Deer	Unknown	Adult	1	no	unknown	no	5.989	0	0	4.324	1.665	0	0	0	5.989	after	BB13	34	0	0	0	0	0.721990315578561	0.278009684421439	0	0.278009684421439	0.721990315578561	6.54062137184875	night
2023-09-08	BB14_09_10_2023_0077	20.49	19:13	Dog	doglarge	yes	Elk	Male	Adult	3	no	no	yes	5.997	0	3.933	1.199	0	0	0.865	0	5.997	during	BB14	36	0	0.144238786059697	0.655827913956978	0	0.199933299983325	0	0	0.144238786059697	0.855761213940303	5.03091156887365	day
2023-09-08	BB13_09_09_2023_0012	19.991	2:30	Bird	robin	no	Elk	Unknown	Juvenile	1	no	no	no	5.998	0	0	5.9	0.098	0	0	0	5.998	during	BB13	34	0	0	0	0	0.983661220406802	0.0163387795931977	0	0.0163387795931977	0.983661220406802	0.654498469497874	night
2023-09-08	BB7_09_10_2023_0025	20.49	8:14	Dog	dogsmall	yes	Elk	Male	Adult	2	no	yes	no	7.998	0	0	2.1	3.599	2.299	0	0	7.998	before	BB07	36	0	0	0	0.287446861715429	0.262565641410353	0.449987496874219	0	0.737434358589647	0.262565641410353	2.155481626213	day
2023-09-08	BB1_09_10_2023_0038	20.476	20:08	Bird	robin	no	Elk	Female	Adult	3	no	no	no	8	8	0	0	0	0	0	0	8	before	BB01	36	1	0	0	0	0	0	0	1	0	5.27089434102288	day
2023-09-08	BB1_09_10_2023_0038	20.476	20:08	Bird	robin	no	Elk	Female	Adult	3	no	no	no	6.472	1.307	0	4.132	0	1.033	0	0	6.472	after	BB01	36	0.201946847960445	0	0	0.159610630407911	0.638442521631644	0	0	0.361557478368356	0.638442521631644	5.27089434102288	day
2023-09-08	BB7_09_10_2023_0043	20.49	15:06	Dog	doglarge	yes	Elk	Female	Adult	1	no	unknown	no	7.999	1.633	0	0	6.366	0	0	0	7.999	before	BB07	36	0.204150518814852	0	0	0	0	0.795849481185148	0	1	0	3.95317075576716	day
2023-09-08	BB7_09_10_2023_0047	20.49	15:33	Human	shout	yes	Elk	Female	Adult	1	no	yes	no	8	8	0	0	0	0	0	0	8	before	BB07	36	1	0	0	0	0	0	0	1	0	4.07098048027677	day
2023-09-08	BB13_09_09_2023_0008	19.991	24:44	Dog	doglarge	no	Deer	Unknown	Adult	2	no	no	no	5.99	0	0	5.99	0	0	0	0	5.99	after	BB13	34	0	0	0	0	1	0	0	0	1	6.47517152489896	night
2023-09-08	BB7_09_10_2023_0035	20.49	9:57	Bird	nighthawk	yes	Elk	Unknown	Juvenile	1	no	no	no	5.998	0	0	5.033	0	0.965	0	0	5.998	during	BB07	36	0	0	0	0.160886962320774	0.839113037679226	0	0	0.160886962320774	0.839113037679226	2.60490390860154	day
2023-09-08	BB1_09_10_2023_0038	20.476	20:08	Bird	robin	no	Elk	Female	Adult	3	no	no	no	5.999	5.999	0	0	0	0	0	0	5.999	during	BB01	36	1	0	0	0	0	0	0	1	0	5.27089434102288	day
2023-09-08	BB1_09_10_2023_0039	20.49	20:10	Bird	nighthawk	no	Elk	Unknown	Juvenile	3	no	no	no	7.999	5.066	0	0	2.933	0	0	0	7.999	before	BB01	36	0.633329166145768	0	0	0	0	0.366670833854232	0	1	0	5.27962098728285	day
2023-09-08	BB7_09_10_2023_0025	20.49	8:14	Dog	dogsmall	yes	Elk	Male	Adult	2	no	yes	no	5.999	0	0	5.999	0	0	0	0	5.999	during	BB07	36	0	0	0	0	1	0	0	0	1	2.155481626213	day
2023-09-08	BB15_09_10_2023_0015	20.49	7:54	NP	wolf	yes	Deer	Female	Adult	1	no	no	no	7.998	0	0	0	6.665	0	1.333	0	7.998	before	BB15	33	0	0.166666666666667	0	0	0	0.833333333333333	0	1	0	2.06821516361328	day
2023-09-08	BB7_09_10_2023_0026	20.49	8:16	NP	cougar	yes	Elk	Male	Adult	2	no	yes	no	8	0	0	0	0	8	0	0	8	before	BB07	36	0	0	0	1	0	0	0	1	0	2.16420827247297	day
2023-09-08	BB7_09_10_2023_0031	20.49	8:28	Human	talk	yes	Elk	Female	Adult	3	no	unknown	no	6.488	0	0	4.065	0	0	2.423	0	6.488	after	BB07	36	0	0.37345869297164	0	0	0.62654130702836	0	0	0.37345869297164	0.62654130702836	2.2165681500328	day
2023-09-08	BB7_09_10_2023_0045	20.49	15:18	Human	talk	yes	Elk	Female	Adult	1	no	yes	no	7.999	7.899	0	0.1	0	0	0	0	7.999	before	BB07	36	0.987498437304663	0	0	0	0.0125015626953369	0	0	0.987498437304663	0.0125015626953369	4.00553063332699	day
2023-09-08	BB7_09_10_2023_0045	20.49	15:18	Human	talk	yes	Elk	Female	Adult	1	no	yes	no	5.999	0	0	5.999	0	0	0	0	5.999	during	BB07	36	0	0	0	0	1	0	0	0	1	4.00553063332699	day
2023-09-08	BB7_09_10_2023_0048	20.49	15:50	Human	talk	yes	Elk	Unknown	Juvenile	1	no	no	yes	5.995	0	1.133	1.731	2.233	0	0.898	0	5.995	during	BB07	36	0	0.149791492910759	0.188990825688073	0	0.288740617180984	0.372477064220184	0	0.522268557130942	0.477731442869058	4.14515697348653	day
2023-09-08	BB7_09_10_2023_0017	20.49	7:22	Bird	nighthawk	yes	Elk	Female	Adult	4	no	unknown	no	5.998	1.265	0	4.733	0	0	0	0	5.998	during	BB07	36	0.210903634544848	0	0	0	0.789096365455152	0	0	0.210903634544848	0.789096365455152	1.92858882345373	day
2023-09-08	BB7_09_10_2023_0018	20.49	7:24	Dog	doglarge	yes	Elk	Female	Adult	7	no	unknown	no	6.489	6.489	0	0	0	0	0	0	6.489	after	BB07	36	1	0	0	0	0	0	0	1	0	1.93731546971371	day
2023-09-08	BB1_09_10_2023_0035	19.98	5:02	Human	talk	no	Elk	Female	Adult	4	no	no	no	7.999	5.367	0	0	2.632	0	0	0	7.999	before	BB01	36	0.670958869858732	0	0	0	0	0.329041130141268	0	1	0	1.31772358525572	night
2023-09-08	BB7_09_10_2023_0051	20.49	16:58	NP	wolf	yes	Elk	Female	Adult	5	no	unknown	yes	8	0	0	0	0	8	0	0	8	before	BB07	36	0	0	0	1	0	0	0	1	0	4.44186294632557	day
2023-09-08	BB7_09_10_2023_0051	20.49	16:58	NP	wolf	yes	Elk	Female	Adult	5	no	unknown	yes	6.489	0	0	0	0	0	0	6.489	0	after	BB07	36	0	0	0	0	0	0	1	0	1	4.44186294632557	day
2023-09-08	BB7_09_10_2023_0033	20.49	8:31	Dog	dogsmall	yes	Elk	Unknown	Juvenile	2	no	no	no	7.999	0	0	0	0	3.332	4.667	0	7.999	before	BB07	36	0	0.583447930991374	0	0.416552069008626	0	0	0	1	0	2.22965811942276	day
2023-09-08	BB1_09_10_2023_0039	20.49	20:10	Bird	nighthawk	no	Elk	Unknown	Juvenile	3	no	no	no	5.996	1.499	0	2.233	0.031	2.233	0	0	5.996	during	BB01	36	0.25	0	0	0.37241494329553	0.37241494329553	0.00517011340893929	0	0.62758505670447	0.37241494329553	5.27962098728285	day
2023-09-08	BB1_09_10_2023_0040	20.478	20:14	NP	cougar	no	Elk	Unknown	Juvenile	1	no	yes	no	5.999	5.999	0	0	0	0	0	0	5.999	during	BB01	36	1	0	0	0	0	0	0	1	0	5.29707427980279	day
2023-09-08	BB7_09_10_2023_0026	20.49	8:16	NP	cougar	yes	Elk	Male	Adult	2	no	yes	no	5.999	0	0	0	0	5.999	0	0	5.999	during	BB07	36	0	0	0	1	0	0	0	1	0	2.16420827247297	day
2023-09-08	BB7_09_10_2023_0027	20.49	8:21	Bird	robin	yes	Elk	Male	Adult	1	no	unknown	no	7.999	3.267	0	0	0	0	4.732	0	7.999	before	BB07	36	0.408426053256657	0.591573946743343	0	0	0	0	0	1	0	2.1860248881229	day
2023-09-08	BB7_09_10_2023_0032	20.49	8:29	Bird	crow	yes	Elk	Female	Adult	3	no	yes	no	6.488	0	0	3.065	0	0	3.423	0	6.488	after	BB07	36	0	0.527589395807645	0	0	0.472410604192355	0	0	0.527589395807645	0.472410604192355	2.22093147316278	day
2023-09-08	BB7_09_10_2023_0018	20.49	7:24	Dog	doglarge	yes	Elk	Female	Adult	7	no	unknown	no	8	8	0	0	0	0	0	0	8	before	BB07	36	1	0	0	0	0	0	0	1	0	1.93731546971371	day
2023-09-08	BB7_09_10_2023_0045	20.49	15:18	Human	talk	yes	Elk	Female	Adult	1	no	yes	no	6.488	4.323	0	2.165	0	0	0	0	6.488	after	BB07	36	0.666307028360049	0	0	0	0.333692971639951	0	0	0.666307028360049	0.333692971639951	4.00553063332699	day
2023-09-08	BB7_09_10_2023_0031	20.49	8:28	Human	talk	yes	Elk	Female	Adult	3	no	unknown	no	7.999	0	0	0	0	5.566	2.433	0	7.999	before	BB07	36	0	0.304163020377547	0	0.695836979622453	0	0	0	1	0	2.2165681500328	day
2023-09-08	BB1_09_10_2023_0035	19.98	5:02	Human	talk	no	Elk	Female	Adult	4	no	no	no	5.979	5.979	0	0	0	0	0	0	5.979	after	BB01	36	1	0	0	0	0	0	0	1	0	1.31772358525572	night
2023-09-08	BB7_09_10_2023_0048	20.49	15:50	Human	talk	yes	Elk	Unknown	Juvenile	1	no	no	yes	6.488	0	0	0	0.298	0	0	6.19	0.298	after	BB07	36	0	0	0	0	0	0.0459309494451295	0.954069050554871	0.0459309494451295	0.954069050554871	4.14515697348653	day
2023-09-08	BB7_09_10_2023_0018	20.49	7:24	Dog	doglarge	yes	Elk	Female	Adult	7	no	unknown	no	5.999	5.999	0	0	0	0	0	0	5.999	during	BB07	36	1	0	0	0	0	0	0	1	0	1.93731546971371	day
2023-09-08	BB13_09_09_2023_0013	19.991	2:38	Human	talk	no	Elk	Male	Adult	3	no	no	no	5.99	0	0	5.99	0	0	0	0	5.99	after	BB13	34	0	0	0	0	1	0	0	0	1	0.68940505453776	night
2023-09-08	BB7_09_10_2023_0050	20.49	16:47	NP	cougar	yes	Elk	Female	Adult	3	no	unknown	yes	7.999	0	0	0	0	2.399	5.6	0	7.999	before	BB07	36	0	0.700087510938867	0	0.299912489061133	0	0	0	1	0	4.39386639189572	day
2023-09-08	BB13_09_09_2023_0012	19.991	2:30	Bird	robin	no	Elk	Unknown	Juvenile	1	no	no	no	5.989	0	0	4.465	1.524	0	0	0	5.989	after	BB13	34	0	0	0	0	0.745533478043079	0.254466521956921	0	0.254466521956921	0.745533478043079	0.654498469497874	night
2023-09-08	BB8_09_09_2023_0035	19.991	21:21	Bird	crow	yes	Deer	Female	Adult	2	no	no	no	8	0	0	0	8	0	0	0	8	before	BB08	31	0	0	0	0	0	1	0	1	0	5.58941692951184	night
2023-09-08	BB15_09_10_2023_0016	20.49	19:29	Bird	nighthawk	yes	Deer	Unknown	Juvenile	2	no	no	no	5.997	0	0	2.133	1.998	1.866	0	0	5.997	during	BB15	33	0	0	0	0.311155577788894	0.35567783891946	0.333166583291646	0	0.64432216108054	0.35567783891946	5.10072473895343	day
2023-09-08	BB13_09_09_2023_0014	19.991	2:40	NP	wolf	no	Elk	Male	Adult	1	no	yes	no	5.99	0	0	5.99	0	0	0	0	5.99	after	BB13	34	0	0	0	0	1	0	0	0	1	0.698131700797732	night
2023-09-08	BB7_09_10_2023_0029	20.49	8:25	Bird	nighthawk	yes	Elk	Female	Adult	2	no	no	no	5.998	0	0	5.9	0	0	0.098	0	5.998	during	BB07	36	0	0.0163387795931977	0	0	0.983661220406802	0	0	0.0163387795931977	0.983661220406802	2.20347818064284	day
2023-09-08	BB14_09_10_2023_0083	20.49	13:50	Human	talk	yes	Elk	Male	Adult	1	no	no	no	8	0	0	0	0	0	8	0	8	before	BB14	36	0	1	0	0	0	0	0	1	0	3.62155819788823	day
2023-09-08	BB7_09_10_2023_0017	20.49	7:22	Bird	nighthawk	yes	Elk	Female	Adult	4	no	unknown	no	6.488	0	0	4.998	0	1.49	0	0	6.488	after	BB07	36	0	0	0	0.229654747225647	0.770345252774353	0	0	0.229654747225647	0.770345252774353	1.92858882345373	day
2023-09-08	BB7_09_10_2023_0044	20.49	15:17	NP	cougar	yes	Elk	Female	Adult	1	no	unknown	no	8	8	0	0	0	0	0	0	8	before	BB07	36	1	0	0	0	0	0	0	1	0	4.001167310197	day
2023-09-08	BB7_09_10_2023_0044	20.49	15:17	NP	cougar	yes	Elk	Female	Adult	1	no	unknown	no	5.998	0.765	0	5.233	0	0	0	0	5.998	during	BB07	36	0.12754251417139	0	0	0	0.872457485828609	0	0	0.12754251417139	0.872457485828609	4.001167310197	day
2023-09-08	BB7_09_10_2023_0032	20.49	8:29	Bird	crow	yes	Elk	Female	Adult	3	no	yes	no	5.998	0	0	4.133	0	0	1.865	0	5.998	during	BB07	36	0	0.310936978992998	0	0	0.689063021007002	0	0	0.310936978992998	0.689063021007002	2.22093147316278	day
2023-09-08	BB1_09_10_2023_0035	19.98	5:02	Human	talk	no	Elk	Female	Adult	4	no	no	no	5.999	5.999	0	0	0	0	0	0	5.999	during	BB01	36	1	0	0	0	0	0	0	1	0	1.31772358525572	night
2023-09-08	BB7_09_10_2023_0034	20.49	8:32	Dog	doglarge	yes	Elk	Unknown	Juvenile	1	no	unknown	no	6.489	0	0	6.489	0	0	0	0	6.489	after	BB07	36	0	0	0	0	1	0	0	0	1	2.23402144255274	day
2023-09-08	BB7_09_10_2023_0022	20.49	8:08	Bird	crow	yes	Elk	Female	Adult	1	no	no	no	6.489	6.489	0	0	0	0	0	0	6.489	after	BB07	26	1	0	0	0	0	0	0	1	0	2.12930168743308	day
2023-09-08	BB7_09_10_2023_0034	20.49	8:32	Dog	doglarge	yes	Elk	Unknown	Juvenile	1	no	unknown	no	5.998	0	0	5.167	0	0.831	0	0	5.998	during	BB07	36	0	0	0	0.138546182060687	0.861453817939313	0	0	0.138546182060687	0.861453817939313	2.23402144255274	day
2023-09-08	BB7_09_10_2023_0034	20.49	8:32	Dog	doglarge	yes	Elk	Unknown	Juvenile	1	no	unknown	no	8	0	0	0	0	8	0	0	8	before	BB07	36	0	0	0	1	0	0	0	1	0	2.23402144255274	day
2023-09-08	BB15_09_10_2023_0015	20.49	7:54	NP	wolf	yes	Deer	Female	Adult	1	no	no	no	6.487	0	0	4.722	1.765	0	0	0	6.487	after	BB15	33	0	0	0	0	0.727917373207954	0.272082626792046	0	0.272082626792046	0.727917373207954	2.06821516361328	day
2023-09-08	BB7_09_10_2023_0026	20.49	8:16	NP	cougar	yes	Elk	Male	Adult	2	no	yes	no	6.489	0	0	0	0	6.489	0	0	6.489	after	BB07	36	0	0	0	1	0	0	0	1	0	2.16420827247297	day
2023-09-08	BB7_09_10_2023_0029	20.49	8:25	Bird	nighthawk	yes	Elk	Female	Adult	2	no	no	no	6.489	0	0	6.489	0	0	0	0	6.489	after	BB07	36	0	0	0	0	1	0	0	0	1	2.20347818064284	day
2023-09-08	BB7_09_10_2023_0046	20.49	15:31	Dog	doglarge	yes	Elk	Female	Adult	1	no	unknown	no	8	8	0	0	0	0	0	0	8	before	BB07	36	1	0	0	0	0	0	0	1	0	4.0622538340168	day
2023-09-08	BB7_09_10_2023_0030	20.49	8:26	Human	talk	yes	Elk	Female	Adult	2	no	unknown	no	5.999	0	0	5.999	0	0	0	0	5.999	during	BB07	36	0	0	0	0	1	0	0	0	1	2.20784150377283	day
2023-09-08	BB7_09_10_2023_0017	20.49	7:22	Bird	nighthawk	yes	Elk	Female	Adult	4	no	unknown	no	8	8	0	0	0	0	0	0	8	before	BB07	36	1	0	0	0	0	0	0	1	0	1.92858882345373	day
2023-09-08	BB14_09_10_2023_0083	20.49	13:50	Human	talk	yes	Elk	Male	Adult	1	no	no	no	6.489	0	0	6.489	0	0	0	0	6.489	after	BB14	36	0	0	0	0	1	0	0	0	1	3.62155819788823	day
2023-09-08	BB7_09_10_2023_0044	20.49	15:17	NP	cougar	yes	Elk	Female	Adult	1	no	unknown	no	6.489	0	0	6.489	0	0	0	0	6.489	after	BB07	36	0	0	0	0	1	0	0	0	1	4.001167310197	day
2023-09-08	BB7_09_10_2023_0030	20.49	8:26	Human	talk	yes	Elk	Female	Adult	2	no	unknown	no	7.998	0	0	0.433	2.633	0	0	4.932	3.066	before	BB07	36	0	0	0	0	0.0541385346336584	0.329207301825456	0.616654163540885	0.329207301825456	0.670792698174544	2.20784150377283	day
2023-09-08	BB7_09_10_2023_0051	20.49	16:58	NP	wolf	yes	Elk	Female	Adult	5	no	unknown	yes	5.997	0	0.432	0	0	0.265	0	5.3	0.697	during	BB07	36	0	0	0.0720360180090045	0.0441887610471903	0	0	0.883775220943805	0.0441887610471903	0.95581123895281	4.44186294632557	day
2023-09-08	BB7_09_10_2023_0033	20.49	8:31	Dog	dogsmall	yes	Elk	Unknown	Juvenile	2	no	no	no	5.998	0	0	4.567	0	0	1.431	0	5.998	during	BB07	36	0	0.238579526508836	0	0	0.761420473491164	0	0	0.238579526508836	0.761420473491164	2.22965811942276	day
2023-09-08	BB7_09_10_2023_0050	20.49	16:47	NP	cougar	yes	Elk	Female	Adult	3	no	unknown	yes	5.997	0	3.799	0	1.6	0	0.598	0	5.997	during	BB07	36	0	0.0997165249291312	0.633483408370852	0	0	0.266800066700017	0	0.366516591629148	0.633483408370852	4.39386639189572	day
2023-09-08	BB7_09_10_2023_0023	20.49	8:10	Bird	nighthawk	yes	Elk	Male	Adult	2	no	no	no	8	8	0	0	0	0	0	0	8	before	BB07	36	1	0	0	0	0	0	0	1	0	2.13802833369305	day
2023-09-08	BB7_09_10_2023_0036	20.49	9:58	NP	wolf	yes	Elk	Unknown	Juvenile	1	no	yes	no	7.999	0	0	0	3.933	0	4.066	0	7.999	before	BB07	36	0	0.508313539192399	0	0	0	0.491686460807601	0	1	0	2.60926723173152	day
2023-09-08	BB7_09_10_2023_0024	20.49	8:12	NP	wolf	yes	Elk	Male	Adult	2	no	yes	no	7.999	0	0	0	3.399	4.6	0	0	7.999	before	BB07	36	0	0	0	0.575071883985498	0	0.424928116014502	0	1	0	2.14675497995302	day
2023-09-08	BB8_09_09_2023_0038	19.991	22:25	Dog	doglarge	yes	Deer	Female	Adult	2	no	unknown	yes	5.99	0	0	0	0	0	0	5.99	0	after	BB08	33	0	0	0	0	0	0	1	0	1	5.86866960983093	night
2023-09-08	BB7_09_10_2023_0030	20.49	8:26	Human	talk	yes	Elk	Female	Adult	2	no	unknown	no	6.489	0	0	6.489	0	0	0	0	6.489	after	BB07	36	0	0	0	0	1	0	0	0	1	2.20784150377283	day
2023-09-08	BB7_09_10_2023_0047	20.49	15:33	Human	shout	yes	Elk	Female	Adult	1	no	yes	no	5.999	5.999	0	0	0	0	0	0	5.999	during	BB07	36	1	0	0	0	0	0	0	1	0	4.07098048027677	day
2023-09-08	BB14_09_10_2023_0077	20.49	19:13	Dog	doglarge	yes	Elk	Male	Adult	3	no	no	yes	6.488	0	2.098	4.39	0	0	0	0	6.488	after	BB14	36	0	0	0.323366214549938	0	0.676633785450062	0	0	0	1	5.03091156887365	day
2023-09-08	BB7_09_10_2023_0046	20.49	15:31	Dog	doglarge	yes	Elk	Female	Adult	1	no	unknown	no	5.999	5.999	0	0	0	0	0	0	5.999	during	BB07	36	1	0	0	0	0	0	0	1	0	4.0622538340168	day
2023-09-08	BB7_09_10_2023_0029	20.49	8:25	Bird	nighthawk	yes	Elk	Female	Adult	2	no	no	no	8	0	0	0	0	0	8	0	8	before	BB07	36	0	1	0	0	0	0	0	1	0	2.20347818064284	day
2023-09-08	BB7_09_10_2023_0043	20.49	15:06	Dog	doglarge	yes	Elk	Female	Adult	1	no	unknown	no	6.488	6.298	0	0	0.19	0	0	0	6.488	after	BB07	36	0.970715166461159	0	0	0	0	0.0292848335388409	0	1	0	3.95317075576716	day
2023-09-08	BB7_09_10_2023_0032	20.49	8:29	Bird	crow	yes	Elk	Female	Adult	3	no	yes	no	7.998	0	0	0	0	3.132	4.866	0	7.998	before	BB07	36	0	0.608402100525131	0	0.391597899474869	0	0	0	1	0	2.22093147316278	day
2023-09-08	BB14_09_10_2023_0084	20.49	13:53	Human	talk	yes	Elk	Male	Adult	1	no	yes	no	5.998	0	0	5.433	0	0.565	0	0	5.998	during	BB14	36	0	0	0	0.0941980660220073	0.905801933977993	0	0	0.0941980660220073	0.905801933977993	3.63464816727819	day
2023-09-08	BB7_09_10_2023_0033	20.49	8:31	Dog	dogsmall	yes	Elk	Unknown	Juvenile	2	no	no	no	6.489	0	0	6.489	0	0	0	0	6.489	after	BB07	36	0	0	0	0	1	0	0	0	1	2.22965811942276	day
2023-09-08	BB7_09_10_2023_0048	20.49	15:50	Human	talk	yes	Elk	Unknown	Juvenile	1	no	no	yes	8	0	0	0	0	0	8	0	8	before	BB07	36	0	1	0	0	0	0	0	1	0	4.14515697348653	day
2023-09-08	BB7_09_10_2023_0025	20.49	8:14	Dog	dogsmall	yes	Elk	Male	Adult	2	no	yes	no	6.488	0	0	5.665	0	0.823	0	0	6.488	after	BB07	36	0	0	0	0.126849568434032	0.873150431565968	0	0	0.126849568434032	0.873150431565968	2.155481626213	day
2023-09-08	BB15_09_10_2023_0016	20.49	19:29	Bird	nighthawk	yes	Deer	Unknown	Juvenile	2	no	no	no	7.998	0	0	0	4.732	3.266	0	0	7.998	before	BB15	33	0	0	0	0.408352088022006	0	0.591647911977994	0	1	0	5.10072473895343	day
2023-09-08	BB13_09_09_2023_0011	19.991	24:59	Dog	doglarge	no	Deer	Unknown	Adult	1	no	unknown	no	5.998	0	0	0	0.033	5.965	0	0	5.998	during	BB13	34	0	0	0	0.994498166055352	0	0.00550183394464822	0	1	0	6.54062137184875	night
2023-09-08	BB7_09_10_2023_0027	20.49	8:21	Bird	robin	yes	Elk	Male	Adult	1	no	unknown	no	5.999	5.999	0	0	0	0	0	0	5.999	during	BB07	36	1	0	0	0	0	0	0	1	0	2.1860248881229	day
2023-09-08	BB8_09_09_2023_0038	19.991	22:25	Dog	doglarge	yes	Deer	Female	Adult	2	no	unknown	yes	5.996	0.598	1.799	0.999	0	0	0	2.6	3.396	during	BB08	33	0.099733155436958	0	0.30003335557038	0	0.166611074049366	0	0.433622414943296	0.099733155436958	0.900266844563042	5.86866960983093	night
2023-09-08	BB7_09_10_2023_0047	20.49	15:33	Human	shout	yes	Elk	Female	Adult	1	no	yes	no	6.489	6.489	0	0	0	0	0	0	6.489	after	BB07	36	1	0	0	0	0	0	0	1	0	4.07098048027677	day
2023-09-08	BB7_09_10_2023_0042	20.49	14:19	Human	shout	yes	Elk	Female	Adult	4	no	no	yes	7.999	0	0	0	0	2.332	5.667	0	7.999	before	BB07	36	0	0.708463557944743	0	0.291536442055257	0	0	0	1	0	3.74809456865782	day
2023-09-08	BB7_09_10_2023_0046	20.49	15:31	Dog	doglarge	yes	Elk	Female	Adult	1	no	unknown	no	6.489	6.489	0	0	0	0	0	0	6.489	after	BB07	36	1	0	0	0	0	0	0	1	0	4.0622538340168	day
2023-09-08	BB7_09_10_2023_0042	20.49	14:19	Human	shout	yes	Elk	Female	Adult	4	no	no	yes	6.489	0	0	0	0	0	0	6.489	0	after	BB07	36	0	0	0	0	0	0	1	0	1	3.74809456865782	day
2023-09-08	BB7_09_10_2023_0031	20.49	8:28	Human	talk	yes	Elk	Female	Adult	3	no	unknown	no	5.998	0	0	5.1	0	0	0.898	0	5.998	during	BB07	36	0	0.14971657219073	0	0	0.85028342780927	0	0	0.14971657219073	0.85028342780927	2.2165681500328	day
2023-09-08	BB7_09_10_2023_0041	20.49	14:06	Human	shout	yes	Elk	Female	Adult	3	no	no	yes	6.487	0	3.531	0	0.666	0	0	2.29	4.197	after	BB07	36	0	0	0.544319408046863	0	0	0.10266687220595	0.353013719747187	0.10266687220595	0.89733312779405	3.69137136796801	day
2023-09-08	BB14_09_10_2023_0084	20.49	13:53	Human	talk	yes	Elk	Male	Adult	1	no	yes	no	6.487	0	0	3.454	0	3.033	0	0	6.487	after	BB14	36	0	0	0	0.467550485586558	0.532449514413442	0	0	0.467550485586558	0.532449514413442	3.63464816727819	day
2023-09-08	BB14_09_10_2023_0084	20.49	13:53	Human	talk	yes	Elk	Male	Adult	1	no	yes	no	8	0	0	0	0	8	0	0	8	before	BB14	36	0	0	0	1	0	0	0	1	0	3.63464816727819	day
2023-09-08	BB7_09_10_2023_0035	20.49	9:57	Bird	nighthawk	yes	Elk	Unknown	Juvenile	1	no	no	no	6.489	0	0	6.489	0	0	0	0	6.489	after	BB07	36	0	0	0	0	1	0	0	0	1	2.60490390860154	day
2023-09-08	BB5_09_09_2023_0007	19.991	21:12	Human	talk	no	Elk	Male	Adult	2	no	no	no	5.99	0	0	5.99	0	0	0	0	5.99	after	BB05	35	0	0	0	0	1	0	0	0	1	5.55014702134197	night
2023-09-08	BB7_09_10_2023_0024	20.49	8:12	NP	wolf	yes	Elk	Male	Adult	2	no	yes	no	5.998	0	0	5.533	0	0.465	0	0	5.998	during	BB07	36	0	0	0	0.0775258419473158	0.922474158052684	0	0	0.0775258419473158	0.922474158052684	2.14675497995302	day
2023-09-08	BB8_09_09_2023_0037	19.991	21:37	Dog	doglarge	yes	Deer	Unknown	Adult	1	no	unknown	no	5.998	0	0	5.1	0.898	0	0	0	5.998	during	BB08	33	0	0	0	0	0.85028342780927	0.14971657219073	0	0.14971657219073	0.85028342780927	5.65923009959161	night
2023-09-08	BB8_09_09_2023_0037	19.991	21:37	Dog	doglarge	yes	Deer	Unknown	Adult	1	no	unknown	no	5.99	0	0	5.99	0	0	0	0	5.99	after	BB08	33	0	0	0	0	1	0	0	0	1	5.65923009959161	night
2023-09-08	BB7_09_10_2023_0041	20.49	14:06	Human	shout	yes	Elk	Female	Adult	3	no	no	yes	8	0	0	0	0	0	8	0	8	before	BB07	36	0	1	0	0	0	0	0	1	0	3.69137136796801	day
2023-09-08	BB7_09_10_2023_0042	20.49	14:19	Human	shout	yes	Elk	Female	Adult	4	no	no	yes	5.996	0	0.666	1.932	0	0	0.265	3.133	2.863	during	BB07	36	0	0.0441961307538359	0.111074049366244	0	0.322214809873249	0	0.522515010006671	0.0441961307538359	0.955803869246164	3.74809456865782	day
2023-09-08	BB7_09_10_2023_0043	20.49	15:06	Dog	doglarge	yes	Elk	Female	Adult	1	no	unknown	no	5.999	5.999	0	0	0	0	0	0	5.999	during	BB07	36	1	0	0	0	0	0	0	1	0	3.95317075576716	day
2023-09-08	BB7_09_10_2023_0040	20.49	14:03	Bird	nighthawk	yes	Elk	Male	Adult	1	no	no	no	8	0	0	0	0	0	8	0	8	before	BB07	36	0	1	0	0	0	0	0	1	0	3.67828139857805	day
2023-09-08	BB7_09_10_2023_0041	20.49	14:06	Human	shout	yes	Elk	Female	Adult	3	no	no	yes	5.996	0	1	0.966	3.299	0	0.731	0	5.996	during	BB07	36	0	0.121914609739827	0.166777851901268	0	0.161107404936624	0.550200133422281	0	0.672114743162108	0.327885256837892	3.69137136796801	day
2023-09-08	BB1_09_10_2023_0043	19.978	20:23	NP	wolf	no	Elk	Unknown	Juvenile	3	no	no	no	5.998	2.598	0	3.4	0	0	0	0	5.998	during	BB01	36	0.433144381460487	0	0	0	0.566855618539513	0	0	0.433144381460487	0.566855618539513	5.33634418797266	night
2023-09-08	BB7_09_10_2023_0040	20.49	14:03	Bird	nighthawk	yes	Elk	Male	Adult	1	no	no	no	5.998	0	0	4.967	0	0	1.031	0	5.998	during	BB07	36	0	0.17189063021007	0	0	0.82810936978993	0	0	0.17189063021007	0.82810936978993	3.67828139857805	day
2023-09-08	BB7_09_10_2023_0037	20.49	10:00	Dog	dogsmall	yes	Elk	Unknown	Juvenile	1	no	yes	no	7.999	0	0	0.267	0	0	7.732	0	7.999	before	BB07	36	0	0.96662082760345	0	0	0.0333791723965496	0	0	0.96662082760345	0.0333791723965496	2.61799387799149	day
2023-09-08	BB7_09_10_2023_0022	20.49	8:08	Bird	crow	yes	Elk	Female	Adult	1	no	no	no	5.999	5.999	0	0	0	0	0	0	5.999	during	BB07	26	1	0	0	0	0	0	0	1	0	2.12930168743308	day
2023-09-08	BB8_09_09_2023_0030	20.49	24:47:00	Human	talk	yes	Elk	Male	Adult	2	no	no	no	7.999	0	0	7.033	0.966	0	0	0	7.999	before	BB08	33	0	0	0	0	0.879234904363045	0.120765095636955	0	0.120765095636955	0.879234904363045	6.48826149428892	night
2023-09-08	BB1_09_10_2023_0041	20.479	20:17	Human	talk	no	Deer	Male	Adult	1	no	no	no	5.998	0	0	5.5	0.498	0	0	0	5.998	during	BB01	36	0	0	0	0	0.916972324108036	0.083027675891964	0	0.083027675891964	0.916972324108036	5.31016424919275	night
2023-09-08	BB1_09_10_2023_0044	19.991	22:43	Dog	doglarge	no	Elk	Female	Adult	2	no	no	no	5.99	0	0	5.99	0	0	0	0	5.99	after	BB01	36	0	0	0	0	1	0	0	0	1	5.94720942617068	night
2023-09-08	BB13_09_09_2023_0011	19.991	24:59:00	Dog	doglarge	no	Deer	Unknown	Adult	1	no	unknown	no	7.999	0	0	5.999	0	2	0	0	7.999	before	BB13	34	0	0	0	0.250031253906738	0.749968746093262	0	0	0.250031253906738	0.749968746093262	6.54062137184875	night
2023-09-08	BB8_09_09_2023_0036	19.991	21:26	NP	wolf	yes	Deer	Female	Adult	1	no	unknown	yes	5.997	0	3.7	2.032	0.265	0	0	0	5.997	during	BB08	33	0	0	0.616975154243789	0	0.338836084709021	0.0441887610471903	0	0.0441887610471903	0.95581123895281	5.61123354516177	night
2023-09-08	BB8_09_09_2023_0036	19.991	21:26	NP	wolf	yes	Deer	Female	Adult	1	no	unknown	yes	5.988	0	0.865	3.224	1.899	0	0	0	5.988	after	BB08	33	0	0	0.144455577822311	0	0.538410153640615	0.317134268537074	0	0.317134268537074	0.682865731462926	5.61123354516177	night
2023-09-08	BB1_09_10_2023_0044	19.991	22:43	Dog	doglarge	no	Elk	Female	Adult	2	no	no	no	5.998	0	0	3.867	2.131	0	0	0	5.998	during	BB01	36	0	0	0	0	0.644714904968323	0.355285095031677	0	0.355285095031677	0.644714904968323	5.94720942617068	night
2023-09-08	BB1_09_10_2023_0042	19.991	20:21	Dog	doglarge	no	Elk	Female	Adult	3	no	no	no	8	8	0	0	0	0	0	0	8	before	BB01	36	1	0	0	0	0	0	0	1	0	5.32761754171269	night
2023-09-08	BB1_09_10_2023_0043	19.978	20:23	NP	wolf	no	Elk	Unknown	Juvenile	3	no	no	no	7.998	6.333	0	0	0	1.665	0	0	7.998	before	BB01	36	0.791822955738935	0	0	0.208177044261065	0	0	0	1	0	5.33634418797266	night
2023-09-08	BB6_09_10_2023_0148	19.991	21:22	NP	cougar	no	Deer	Unknown	Adult	1	no	unknown	no	7.999	0	0	2.6	5.399	0	0	0	7.999	before	BB06	36	0	0	0	0	0.32504063007876	0.67495936992124	0	0.67495936992124	0.32504063007876	5.59378025264183	night
2023-09-08	BB7_09_10_2023_0039	20.49	13:49	NP	wolf	yes	Elk	Female	Adult	1	no	no	no	5.997	0	0	0.6	3.199	0	2.198	0	5.997	during	BB07	36	0	0.366516591629148	0	0	0.100050025012506	0.533433383358346	0	0.899949974987494	0.100050025012506	3.61719487475825	day
2023-09-08	BB13_09_09_2023_0010	19.991	24:55:00	Human	shout	no	Deer	Unknown	Adult	1	no	unknown	yes	8	0	0	0	8	0	0	0	8	before	BB13	34	0	0	0	0	0	1	0	1	0	6.52316807932881	night
2023-09-08	BB6_09_10_2023_0148	19.991	21:22	NP	cougar	no	Deer	Unknown	Adult	1	no	unknown	no	5.999	0	0	5.999	0	0	0	0	5.999	during	BB06	36	0	0	0	0	1	0	0	0	1	5.59378025264183	night
2023-09-08	BB7_09_10_2023_0020	20.49	7:29	Human	shout	yes	Elk	Male	Adult	4	no	no	no	6.488	2.99	0	3.498	0	0	0	0	6.488	after	BB07	36	0.460850801479655	0	0	0	0.539149198520345	0	0	0.460850801479655	0.539149198520345	1.95913208536363	day
2023-09-08	BB7_09_10_2023_0024	20.49	8:12	NP	wolf	yes	Elk	Male	Adult	2	no	yes	no	6.488	0	0	3.431	0	3.057	0	0	6.488	after	BB07	36	0	0	0	0.471177558569667	0.528822441430333	0	0	0.471177558569667	0.528822441430333	2.14675497995302	day
2023-09-08	BB8_09_09_2023_0035	19.991	21:21	Bird	crow	yes	Deer	Female	Adult	2	no	no	no	5.988	0	0	5.165	0.058	0.765	0	0	5.988	after	BB08	31	0	0	0	0.127755511022044	0.862558450233801	0.00968603874415498	0	0.137441549766199	0.862558450233801	5.58941692951184	night
2023-09-08	BB1_09_10_2023_0042	19.991	20:21	Dog	doglarge	no	Elk	Female	Adult	3	no	no	no	5.99	5.99	0	0	0	0	0	0	5.99	after	BB01	36	1	0	0	0	0	0	0	1	0	5.32761754171269	night
2023-09-08	BB1_09_10_2023_0044	19.991	22:43	Dog	doglarge	no	Elk	Female	Adult	2	no	no	no	8	0	0	0	8	0	0	0	8	before	BB01	36	0	0	0	0	0	1	0	1	0	5.94720942617068	night
2023-09-08	BB1_09_10_2023_0043	19.978	20:23	NP	wolf	no	Elk	Unknown	Juvenile	3	no	no	no	5.976	4.411	0	1.565	0	0	0	0	5.976	after	BB01	36	0.738119143239625	0	0	0	0.261880856760375	0	0	0.738119143239625	0.261880856760375	5.33634418797266	night
2023-09-08	BB6_09_10_2023_0147	20.49	20:13	Bird	nighthawk	no	Deer	Male	Adult	1	no	no	no	6.489	0	0	0	0	0	0	6.489	0	after	BB06	36	0	0	0	0	0	0	1	0	1	5.2927109566728	day
2023-09-08	BB5_09_09_2023_0007	19.991	21:12	Human	talk	no	Elk	Male	Adult	2	no	no	no	7.999	0	0	0	2.799	5.2	0	0	7.999	before	BB05	35	0	0	0	0.65008126015752	0	0.34991873984248	0	1	0	5.55014702134197	night
2023-09-08	BB7_09_10_2023_0040	20.49	14:03	Bird	nighthawk	yes	Elk	Male	Adult	1	no	no	no	6.488	0	0	5.231	0	0	1.257	0	6.488	after	BB07	36	0	0.193742293464858	0	0	0.806257706535142	0	0	0.193742293464858	0.806257706535142	3.67828139857805	day
2023-09-08	BB5_09_09_2023_0006	20.49	21:07	Bird	robin	no	Elk	Female	Adult	4	no	no	no	7.999	6.7	0	0	1.299	0	0	0	7.999	before	BB05	35	0.837604700587574	0	0	0	0	0.162395299412427	0	1	0	5.52833040569204	night
2023-09-08	BB15_09_10_2023_0015	20.49	7:54	NP	wolf	yes	Deer	Female	Adult	1	no	no	no	5.996	0	0	4.165	1.831	0	0	0	5.996	during	BB15	33	0	0	0	0	0.694629753168779	0.305370246831221	0	0.305370246831221	0.694629753168779	2.06821516361328	day
2023-09-08	BB13_09_09_2023_0009	19.991	24:46:00	NP	cougar	no	Deer	Unknown	Juvenile	5	no	unknown	no	8	8	0	0	0	0	0	0	8	before	BB13	34	1	0	0	0	0	0	0	1	0	6.48389817115893	night
2023-09-08	BB13_09_09_2023_0010	19.991	24:55	Human	shout	no	Deer	Unknown	Adult	1	no	unknown	yes	5.996	0	1.699	2.899	0.698	0	0	0.7	5.296	during	BB13	34	0	0	0.283355570380253	0	0.483488992661774	0.116410940627085	0.116744496330887	0.116410940627085	0.883589059372915	6.52316807932881	night
2023-09-08	BB15_09_10_2023_0016	20.49	19:29	Bird	nighthawk	yes	Deer	Unknown	Juvenile	2	no	no	no	6.489	0	0	6.489	0	0	0	0	6.489	after	BB15	33	0	0	0	0	1	0	0	0	1	5.10072473895343	day
2023-09-08	BB1_09_10_2023_0042	19.991	20:21	Dog	doglarge	no	Elk	Female	Adult	3	no	no	no	5.999	5.999	0	0	0	0	0	0	5.999	during	BB01	36	1	0	0	0	0	0	0	1	0	5.32761754171269	night
2023-09-08	BB7_09_10_2023_0039	20.49	13:49	NP	wolf	yes	Elk	Female	Adult	1	no	no	no	8	0	0	0	0	0	8	0	8	before	BB07	36	0	1	0	0	0	0	0	1	0	3.61719487475825	day
2023-09-08	BB6_09_10_2023_0148	19.991	21:22	NP	cougar	no	Deer	Unknown	Adult	1	no	unknown	no	5.989	0	0	2.731	3.258	0	0	0	5.989	after	BB06	36	0	0	0	0	0.456002671564535	0.543997328435465	0	0.543997328435465	0.456002671564535	5.59378025264183	night
2023-09-08	BB7_09_10_2023_0037	20.49	10:00	Dog	dogsmall	yes	Elk	Unknown	Juvenile	1	no	yes	no	5.999	0	0	5.999	0	0	0	0	5.999	during	BB07	36	0	0	0	0	1	0	0	0	1	2.61799387799149	day
2023-09-08	BB13_09_09_2023_0009	19.991	24:46	NP	cougar	no	Deer	Unknown	Juvenile	5	no	unknown	no	5.998	1.231	0	4.767	0	0	0	0	5.998	during	BB13	34	0.205235078359453	0	0	0	0.794764921640547	0	0	0.205235078359453	0.794764921640547	6.48389817115893	night
2023-09-08	BB7_09_10_2023_0023	20.49	8:10	Bird	nighthawk	yes	Elk	Male	Adult	2	no	no	no	5.999	5.999	0	0	0	0	0	0	5.999	during	BB07	36	1	0	0	0	0	0	0	1	0	2.13802833369305	day
2023-09-08	BB13_09_09_2023_0010	19.991	24:55	Human	shout	no	Deer	Unknown	Adult	1	no	unknown	yes	5.99	0	0	0	0	0	0	5.99	0	after	BB13	34	0	0	0	0	0	0	1	0	1	6.52316807932881	night
2023-09-08	BB7_09_10_2023_0039	20.49	13:49	NP	wolf	yes	Elk	Female	Adult	1	no	no	no	6.488	0	0	3.498	2.99	0	0	0	6.488	after	BB07	36	0	0	0	0	0.539149198520345	0.460850801479655	0	0.460850801479655	0.539149198520345	3.61719487475825	day
2023-09-08	BB7_09_10_2023_0020	20.49	7:29	Human	shout	yes	Elk	Male	Adult	4	no	no	no	5.998	0.998	0	5	0	0	0	0	5.998	during	BB07	36	0.166388796265422	0	0	0	0.833611203734578	0	0	0.166388796265422	0.833611203734578	1.95913208536363	day
2023-09-08	BB1_09_10_2023_0041	20.479	20:17	Human	talk	no	Deer	Male	Adult	1	no	no	no	6.478	0	0	6.478	0	0	0	0	6.478	after	BB01	36	0	0	0	0	1	0	0	0	1	5.31016424919275	night
2023-09-08	BB8_09_09_2023_0030	20.49	24:47	Human	talk	yes	Elk	Male	Adult	2	no	no	no	6.489	0	0	6.489	0	0	0	0	6.489	after	BB08	33	0	0	0	0	1	0	0	0	1	6.48826149428892	night
2023-09-08	BB7_09_10_2023_0022	20.49	8:08	Bird	crow	yes	Elk	Female	Adult	1	no	no	no	8	8	0	0	0	0	0	0	8	before	BB07	26	1	0	0	0	0	0	0	1	0	2.12930168743308	day
2023-09-08	BB7_09_10_2023_0037	20.49	10:00	Dog	dogsmall	yes	Elk	Unknown	Juvenile	1	no	yes	no	6.489	0	0	6.489	0	0	0	0	6.489	after	BB07	36	0	0	0	0	1	0	0	0	1	2.61799387799149	day
2023-09-08	BB8_09_09_2023_0035	19.991	21:21	Bird	crow	yes	Deer	Female	Adult	2	no	no	no	5.998	0	0	4.767	1.231	0	0	0	5.998	during	BB08	31	0	0	0	0	0.794764921640547	0.205235078359453	0	0.205235078359453	0.794764921640547	5.58941692951184	night
2023-09-08	BB1_09_10_2023_0040	20.478	20:14	NP	cougar	no	Elk	Unknown	Juvenile	1	no	yes	no	6.474	2.242	0	2.666	1.566	0	0	0	6.474	after	BB01	36	0.346308310163732	0	0	0	0.411801050355267	0.241890639481001	0	0.588198949644733	0.411801050355267	5.29707427980279	day
2023-09-08	BB1_09_10_2023_0041	20.479	20:17	Human	talk	no	Deer	Male	Adult	1	no	no	no	7.998	0	0	1.666	1.433	4.899	0	0	7.998	before	BB01	36	0	0	0	0.612528132033008	0.20830207551888	0.179169792448112	0	0.79169792448112	0.20830207551888	5.31016424919275	night
2023-09-08	BB13_09_09_2023_0008	19.991	24:44:00	Dog	doglarge	no	Deer	Unknown	Adult	2	no	no	no	7.997	0	0.999	3.499	1.566	1.933	0	0	7.997	before	BB13	34	0	0	0.124921845692135	0.241715643366262	0.437539077153933	0.19582343378767	0	0.437539077153933	0.562460922846067	6.47517152489896	night
[truncated: 434 more rows]
